# Supplementary material for: 2′-Amino-5′-benzoyl-5-bromo-6′-methyl-2-oxo­spiro­[indoline-3,4′-pyran]-3′-carbo­nitrile
Source: IUCrdata. 2025 May 2;10(Pt 5):x250374. doi: 10.1107/S2414314625003748 (PMC12142391; doi:10.1107/S2414314625003748)
Supplement: Supplementary file 1 [file x-10-x250374-sup1.cif]

##############################################################################
#                                                                            #
# This CIF contains the data for a data article accepted for                 #
# publication in IUCrData. It conforms to the requirements of                #
# Notes for Authors for IUCrData, and has been                               #
# peer reviewed under the auspices of IUCrData.                              #
#                                                                            #
# Full details of the Crystallographic Information File format               #
# are given in the paper "The Crystallographic Information File (CIF):       #
# a New Standard Archive File for Crystallography" by S. R. Hall, F. H.      #
# Allen and I. D. Brown [Acta Cryst. (1991), A47, 655-685].                  #
#                                                                            #
# The current version of the core CIF dictionary is obtainable from          #
# ftp://ftp.iucr.org/pub/cif_core.dic.                                       #
#                                                                            #
# Software is freely available for graphical display of the structure(s)     #
# in this CIF. For information consult the CIF software page                 #
# http://www.iucr.org/resources/cif/software.                                #
#                                                                            #
# This file may be used for bona fide research purposes within the           #
# scientific community so long as proper attribution is given to the data    # 
# article from which it was obtained.                                        #
#                                                                            #
##############################################################################
data_I
_audit_creation_method     'SHELXL-2018/3'
_journal_date_recd_electronic     2025-03-25
_journal_date_accepted     2025-04-24
_journal_name_full     'IUCrData'
_journal_year     2025
_journal_volume     10
_journal_issue      1
_journal_page_first     0
_journal_page_last     0
_journal_paper_category     HO
_journal_paper_doi     10.1107/S2414314625003748
_journal_coeditor_code     HB4511
_publ_contact_author_name     'Alebel Nibret Belay'
_publ_contact_author_address
;
Department of Chemistry,
Bahir Dar University,
PO Box 79
Bahir Dar
Ethiopia
;
_publ_contact_author_email     'alebel.nibret@bdu.edu.et'
_publ_contact_author_fax     ?
_publ_contact_author_phone     ?
_publ_section_title
;\
2'-Amino-5'-benzoyl-5-bromo-6'-methyl-2-oxospiro[indoline-3,4'-pyran]-3'-\
carbonitrile
;
loop_
    _publ_author_name
    _publ_author_footnote
    _publ_author_address
    'Naghiyev, Farid N.' .
;
Department of Chemistry,
Baku State University,
Z. Khalilov Str. 23,
Az 1148 Baku,
Azerbaijan
;
    'H\"okelek, Tuncer' .
;
Hacettepe University,
Department of Physics,
06800 Beytepe-Ankara,
T\"urkiye
;
    'Khrustalev, Victor N.' .
;
Peoples' Friendship University of Russia (RUDN University),
Miklukho-Maklay St. 6,
Moscow 117198,
Russian Federation
N. D. Zelinsky Institute of Organic Chemistry RAS,
Leninsky Prosp. 47,
Moscow 119991,
Russian Federation
;
    'Khalilov, Ali N.' .
;
"Composite Materials" Scientific Research Center,
Azerbaijan State Economic University (UNEC),
Murtuza Mukhtarov Str. 194,
Az 1065, Baku,
Azerbaijan
;
    'Belay, Alebel N.' .
;
Department of Chemistry,
Bahir Dar University,
PO Box 79,
Bahir Dar,
Ethiopia
;
_publ_section_synopsis
;
In the title compound, the indoline ring system is almost planar, while the
pyran ring is in flattened-boat conformation. In the crystal, N---H...O and
N---H...N hydrogen bonds link the molecules, enclosing <i>R</i>^2^~2~(8) and
<i>R</i>^2^~2~(12) ring motifs, into (001) sheets.
;
_chemical_name_systematic
;\
2'-Amino-5'-benzoyl-5-bromo-6'-methyl-2-oxospiro[indoline-3,4'-pyran]-3'-\
carbonitrile
;
_chemical_name_common     ?
_chemical_formula_moiety     'C21 H14 Br N3 O3'
_chemical_formula_sum     'C21 H14 Br N3 O3'
_chemical_formula_iupac     'C21 H14 Br N3 O3'
_chemical_formula_weight     436.26
_chemical_melting_point     ?
_space_group_crystal_system     triclinic
_space_group_name_H-M_alt     'P -1'
_space_group_name_Hall     '-P 1'
loop_
    _space_group_symop_operation_xyz
    'x, y, z'
    '-x, -y, -z'
_cell_length_a     7.4809(2)
_cell_length_b     10.5655(2)
_cell_length_c     12.0412(3)
_cell_angle_alpha     97.593(2)
_cell_angle_beta     104.947(2)
_cell_angle_gamma     94.357(2)
_cell_volume     905.43(4)
_cell_formula_units_Z     2
_cell_measurement_reflns_used     15969
_cell_measurement_theta_min     4.239
_cell_measurement_theta_max     76.957
_cell_measurement_temperature     100(2)
_exptl_crystal_description     prism
_exptl_crystal_colour     colourless
_exptl_crystal_size_max     0.190
_exptl_crystal_size_mid     0.150
_exptl_crystal_size_min     0.130
_exptl_crystal_density_diffrn     1.600
_exptl_crystal_density_meas     ?
_exptl_crystal_density_method     ?
_exptl_crystal_F_000     440
_exptl_absorpt_coefficient_mu     3.342
_exptl_absorpt_correction_type     multi-scan
_exptl_absorpt_process_details     ?
_exptl_absorpt_correction_T_min     0.772
_exptl_absorpt_correction_T_max     1.000
_diffrn_ambient_temperature     100(2)
_diffrn_source     'micro-focus sealed X-ray tube'
_diffrn_radiation_type     CuK\a
_diffrn_radiation_wavelength     1.54184
_diffrn_measurement_device_type
                            'XtaLAB Synergy, Dualflex, HyPix CCD diffractometer'
_diffrn_measurement_method     '\f and \w'
_diffrn_detector_area_resol_mean     ?
_diffrn_reflns_number     23470
_diffrn_reflns_av_R_equivalents     0.0558
_diffrn_reflns_av_unetI/netI     0.0316
_diffrn_reflns_theta_min     3.848
_diffrn_reflns_theta_max     77.834
_diffrn_reflns_theta_full     67.684
_diffrn_measured_fraction_theta_max     0.992
_diffrn_measured_fraction_theta_full     0.999
_diffrn_reflns_limit_h_min     -9
_diffrn_reflns_limit_h_max     9
_diffrn_reflns_limit_k_min     -11
_diffrn_reflns_limit_k_max     13
_diffrn_reflns_limit_l_min     -15
_diffrn_reflns_limit_l_max     15
_refine_special_details
;
The N-bound hydrogen atoms were located in a difference Fourier map,
and their positions and <i>U</i>~iso~ values were freely refined. The C-bound
hydrogen atom positions were calculated geometrically at distances of 0.95 \%A
(for aromatic CH) and 0.98 \%A (for CH~3~) and refined using a riding model
with the constraint <i>U</i>~iso~(H) = 1.2<i>U</i>~eq~ (C) or 1.5<i>U</i>~eq~
(methyl C).
;
_reflns_number_total     3833
_reflns_number_gt     3637
_reflns_threshold_expression     'I > 2\s(I)'
_refine_ls_structure_factor_coef     Fsqd
_refine_ls_matrix_type     full
_refine_ls_R_factor_all     0.0416
_refine_ls_R_factor_gt     0.0403
_refine_ls_wR_factor_gt     0.1157
_refine_ls_wR_factor_ref     0.1173
_refine_ls_goodness_of_fit_ref     1.069
_refine_ls_restrained_S_all     1.069
_refine_ls_number_reflns     3833
_refine_ls_number_parameters     266
_refine_ls_number_restraints     1
_refine_ls_hydrogen_treatment     mixed
_refine_ls_weighting_scheme     calc
_refine_ls_weighting_details
              'w=1/[\s^2^(Fo^2^)+(0.0797P)^2^+0.5890P] where P=(Fo^2^+2Fc^2^)/3'
_atom_sites_solution_hydrogens     mixed
_atom_sites_solution_primary     dual
_atom_sites_solution_secondary     ?
_refine_ls_shift/su_max     0.001
_refine_ls_shift/su_mean     0.000
_refine_diff_density_max     1.251
_refine_diff_density_min     -0.666
_refine_ls_extinction_method     none
_refine_ls_extinction_coef     .
loop_
    _atom_type_symbol
    _atom_type_description
    _atom_type_scat_dispersion_real
    _atom_type_scat_dispersion_imag
    _atom_type_scat_source
    'C' 'C' 0.0181 0.0091
                         'International Tables Vol C Tables 4.2.6.8 and 6.1.1.4'
    'H' 'H' 0.0000 0.0000
                         'International Tables Vol C Tables 4.2.6.8 and 6.1.1.4'
    'Br' 'Br' -0.6763 1.2805
                         'International Tables Vol C Tables 4.2.6.8 and 6.1.1.4'
    'N' 'N' 0.0311 0.0180
                         'International Tables Vol C Tables 4.2.6.8 and 6.1.1.4'
    'O' 'O' 0.0492 0.0322
                         'International Tables Vol C Tables 4.2.6.8 and 6.1.1.4'
_computing_data_collection
;
CrysAlisPro 1.171.41.117a (Rigaku OD, 2021)
;
_computing_cell_refinement
;
CrysAlisPro 1.171.41.117a (Rigaku OD, 2021)
;
_computing_data_reduction
;
CrysAlisPro 1.171.41.117a (Rigaku OD, 2021)
;
_computing_structure_solution
;
<i>SHELXT</i> (Sheldrick, 2015a)
;
_computing_structure_refinement
;
<i>SHELXL2018/3</i> (Sheldrick, 2015b)
;
_computing_molecular_graphics
;
<i>ORTEP-3</i> for Windows (Farrugia, 2012)
;
_computing_publication_material
;
WinGX publication routines (Farrugia, 2012) and PLATON (Spek,
2020)
;
loop_
    _atom_site_type_symbol
    _atom_site_label
    _atom_site_fract_x
    _atom_site_fract_y
    _atom_site_fract_z
    _atom_site_U_iso_or_equiv
    _atom_site_adp_type
    _atom_site_calc_flag
    _atom_site_occupancy
    _atom_site_disorder_assembly
    _atom_site_disorder_group
    Br Br1 -0.16061(4) 0.19367(2) 0.39177(2) 0.03246(13) Uani d 1 . .
    O O1 0.5377(2) 0.33126(14) 0.99795(13) 0.0199(3) Uani d 1 . .
    O O2 0.4954(2) -0.04326(14) 0.82672(13) 0.0199(3) Uani d 1 . .
    O O3 0.5431(3) 0.19720(16) 0.57324(15) 0.0297(4) Uani d 1 . .
    N N1 0.3204(3) 0.42221(17) 0.86972(16) 0.0191(4) Uani d 1 . .
    N N2 0.2919(3) -0.11430(18) 0.91685(17) 0.0216(4) Uani d 1 . .
    N N3 0.0061(3) 0.14095(18) 0.95428(18) 0.0264(4) Uani d 1 . .
    C C2 0.4187(3) 0.32603(19) 0.90471(18) 0.0179(4) Uani d 1 . .
    C C3 0.3504(3) 0.20421(19) 0.81000(17) 0.0180(4) Uani d 1 . .
    C C3A 0.2025(3) 0.25501(19) 0.72040(18) 0.0184(4) Uani d 1 . .
    C C4 0.0972(3) 0.1946(2) 0.61193(19) 0.0226(4) Uani d 1 . .
    H H4 0.105096 0.107259 0.584491 0.027 Uiso calc 1 . .
    C C5 -0.0213(3) 0.2680(2) 0.54460(19) 0.0234(4) Uani d 1 . .
    C C6 -0.0356(3) 0.3954(2) 0.58398(19) 0.0223(4) Uani d 1 . .
    H H6 -0.121526 0.441296 0.536771 0.027 Uiso calc 1 . .
    C C7 0.0755(3) 0.4567(2) 0.69262(19) 0.0212(4) Uani d 1 . .
    H H7 0.069938 0.544530 0.719706 0.025 Uiso calc 1 . .
    C C7A 0.1936(3) 0.38420(19) 0.75885(18) 0.0185(4) Uani d 1 . .
    C C8 0.3499(3) -0.01640(19) 0.87053(18) 0.0189(4) Uani d 1 . .
    C C9 0.2749(3) 0.09743(19) 0.86361(18) 0.0187(4) Uani d 1 . .
    C C10 0.5006(3) 0.1573(2) 0.75533(18) 0.0196(4) Uani d 1 . .
    C C11 0.5590(3) 0.0417(2) 0.76235(18) 0.0198(4) Uani d 1 . .
    C C12 0.1265(3) 0.12001(19) 0.91351(18) 0.0203(4) Uani d 1 . .
    C C13 0.5570(3) 0.2399(2) 0.67443(19) 0.0211(4) Uani d 1 . .
    C C14 0.6205(3) 0.3790(2) 0.72057(19) 0.0209(4) Uani d 1 . .
    C C15 0.7485(3) 0.4173(2) 0.8292(2) 0.0223(4) Uani d 1 . .
    H H15 0.796058 0.355165 0.875757 0.027 Uiso calc 1 . .
    C C16 0.8059(3) 0.5482(2) 0.8687(2) 0.0261(5) Uani d 1 . .
    H H16 0.894582 0.575313 0.941940 0.031 Uiso calc 1 . .
    C C17 0.7333(4) 0.6387(2) 0.8010(2) 0.0303(5) Uani d 1 . .
    H H17 0.770599 0.727597 0.829038 0.036 Uiso calc 1 . .
    C C18 0.6066(4) 0.6001(2) 0.6925(2) 0.0310(5) Uani d 1 . .
    H H18 0.557758 0.662435 0.646495 0.037 Uiso calc 1 . .
    C C19 0.5516(3) 0.4701(2) 0.6518(2) 0.0255(5) Uani d 1 . .
    H H19 0.467016 0.443225 0.577082 0.031 Uiso calc 1 . .
    C C20 0.6925(3) -0.0187(2) 0.7052(2) 0.0250(4) Uani d 1 . .
    H H20A 0.783428 -0.055909 0.762348 0.038 Uiso calc 1 . .
    H H20B 0.757510 0.046499 0.674309 0.038 Uiso calc 1 . .
    H H20C 0.624564 -0.086614 0.641448 0.038 Uiso calc 1 . .
    H H1 0.351(4) 0.4971(19) 0.907(2) 0.025(7) Uiso d 1 . .
    H H2A 0.360(5) -0.165(3) 0.929(3) 0.025(7) Uiso d 1 . .
    H H2B 0.204(5) -0.110(3) 0.949(3) 0.024(7) Uiso d 1 . .
loop_
    _atom_site_aniso_label
    _atom_site_aniso_U_11
    _atom_site_aniso_U_22
    _atom_site_aniso_U_33
    _atom_site_aniso_U_12
    _atom_site_aniso_U_13
    _atom_site_aniso_U_23
    Br1 0.03811(18) 0.02869(18) 0.01956(16) 0.00059(11) -0.00948(11) 0.00112(11)
    O1 0.0246(7) 0.0147(6) 0.0158(7) -0.0005(5) -0.0021(6) 0.0022(5)
    O2 0.0242(7) 0.0134(7) 0.0194(7) 0.0008(5) 0.0011(6) 0.0036(5)
    O3 0.0422(10) 0.0234(8) 0.0209(8) -0.0019(7) 0.0068(7) 0.0005(6)
    N1 0.0241(8) 0.0123(8) 0.0164(8) -0.0012(7) -0.0005(7) 0.0000(6)
    N2 0.0258(9) 0.0146(9) 0.0221(9) 0.0017(7) 0.0012(8) 0.0056(7)
    N3 0.0296(10) 0.0190(9) 0.0302(10) 0.0010(7) 0.0074(8) 0.0048(7)
    C2 0.0218(9) 0.0132(9) 0.0164(9) -0.0024(7) 0.0022(8) 0.0030(7)
    C3 0.0229(9) 0.0123(9) 0.0143(9) -0.0018(7) -0.0018(8) 0.0014(7)
    C3A 0.0213(9) 0.0137(9) 0.0175(9) -0.0008(7) 0.0003(8) 0.0045(7)
    C4 0.0266(10) 0.0179(10) 0.0187(10) -0.0010(8) -0.0009(8) 0.0022(8)
    C5 0.0252(10) 0.0228(10) 0.0165(10) -0.0031(8) -0.0025(8) 0.0023(8)
    C6 0.0229(10) 0.0221(10) 0.0207(10) 0.0031(8) 0.0013(8) 0.0082(8)
    C7 0.0251(10) 0.0152(9) 0.0213(10) 0.0014(8) 0.0027(8) 0.0037(8)
    C7A 0.0206(9) 0.0161(9) 0.0157(9) -0.0017(7) 0.0007(8) 0.0015(7)
    C8 0.0209(9) 0.0138(9) 0.0156(9) -0.0028(7) -0.0039(7) 0.0003(7)
    C9 0.0230(10) 0.0130(9) 0.0159(9) -0.0015(7) -0.0012(8) 0.0019(7)
    C10 0.0226(9) 0.0158(9) 0.0159(9) -0.0023(7) -0.0004(8) 0.0008(7)
    C11 0.0233(9) 0.0159(9) 0.0152(9) -0.0037(7) -0.0014(8) 0.0009(7)
    C12 0.0262(10) 0.0113(9) 0.0186(10) -0.0015(7) -0.0020(8) 0.0031(7)
    C13 0.0232(10) 0.0195(10) 0.0178(10) 0.0001(8) 0.0012(8) 0.0028(8)
    C14 0.0235(10) 0.0186(10) 0.0204(10) -0.0002(8) 0.0057(8) 0.0040(8)
    C15 0.0256(10) 0.0191(10) 0.0215(10) 0.0006(8) 0.0048(8) 0.0044(8)
    C16 0.0296(11) 0.0219(11) 0.0239(11) -0.0046(9) 0.0057(9) 0.0005(9)
    C17 0.0395(13) 0.0159(10) 0.0331(13) -0.0026(9) 0.0088(11) 0.0009(9)
    C18 0.0409(13) 0.0207(11) 0.0307(12) 0.0036(10) 0.0063(11) 0.0087(9)
    C19 0.0295(11) 0.0230(11) 0.0233(11) 0.0021(9) 0.0050(9) 0.0064(9)
    C20 0.0279(11) 0.0190(10) 0.0257(11) 0.0013(8) 0.0039(9) 0.0023(8)
_geom_special_details
;
 All esds (except the esd in the dihedral angle between two l.s. planes)
 are estimated using the full covariance matrix.  The cell esds are taken
 into account individually in the estimation of esds in distances, angles
 and torsion angles; correlations between esds in cell parameters are only
 used when they are defined by crystal symmetry.  An approximate (isotropic)
 treatment of cell esds is used for estimating esds involving l.s. planes.
;
loop_
    _geom_bond_atom_site_label_1
    _geom_bond_atom_site_label_2
    _geom_bond_site_symmetry_2
    _geom_bond_distance
    _geom_bond_publ_flag
    Br1 C5 . 1.896(2) ?
    O1 C2 . 1.232(3) ?
    O2 C8 . 1.359(3) ?
    O2 C11 . 1.394(2) ?
    O3 C13 . 1.217(3) ?
    N1 C2 . 1.348(3) ?
    N1 C7A . 1.411(3) ?
    N1 H1 . 0.839(18) ?
    N2 C8 . 1.334(3) ?
    N2 H2A . 0.77(4) ?
    N2 H2B . 0.84(3) ?
    N3 C12 . 1.154(3) ?
    C2 C3 . 1.559(3) ?
    C3 C9 . 1.514(3) ?
    C3 C3A . 1.518(3) ?
    C3 C10 . 1.524(3) ?
    C3A C4 . 1.381(3) ?
    C3A C7A . 1.394(3) ?
    C4 C5 . 1.394(3) ?
    C4 H4 . 0.9500 ?
    C5 C6 . 1.389(3) ?
    C6 C7 . 1.398(3) ?
    C6 H6 . 0.9500 ?
    C7 C7A . 1.380(3) ?
    C7 H7 . 0.9500 ?
    C8 C9 . 1.369(3) ?
    C9 C12 . 1.413(3) ?
    C10 C11 . 1.333(3) ?
    C10 C13 . 1.506(3) ?
    C11 C20 . 1.488(3) ?
    C13 C14 . 1.496(3) ?
    C14 C19 . 1.394(3) ?
    C14 C15 . 1.395(3) ?
    C15 C16 . 1.398(3) ?
    C15 H15 . 0.9500 ?
    C16 C17 . 1.389(4) ?
    C16 H16 . 0.9500 ?
    C17 C18 . 1.390(4) ?
    C17 H17 . 0.9500 ?
    C18 C19 . 1.389(3) ?
    C18 H18 . 0.9500 ?
    C19 H19 . 0.9500 ?
    C20 H20A . 0.9800 ?
    C20 H20B . 0.9800 ?
    C20 H20C . 0.9800 ?
loop_
    _geom_angle_atom_site_label_1
    _geom_angle_atom_site_label_2
    _geom_angle_atom_site_label_3
    _geom_angle_site_symmetry_1
    _geom_angle_site_symmetry_3
    _geom_angle
    _geom_angle_publ_flag
    C8 O2 C11 . . 119.18(16) ?
    C2 N1 C7A . . 111.69(17) ?
    C2 N1 H1 . . 120(2) ?
    C7A N1 H1 . . 127(2) ?
    C8 N2 H2A . . 115(2) ?
    C8 N2 H2B . . 121(2) ?
    H2A N2 H2B . . 121(3) ?
    O1 C2 N1 . . 125.97(19) ?
    O1 C2 C3 . . 125.24(18) ?
    N1 C2 C3 . . 108.74(17) ?
    C9 C3 C3A . . 113.82(17) ?
    C9 C3 C10 . . 109.35(17) ?
    C3A C3 C10 . . 109.87(17) ?
    C9 C3 C2 . . 108.90(16) ?
    C3A C3 C2 . . 100.89(16) ?
    C10 C3 C2 . . 113.91(17) ?
    C4 C3A C7A . . 121.2(2) ?
    C4 C3A C3 . . 129.27(19) ?
    C7A C3A C3 . . 109.29(18) ?
    C3A C4 C5 . . 116.8(2) ?
    C3A C4 H4 . . 121.6 ?
    C5 C4 H4 . . 121.6 ?
    C6 C5 C4 . . 122.2(2) ?
    C6 C5 Br1 . . 118.69(17) ?
    C4 C5 Br1 . . 119.03(17) ?
    C5 C6 C7 . . 120.4(2) ?
    C5 C6 H6 . . 119.8 ?
    C7 C6 H6 . . 119.8 ?
    C7A C7 C6 . . 117.2(2) ?
    C7A C7 H7 . . 121.4 ?
    C6 C7 H7 . . 121.4 ?
    C7 C7A C3A . . 122.0(2) ?
    C7 C7A N1 . . 128.69(19) ?
    C3A C7A N1 . . 109.33(18) ?
    N2 C8 O2 . . 111.49(19) ?
    N2 C8 C9 . . 126.3(2) ?
    O2 C8 C9 . . 122.24(19) ?
    C8 C9 C12 . . 119.15(19) ?
    C8 C9 C3 . . 122.83(19) ?
    C12 C9 C3 . . 117.95(18) ?
    C11 C10 C13 . . 120.5(2) ?
    C11 C10 C3 . . 123.11(19) ?
    C13 C10 C3 . . 115.54(18) ?
    C10 C11 O2 . . 122.49(19) ?
    C10 C11 C20 . . 128.1(2) ?
    O2 C11 C20 . . 109.42(17) ?
    N3 C12 C9 . . 178.7(2) ?
    O3 C13 C14 . . 120.62(19) ?
    O3 C13 C10 . . 121.6(2) ?
    C14 C13 C10 . . 117.71(18) ?
    C19 C14 C15 . . 120.4(2) ?
    C19 C14 C13 . . 118.6(2) ?
    C15 C14 C13 . . 121.00(19) ?
    C14 C15 C16 . . 119.3(2) ?
    C14 C15 H15 . . 120.4 ?
    C16 C15 H15 . . 120.4 ?
    C17 C16 C15 . . 120.0(2) ?
    C17 C16 H16 . . 120.0 ?
    C15 C16 H16 . . 120.0 ?
    C16 C17 C18 . . 120.5(2) ?
    C16 C17 H17 . . 119.7 ?
    C18 C17 H17 . . 119.7 ?
    C19 C18 C17 . . 119.7(2) ?
    C19 C18 H18 . . 120.2 ?
    C17 C18 H18 . . 120.2 ?
    C18 C19 C14 . . 120.0(2) ?
    C18 C19 H19 . . 120.0 ?
    C14 C19 H19 . . 120.0 ?
    C11 C20 H20A . . 109.5 ?
    C11 C20 H20B . . 109.5 ?
    H20A C20 H20B . . 109.5 ?
    C11 C20 H20C . . 109.5 ?
    H20A C20 H20C . . 109.5 ?
    H20B C20 H20C . . 109.5 ?
loop_
    _geom_torsion_atom_site_label_1
    _geom_torsion_atom_site_label_2
    _geom_torsion_atom_site_label_3
    _geom_torsion_atom_site_label_4
    _geom_torsion_site_symmetry_1
    _geom_torsion_site_symmetry_2
    _geom_torsion_site_symmetry_3
    _geom_torsion_site_symmetry_4
    _geom_torsion
    _geom_torsion_publ_flag
    C7A N1 C2 O1 . . . . -179.29(19) ?
    C7A N1 C2 C3 . . . . -1.9(2) ?
    O1 C2 C3 C9 . . . . 58.0(3) ?
    N1 C2 C3 C9 . . . . -119.44(19) ?
    O1 C2 C3 C3A . . . . 178.00(19) ?
    N1 C2 C3 C3A . . . . 0.6(2) ?
    O1 C2 C3 C10 . . . . -64.4(3) ?
    N1 C2 C3 C10 . . . . 118.23(19) ?
    C9 C3 C3A C4 . . . . -67.7(3) ?
    C10 C3 C3A C4 . . . . 55.3(3) ?
    C2 C3 C3A C4 . . . . 175.8(2) ?
    C9 C3 C3A C7A . . . . 117.36(19) ?
    C10 C3 C3A C7A . . . . -119.64(19) ?
    C2 C3 C3A C7A . . . . 0.9(2) ?
    C7A C3A C4 C5 . . . . -1.7(3) ?
    C3 C3A C4 C5 . . . . -176.1(2) ?
    C3A C4 C5 C6 . . . . -0.6(3) ?
    C3A C4 C5 Br1 . . . . 176.89(16) ?
    C4 C5 C6 C7 . . . . 2.5(3) ?
    Br1 C5 C6 C7 . . . . -175.06(16) ?
    C5 C6 C7 C7A . . . . -1.9(3) ?
    C6 C7 C7A C3A . . . . -0.3(3) ?
    C6 C7 C7A N1 . . . . 179.3(2) ?
    C4 C3A C7A C7 . . . . 2.2(3) ?
    C3 C3A C7A C7 . . . . 177.61(19) ?
    C4 C3A C7A N1 . . . . -177.50(19) ?
    C3 C3A C7A N1 . . . . -2.1(2) ?
    C2 N1 C7A C7 . . . . -177.1(2) ?
    C2 N1 C7A C3A . . . . 2.6(2) ?
    C11 O2 C8 N2 . . . . 172.17(17) ?
    C11 O2 C8 C9 . . . . -6.6(3) ?
    N2 C8 C9 C12 . . . . 2.9(3) ?
    O2 C8 C9 C12 . . . . -178.52(19) ?
    N2 C8 C9 C3 . . . . 179.6(2) ?
    O2 C8 C9 C3 . . . . -1.8(3) ?
    C3A C3 C9 C8 . . . . 129.8(2) ?
    C10 C3 C9 C8 . . . . 6.6(3) ?
    C2 C3 C9 C8 . . . . -118.5(2) ?
    C3A C3 C9 C12 . . . . -53.4(3) ?
    C10 C3 C9 C12 . . . . -176.68(18) ?
    C2 C3 C9 C12 . . . . 58.3(2) ?
    C9 C3 C10 C11 . . . . -3.7(3) ?
    C3A C3 C10 C11 . . . . -129.3(2) ?
    C2 C3 C10 C11 . . . . 118.4(2) ?
    C9 C3 C10 C13 . . . . 166.01(17) ?
    C3A C3 C10 C13 . . . . 40.4(2) ?
    C2 C3 C10 C13 . . . . -71.9(2) ?
    C13 C10 C11 O2 . . . . -173.27(18) ?
    C3 C10 C11 O2 . . . . -4.1(3) ?
    C13 C10 C11 C20 . . . . 5.5(3) ?
    C3 C10 C11 C20 . . . . 174.7(2) ?
    C8 O2 C11 C10 . . . . 9.6(3) ?
    C8 O2 C11 C20 . . . . -169.36(18) ?
    C11 C10 C13 O3 . . . . 48.6(3) ?
    C3 C10 C13 O3 . . . . -121.3(2) ?
    C11 C10 C13 C14 . . . . -134.9(2) ?
    C3 C10 C13 C14 . . . . 55.1(3) ?
    O3 C13 C14 C19 . . . . 42.0(3) ?
    C10 C13 C14 C19 . . . . -134.5(2) ?
    O3 C13 C14 C15 . . . . -137.0(2) ?
    C10 C13 C14 C15 . . . . 46.5(3) ?
    C19 C14 C15 C16 . . . . 0.4(3) ?
    C13 C14 C15 C16 . . . . 179.3(2) ?
    C14 C15 C16 C17 . . . . 1.1(3) ?
    C15 C16 C17 C18 . . . . -1.4(4) ?
    C16 C17 C18 C19 . . . . 0.2(4) ?
    C17 C18 C19 C14 . . . . 1.3(4) ?
    C15 C14 C19 C18 . . . . -1.6(3) ?
    C13 C14 C19 C18 . . . . 179.4(2) ?
loop_
    _geom_hbond_atom_site_label_D
    _geom_hbond_atom_site_label_H
    _geom_hbond_atom_site_label_A
    _geom_hbond_site_symmetry_A
    _geom_hbond_distance_DH
    _geom_hbond_distance_HA
    _geom_hbond_distance_DA
    _geom_hbond_angle_DHA
    _geom_hbond_publ_flag
    N1 H1 O1 2_667 0.839(18) 2.007(19) 2.839(2) 171(3) yes
    N2 H2A O1 2_657 0.77(4) 2.17(4) 2.885(3) 155(3) yes
    N2 H2B N3 2_557 0.84(3) 2.22(3) 3.043(3) 166(3) yes
_shelx_space_group_comment
;
The symmetry employed for this shelxl refinement is uniquely defined
by the following loop, which should always be used as a source of
symmetry information in preference to the above space-group names.
They are only intended as comments.
;
_shelx_estimated_absorpt_T_min     0.569
_shelx_estimated_absorpt_T_max     0.671
_shelx_hkl_file
;
   0   0  -1 1493.26 86.3230  35
   0   0  -2 37552.5 1709.53  35
   0   0  -3 11013.1 552.089  35
   0   0  -4 131211. 5911.26  35
   0   0  -5 37432.1 1767.33  35
   0   0  -6 32178.9 1578.74  35
   0   0  -6 35801.2 1847.61  58
   0   0  -7 23400.4 1440.69  58
   0   0   8 10303.3 642.109  34
   0   0  -8 8923.23 613.262  42
   0   0  -8 9746.91 630.694  43
   0   0  -8 9311.88 632.683  40
   0   0   8 7818.68 743.595   1
   0   0  -8 10277.5 843.848  58
   0   0   8 11085.1 643.454  49
   0   0   9 18182.9 1063.18  34
   0   0  -9 18802.1 1321.46  58
   0   0  -9 18790.6 1070.40  43
   0   0  -9 18550.9 1070.13  42
   0   0  -9 18547.8 1082.77  40
   0   0   9 17923.3 1268.40   1
   0   0   9 18577.8 1056.03  49
   0   0  10 27375.7 1393.42  34
   0   0 -10 23052.7 1628.26  58
   0   0 -10 24688.7 1372.58  42
   0   0 -10 25695.6 1382.11  43
   0   0 -10 23726.6 1316.25  44
   0   0 -10 23815.7 1378.51  40
   0   0  10 24716.4 1607.09   1
   0   0  10 24496.7 1359.86  49
   0   0 -11 1569.39 344.391  58
   0   0  11 2161.62 422.021  60
   0   0 -11 1865.46 277.286  40
   0   0 -11 1912.80 268.700  43
   0   0 -11 2065.54 281.570  42
   0   0  11 1682.45 250.251  34
   0   0  11 1616.55 242.588  49
   0   0 -11 1920.86 239.386  44
   0   0 -12 104.511 109.958  42
   0   0 -12 62.6366 98.2467  43
   0   0  12 57.1952 98.2744  49
   0   0  12 100.403 109.780  34
   0   0 -12-22.6388 126.029  40
   0   0 -13 11147.1 676.664  43
   0   0  13 12003.2 676.953  34
   0   0 -13 10156.2 634.742  57
   0   0 -13 10959.5 691.882  40
   0   0 -13 10482.5 670.098  42
   0   0  13 11130.9 653.921  49
   0   0  13 11807.1 677.222  50
   0   0 -14 6750.85 418.526  40
   0   0  14 7049.46 409.201  34
   0   0  14 7532.33 420.382  50
   0   0 -14 6589.65 428.014  10
   0   0 -14 6779.15 414.566  43
   0   0  14 6287.00 382.500  49
   0   0 -14 6992.07 423.362  42
   0  -1  14 1267.04 134.898  34
   0   1 -14 1221.23 121.582  33
   0  -1  14 970.039 105.790  49
   0   1 -14 1075.55 130.202  21
   0   1 -14 1188.06 165.823  10
   0   1 -14 998.754 131.342  43
   0   1 -14 1090.47 158.078  40
   0   1 -14 1134.77 141.436  42
   0  -1  13 7532.92 475.193  34
   0  -1  13 6615.16 444.479  49
   0   1 -13 6161.00 439.479  57
   0   1 -13 6206.09 463.297  43
   0   1 -13 7247.47 515.170  40
   0   1 -13 6911.92 482.531  42
   0  -1  12 19035.7 1027.17  34
   0  -1  12 17744.4 1000.45  49
   0   1 -12 16210.1 977.808  57
   0   1 -12 18198.9 1072.66  40
   0   1 -12 18301.6 1039.67  42
   0   1 -12 17391.0 1026.73  43
   0  -1  11 14420.6 884.785  34
   0   1 -11 11828.5 1087.41  58
   0   1 -11 12916.7 844.939  57
   0  -1  11 15460.5 887.651  49
   0   1 -11 14700.7 843.168  44
   0   1 -11 15347.7 947.482  40
   0   1 -11 15172.6 913.787  42
   0   1 -11 14727.0 900.798  43
   0  -1  10 6822.50 509.585  34
   0   1 -10 5712.03 693.054  58
   0   1 -10 7044.21 490.414  57
   0  -1  10 6190.17 484.417  49
   0   1 -10 5640.64 408.779  56
   0   1 -10 5636.52 453.500  44
   0   1 -10 6607.61 512.392  43
   0   1 -10 7020.74 527.857  42
   0   1 -10 6114.96 526.891  40
   0   1  -9 21380.2 1191.54  40
   0  -1   9 20638.7 1148.47  34
   0   1  -9 19573.3 1405.17  58
   0   1  -9 21999.2 1125.32  57
   0  -1   9 21150.9 1141.27  49
   0   1  -9 18860.0 1053.35  56
   0   1  -9 20392.8 1144.20  43
   0   1  -9 19900.8 1147.33  42
   0   1  -9 20644.8 1111.58  44
   0  -1   9 22754.3 1359.18   1
   0   1  -8 14560.2 788.998  57
   0   1  -8 14758.4 1062.69  58
   0   1  -8 12832.4 797.863  42
   0   1  -8 12625.7 796.303  43
   0  -1   8 14615.3 811.388  49
   0   1  -8 14333.7 845.395  40
   0  -1   8 13177.7 806.932  34
   0  -1   8 14502.4 969.897   1
   0   1  -7 57332.4 2862.96  58
   0   1  -7 53409.2 2557.43  57
   0   1  -6 10252.7 752.584  58
   0   1  -6 10145.8 561.898  57
   0   1  -5 8348.03 462.391  57
   0   1  -5 8945.84 627.572  58
   0   1  -4 25231.0 1225.53  58
   0   1  -4 22102.1 1024.15  35
   0   1  -3 7281.07 351.100  35
   0   1  -3 7755.77 378.819   2
   0   1  -3 7618.23 472.533  58
   0   1  -2 14264.0 699.157  11
   0   1  -2 13800.7 695.351   2
   0   1  -2 15872.0 750.231  58
   0   1  -1 31414.8 1541.98   2
   0   1  -1 33615.5 1532.38  29
   0   1  -1 30376.0 1542.36  11
   0   1   0 4937.51 263.454   1
   0   1   0 5432.37 288.199   2
   0   1   1 89551.7 3914.01  11
   0   1   1 83963.7 3910.03   2
   0   1   2 87800.3 4101.39  11
   0   1   2 94588.8 4106.89   2
   0   1   3 45625.0 1928.41   2
   0  -1  -3 36065.4 1969.14  35
   0  -1  -4 926.283 127.105  35
   0  -1  -5 94779.2 4241.19  57
   0  -1  -5 90922.5 4298.60  35
   0  -1  -6 148094. 6537.99  57
   0  -1  -6 139340. 6588.92  35
   0  -1  -7 7331.76 453.593  57
   0   1   7 7393.23 637.294   1
   0  -1  -7 6895.83 484.466  35
   0   1   8 4998.73 408.464  34
   0   1   8 5067.88 413.307  49
   0  -1  -8 5121.23 584.775  58
   0  -1  -8 4787.75 363.994  57
   0  -1  -8 4582.08 401.739  43
   0  -1  -8 5132.18 410.800  42
   0   1   8 5323.35 567.908   1
   0  -1  -8 4865.91 404.456  40
   0   1   9 4991.91 422.419  34
   0  -1  -9 4670.37 373.998  57
   0  -1  -9 5307.76 608.496  58
   0   1   9 4607.91 411.276  49
   0  -1  -9 5111.88 423.031  42
   0  -1  -9 4407.00 414.670  43
   0   1   9 4077.24 534.721   1
   0  -1  -9 4310.51 417.451  40
   0  -1 -10 12318.4 835.763  40
   0   1  10 12915.7 839.612  34
   0   1  10 12866.4 1120.09  60
   0  -1 -10 11729.0 1048.89  58
   0  -1 -10 13100.4 843.853  43
   0  -1 -10 13102.4 838.855  42
   0   1  10 13251.1 1063.31   1
   0  -1 -10 13970.3 822.673  44
   0   1  10 13236.5 832.667  50
   0   1  10 13436.4 842.272  49
   0  -1 -11 25919.1 1389.04  43
   0  -1 -11 24365.1 1363.25  42
   0  -1 -11 22817.8 1267.97  56
   0  -1 -11 25743.1 1394.04  40
   0  -1 -11 23532.2 1318.81  44
   0   1  11 26287.1 1371.78  49
   0   1  11 25448.0 1371.78  34
   0   1  11 24828.6 1355.79  50
   0   1  12 15508.6 877.224  34
   0  -1 -12 13988.9 874.212  40
   0  -1 -12 13789.9 824.095  44
   0  -1 -12 13571.3 868.110  43
   0   1  12 13974.5 850.339  50
   0   1  12 15547.8 869.959  49
   0   1  13 138.541 86.4137  50
   0   1  13 81.9318 86.3823  49
   0  -1 -13 161.559 92.8800  40
   0   1  13 158.385 92.3137  34
   0   1  14 2304.25 175.581  50
   0   1  14 2490.69 197.118  54
   0   1  14 2328.83 183.314  34
   0   1  14 2027.30 165.916  49
   0  -2  14 9645.57 551.303  34
   0   2 -14 10310.4 573.525  33
   0  -2  14 11119.0 600.269  50
   0   2 -14 11436.6 640.528  10
   0   2 -14 10529.2 598.746  21
   0   2 -14 10950.4 627.350  40
   0  -2  13 13.7690 66.4170  34
   0  -2  13 65.6024 106.371  50
   0   2 -13 20.1053 111.931  40
   0   2 -13 97.5968 73.3696  57
   0   2 -13 30.1066 77.6101  43
   0   2 -13 125.076 95.9230  42
   0   2 -13 387.522 214.844  10
   0  -2  13 35.3533 63.2548  49
   0  -2  12 1233.12 182.066  49
   0   2 -12 1015.94 176.767  57
   0   2 -12 1071.74 227.840  40
   0  -2  12 1247.30 192.470  34
   0   2 -12 930.506 203.019   9
   0   2 -12 1143.05 201.705  42
   0   2 -12 1100.26 194.613  43
   0   2 -11 1679.77 274.863  40
   0  -2  11 1465.11 220.702  34
   0  -2  11 1265.37 201.702  49
   0   2 -11 1457.73 352.448  58
   0   2 -11 1445.84 216.123  57
   0   2 -11 2162.64 266.253  43
   0   2 -11 1882.40 255.845  42
   0  -2  10 49788.5 2503.63  34
   0   2 -10 49905.5 2489.01  57
   0   2 -10 53612.3 2912.69  58
   0  -2  10 50915.9 2495.72  49
   0   2 -10 52568.3 2583.35  40
   0   2 -10 50589.8 2519.05  43
   0   2 -10 50301.3 2527.65  42
   0   2  -9 5531.77 451.402  43
   0   2  -9 6068.86 473.796  42
   0  -2   9 5962.37 447.195  49
   0   2  -9 5948.35 410.868  23
   0   2  -9 5848.43 432.367  22
   0   2  -9 6044.97 444.958  57
   0   2  -9 5548.28 660.946  58
   0  -2   9 5865.34 456.909  34
   0   2  -8 1435.21 199.524  42
   0   2  -8 1673.61 206.928  43
   0  -2   8 1702.05 201.898  49
   0   2  -8 1578.18 181.003  23
   0   2  -8 1812.01 209.039  57
   0   2  -8 1666.79 327.359  58
   0   2  -8 1297.49 183.576  22
   0  -2   8 1867.06 276.225   1
   0   2  -7 16485.3 1113.91  58
   0   2  -7 16410.7 878.010  57
   0   2  -6 45276.6 2359.71  58
   0   2  -6 44809.1 2122.88  57
   0   2  -5 147299. 6543.52  58
   0   2  -5 137758. 6313.70  57
   0   2  -4 92.0755 45.8531   2
   0   2  -4 18.6653 68.0805  58
   0   2  -3 237.659 81.1716  11
   0   2  -3 131.728 67.7136   2
   0   2  -3 289.372 95.4578  58
   0   2  -2 182432. 8294.94   2
   0   2  -2 178144. 8316.94  58
   0   2  -2 193136. 8307.88  11
   0   2  -2 182716. 8269.10  29
   0   2  -1 237722. 10371.8   1
   0   2  -1 226913. 10374.9  29
   0   2   0 23297.2 1125.03   2
   0   2   0 21602.5 1075.10   1
   0   2   0 23273.8 1130.83  11
   0   2   1 36788.4 1790.28  11
   0   2   1 37089.5 1787.05   1
   0   2   1 37034.8 1788.17   2
   0   2   1 39314.8 1806.17  60
   0   2   2 9795.04 519.070  11
   0   2   2 8798.41 550.546  60
   0   2   3 193055. 8621.35  60
   0   2   3 186128. 8478.48   2
   0  -2  -4 12096.7 750.002  35
   0  -2  -4 13654.4 673.252  57
   0   2   4 13491.8 685.940   2
   0  -2  -5 47714.4 2559.08  35
   0  -2  -5 56075.6 2480.23  57
   0   2   5 54815.4 2699.61   1
   0  -2  -6 20599.5 1200.35  35
   0   2   6 24146.7 1375.01   1
   0  -2  -6 22914.0 1125.25  57
   0   2   7 33537.5 1709.81  49
   0   2   7 32984.1 1708.72  34
   0  -2  -7 30552.3 1729.86  35
   0  -2  -7 34785.9 1713.71  43
   0  -2  -7 34927.7 1725.49  42
   0   2   7 36221.4 2045.66  60
   0  -2  -7 34800.4 1664.62  57
   0   2   7 34389.1 1952.18   1
   0   2   8 21436.4 1457.00   1
   0   2   8 21675.9 1210.22  49
   0   2   8 20229.0 1201.93  34
   0  -2  -8 21957.3 1203.08  40
   0   2   8 22582.3 1527.86  60
   0  -2  -8 22503.6 1166.54  57
   0  -2  -8 23468.9 1237.82  43
   0  -2  -8 22912.8 1227.30  42
   0   2   9 17227.4 1338.95  60
   0  -2  -9 17398.2 979.643  57
   0  -2  -9 17013.6 1288.07  58
   0   2   9 16690.0 1013.35  50
   0  -2  -9 18320.6 1043.21  42
   0  -2  -9 17703.9 1038.57  43
   0  -2  -9 17693.2 1036.47  40
   0   2   9 18188.1 1045.83  49
   0   2   9 17561.2 1291.56   1
   0   2  10 1652.11 374.913  60
   0  -2 -10 1805.47 365.593  58
   0  -2 -10 1908.83 241.751  57
   0   2  10 1549.96 234.057  50
   0  -2 -10 1689.37 263.889  43
   0  -2 -10 2066.56 278.080  42
   0   2  10 1426.67 237.873  49
   0  -2 -10 1712.22 255.485  40
   0  -2 -10 1899.11 251.175  44
   0   2  10 1368.46 322.217   1
   0  -2 -11 7957.28 584.355  57
   0  -2 -11 9347.79 643.464  40
   0  -2 -11 9641.80 630.665  44
   0   2  11 9109.92 643.231  49
   0   2  11 8737.53 621.137  50
   0  -2 -11 10416.1 676.854  42
   0  -2 -11 9830.62 662.696  43
   0  -2 -12 2554.25 257.422  57
   0  -2 -12 2328.92 273.391  40
   0  -2 -12 2838.29 277.540  44
   0   2  12 3152.58 300.541  49
   0   2  12 3019.56 293.216  50
   0  -2 -12 3508.23 321.732  43
   0  -2 -12 3119.85 314.489  42
   0  -2 -13 11764.7 671.638  57
   0   2  13 11876.2 673.641  50
   0  -2 -13 13659.0 723.554  42
   0   2  13 12946.7 698.926  49
   0  -2 -13 13356.1 715.187  43
   0  -2 -13 11006.1 654.751  40
   0  -2 -14 2452.34 176.848  43
   0   2  14 2547.34 183.613  54
   0  -2 -14 2352.83 181.168  42
   0   3 -14 7582.65 483.494  10
   0  -3  14 8127.51 453.052  50
   0   3 -14 6554.97 428.124  33
   0   3 -14 7328.33 461.930  21
   0   3 -13 6710.77 449.012  57
   0   3 -13 7008.13 532.828  10
   0  -3  13 7236.48 480.589  50
   0  -3  13 6445.83 428.291  34
   0   3 -13 7037.53 512.992  21
   0   3 -12 12051.7 778.815  42
   0  -3  12 12988.2 736.539  49
   0  -3  12 12317.3 749.358  34
   0   3 -12 12773.6 766.780  57
   0   3 -12 13888.3 900.476  10
   0   3 -12 13282.0 780.976  43
   0   3 -11 2963.89 328.592   5
   0  -3  11 3584.56 330.870  34
   0  -3  11 2923.22 296.891  49
   0   3 -11 3031.50 350.336   9
   0   3 -11 3719.45 297.289  23
   0   3 -11 3680.02 339.560  57
   0   3 -11 3382.84 306.169  22
   0   3 -11 3635.06 351.048  43
   0   3 -11 3319.82 340.707  42
   0   3 -10 5924.35 506.974  40
   0  -3  10 4865.13 413.955  34
   0   3 -10 5077.92 411.948  22
   0   3 -10 4723.15 616.121  58
   0   3 -10 5879.45 447.093  57
   0  -3  10 4940.35 406.865  49
   0   3 -10 5161.51 393.901  23
   0   3 -10 5521.31 445.224  43
   0   3 -10 5446.91 453.332  42
   0   3 -10 5586.07 476.395   5
   0   3  -9 10892.7 732.530  40
   0  -3   9 9332.60 642.508  34
   0   3  -9 9935.47 663.566  22
   0   3  -9 10729.2 668.961  57
   0   3  -9 11756.4 974.486  58
   0  -3   9 10138.1 643.760  49
   0   3  -9 11452.0 652.898  23
   0   3  -9 10844.1 686.655  42
   0   3  -9 10304.8 666.553  43
   0   3  -9 9630.94 700.724   5
   0   3  -8 16319.3 960.518  13
   0   3  -8 17608.2 950.385  57
   0   3  -8 19116.4 1271.47  58
   0  -3   8 17498.2 930.229  49
   0   3  -8 16228.3 948.330  22
   0   3  -8 17069.5 935.454  23
   0   3  -8 17899.4 1010.43  40
   0   3  -8 16873.8 944.095  43
   0   3  -8 16243.8 948.559  42
   0   3  -7 80471.0 3950.37  58
   0   3  -7 77088.8 3630.75  57
   0   3  -6 7955.85 483.707  57
   0   3  -6 8616.83 684.881  58
   0   3  -5 22459.8 1147.46  57
   0   3  -5 25155.1 1371.28  58
   0   3  -5 24206.5 1204.81   2
   0   3  -4 161649. 7390.61  58
   0   3  -4 159077. 7289.22   2
   0   3  -3 72631.9 3309.63  11
   0   3  -3 67527.5 3287.95   2
   0   3  -2 11615.8 668.293  11
   0   3  -2 10019.4 564.117  29
   0   3  -2 11357.7 654.133   2
   0   3  -1 43657.2 2026.38  29
   0   3  -1 45159.8 2051.86   1
   0   3   0 69900.4 3177.44  11
   0   3   0 64155.9 3088.73   1
   0   3   0 68837.5 3168.60   2
   0   3   1 138284. 6311.36  60
   0   3   1 145540. 6323.86  11
   0   3   1 135072. 6274.46   1
   0   3   1 132906. 6296.83   2
   0   3   2 48563.2 2391.83  60
   0   3   2 45420.8 2350.89   1
   0   3   2 45597.3 2331.70   2
   0   3   3 1625.64 245.316  60
   0   3   3 1496.88 187.187   2
   0  -3  -4 85544.7 4151.77  35
   0   3   4 92600.8 4285.30  60
   0   3   4 87493.4 4082.21   2
   0  -3  -5 51981.8 2643.99  35
   0  -3  -5 55508.1 2502.24  57
   0   3   5 50012.8 2802.19  60
   0   3   5 52602.5 2743.64   1
   0  -3  -6 76776.2 4086.44  35
   0   3   6 82820.0 4228.24   1
   0  -3  -6 91798.6 3959.48  57
   0   3   6 84084.5 4310.57  60
   0  -3  -7 9821.48 562.269  57
   0   3   7 8445.58 817.425  60
   0  -3  -7 8659.60 577.390  40
   0  -3  -7 9568.71 599.637  42
   0  -3  -7 8657.81 592.899  43
   0  -3  -7 7873.12 636.276  35
   0   3   7 7975.97 568.650  34
   0   3   7 8580.67 768.488   1
   0   3   7 7817.16 566.013  50
   0   3   7 9765.82 605.879  51
   0   3   8 539.153 140.067  50
   0   3   8 678.896 154.801  51
   0   3   8 497.585 219.304  60
   0  -3  -8 486.452 140.652  40
   0  -3  -8 606.167 159.975  42
   0  -3  -8 723.298 163.512  43
   0   3   8 636.113 153.544  34
   0   3   8 737.188 238.465   1
   0  -3  -8 701.202 144.066  57
   0  -3  -9 54384.2 2512.71  40
   0   3   9 48138.2 2503.48  34
   0  -3  -9 50802.4 2460.97  57
   0   3   9 45037.7 2845.18  60
   0  -3  -9 48653.0 2845.11  58
   0  -3  -9 56201.4 2556.48  42
   0  -3  -9 52952.9 2540.71  43
   0   3   9 46555.3 2478.34  50
   0   3   9 45535.1 2815.41   1
   0  -3 -10 3042.12 323.582  40
   0   3  10 2911.06 331.471  34
   0  -3 -10 2491.15 438.287  58
   0  -3 -10 3333.42 310.589  57
   0   3  10 2734.07 469.262  60
   0  -3 -10 2978.16 337.139  44
   0   3  10 3220.63 344.116  49
   0  -3 -10 3647.84 362.759  43
   0  -3 -10 3247.09 353.444  42
   0   3  10 2839.04 311.300  50
   0   3  10 2243.99 430.608   1
   0   3  11 12286.6 755.276  34
   0   3  11 10742.2 718.134  50
   0  -3 -11 12448.7 772.282  43
   0  -3 -11 12003.7 782.539  42
   0  -3 -11 13272.5 769.981  44
   0  -3 -11 11059.8 724.646  40
   0  -3 -11 11539.2 715.842  57
   0   3  11 11792.1 757.908  49
   0   3  12 2536.96 242.884  50
   0   3  12 2787.39 266.796  34
   0  -3 -12 2475.16 263.335  43
   0  -3 -12 2854.93 271.172  44
   0   3  12 2416.00 260.748  49
   0  -3 -12 2720.24 279.555  42
   0  -3 -12 2333.32 235.650  57
   0   3  13 504.694 96.1873  34
   0   3  13 574.477 107.410  49
   0   3  13 492.033 109.840  54
   0  -3 -13 397.014 89.9119  43
   0  -3 -13 451.113 100.243  42
   0  -3 -13 564.726 101.023  44
   0   4 -14 2702.27 214.936  33
   0   4 -14 2959.94 240.890  21
   0  -4  14 2587.29 209.732  50
   0   4 -14 2742.06 246.240  10
   0   4 -14 2473.14 229.419  40
   0   4 -13 2071.48 250.375  21
   0  -4  13 1602.08 198.720  50
   0   4 -13 1548.66 225.491  40
   0   4 -13 1531.59 234.818  10
   0  -4  12 4060.54 322.166  34
   0   4 -12 5058.64 331.818  23
   0   4 -12 4240.26 356.177   5
   0   4 -12 4779.56 465.077  10
   0   4 -12 4123.50 353.352  57
   0   4 -12 4069.83 321.523  22
   0   4 -12 4209.16 414.434  40
   0   4 -11 20357.3 1196.00  40
   0  -4  11 18209.9 1053.37  34
   0   4 -11 20825.0 1066.96  23
   0   4 -11 21525.5 1161.09   5
   0   4 -11 18907.9 1133.27   9
   0   4 -11 21018.7 1258.67  10
   0   4 -11 20408.3 1113.64  57
   0   4 -11 19579.7 1102.80  42
   0   4 -11 18167.0 1072.46  22
   0   4 -10 2072.42 251.694  43
   0   4 -10 2345.18 276.892  42
   0   4 -10 1837.29 291.876  40
   0  -4  10 2444.42 255.996  34
   0   4 -10 2140.09 297.888   5
   0   4 -10 2019.83 255.776  13
   0   4 -10 2233.84 307.856   9
   0   4 -10 2222.43 350.210  10
   0   4 -10 2324.11 270.194  57
   0   4 -10 2715.13 265.540  23
   0   4 -10 2058.31 255.370  22
   0   4  -9 1544.52 216.895  22
   0   4  -9 933.473 183.002  57
   0   4  -9 1127.73 176.865  43
   0   4  -9 1144.43 189.933  42
   0   4  -9 1403.78 249.146  40
   0  -4   9 1060.47 166.805  34
   0   4  -9 1093.18 225.573   5
   0   4  -9 1185.05 181.326  23
   0   4  -9 1901.96 241.449  13
   0   4  -9 1235.33 233.023   9
   0   4  -9 1360.82 183.477  15
   0   4  -8 3561.63 376.317   9
   0   4  -8 3929.24 357.757  22
   0   4  -8 4089.56 341.593  23
   0   4  -8 4095.46 396.151   5
   0   4  -8 3669.35 359.903  13
   0   4  -8 3579.40 328.091  42
   0   4  -8 3708.82 328.364  57
   0   4  -8 3692.33 366.324  40
   0   4  -8 4433.65 333.251  15
   0   4  -7 84866.8 4036.87  23
   0   4  -7 80638.3 4064.95  13
   0   4  -7 77680.4 4041.41  22
   0   4  -7 81863.3 4064.05  40
   0   4  -7 89634.1 4119.90   5
   0   4  -7 84071.0 4025.59  57
   0   4  -6 181.352 80.1802  57
   0   4  -6 346.230 96.9826   2
   0   4  -5 440.978 95.0613  57
   0   4  -5 136.189 85.2387   2
   0   4  -4 10328.4 568.860  57
   0  -4   4 10488.4 548.102  35
   0   4  -4 11768.5 713.495   2
   0   4  -3 30735.2 1582.68  11
   0   4  -3 28427.5 1548.25   2
   0   4  -2 12110.2 758.984  11
   0   4  -2 10686.8 721.227   2
   0   4  -2 11545.1 590.409   1
   0   4  -1 31855.3 1500.55  29
   0   4  -1 33766.8 1563.28   1
   0   4   0 7449.42 402.738  29
   0   4   0 7948.21 568.420   2
   0   4   0 8510.28 503.234   1
   0   4   0 8891.16 594.260  11
   0   4   1 90916.1 4431.58   2
   0   4   1 91720.6 4384.45   1
   0   4   1 93266.9 4444.51  60
   0   4   1 101808. 4470.43  11
   0   4   2 66437.0 3381.34   2
   0   4   2 66219.4 3384.85   1
   0   4   2 71497.4 3440.15  60
   0   4   3 48792.7 2347.81  60
   0   4   3 41923.4 2209.94   2
   0   4   3 43654.3 2266.48   1
   0   4   4 1594.69 285.374  60
   0  -4  -4 2084.69 273.882  35
   0   4   4 1912.17 238.216   2
   0   4   4 1212.66 246.086   1
   0  -4  -5 22.6670 55.9263  57
   0   4   5 41.3170 122.925  60
   0  -4  -5 28.0752 88.5990  35
   0   4   6 39172.2 1983.60  26
   0  -4  -6 42543.8 2038.78  42
   0  -4  -6 42232.8 2037.18  43
   0  -4  -6 41667.9 2207.41  35
   0   4   6 38684.1 2036.73  34
   0   4   6 44124.8 2065.59  51
   0   4   6 40545.2 2042.54  50
   0   4   6 39155.8 2050.22  49
   0  -4  -6 45233.0 2021.64  57
   0   4   6 41395.5 2389.71  60
   0  -4  -7 44296.5 2052.15  57
   0   4   7 37416.0 2409.43  60
   0  -4  -7 44528.4 2092.05  42
   0  -4  -7 43814.3 2089.44  43
   0   4   7 38674.6 2373.40   1
   0   4   7 39377.1 2071.02  50
   0   4   7 46059.1 2104.46  51
   0   4   7 39201.2 2066.99  34
   0  -4  -7 37315.6 2192.14  35
   0   4   7 39926.5 2085.45  49
   0  -4  -8 3466.12 306.931  57
   0   4   8 2287.19 445.961  60
   0  -4  -8 3272.22 331.952  43
   0  -4  -8 2886.19 314.979  42
   0   4   8 2892.68 457.206   1
   0   4   8 2937.62 308.809  50
   0   4   8 2485.79 293.295  34
   0  -4  -8 2644.90 351.221  35
   0   4   8 2690.19 315.621  49
   0   4   9 69.0043 108.234  49
   0  -4  -9 18.2156 87.8457  57
   0   4   9 119.374 153.807  60
   0  -4  -9 65.3693 105.067  43
   0  -4  -9 151.683 118.465  42
   0   4   9 151.503 104.361  34
   0   4   9 163.600 181.411   1
   0   4   9-40.3284 123.703  50
   0   4  10 2457.70 283.298  50
   0  -4 -10 2960.78 291.637  57
   0   4  10 3142.26 319.097  34
   0  -4 -10 2894.19 322.016  43
   0  -4 -10 3722.00 352.856  42
   0   4  11 15320.8 911.342  54
   0  -4 -11 14268.6 837.073  57
   0  -4 -11 16794.9 896.996  42
   0  -4 -11 14676.1 868.687  43
   0   4  11 14408.1 858.353  34
   0   4  12 24753.0 1267.51  34
   0  -4 -12 23357.4 1242.29  56
   0   4  12 25827.8 1305.01  54
   0  -4 -12 28056.8 1296.27  42
   0  -4 -12 27071.8 1294.47  44
   0  -4 -12 25337.4 1274.87  43
   0  -4 -12 23876.6 1252.12  57
   0  -4 -13 1014.66 110.120  44
   0   4  13 1132.28 124.337  54
   0   5 -14 8766.74 480.447  10
   0   5 -14 8249.61 463.167  21
   0   5 -13 3005.77 289.351  21
   0  -5  13 2140.83 213.131  50
   0   5 -13 2277.81 261.557  40
   0   5 -13 2142.54 263.278  10
   0   5 -13 2310.11 183.460  22
   0   5 -12 625.395 114.903  23
   0   5 -12 524.792 160.943  40
   0   5 -12 509.197 192.644  10
   0   5 -12 700.017 196.449  21
   0   5 -12 391.401 106.622  22
   0   5 -12 572.484 135.786   5
   0   5 -11 15996.3 927.872  13
   0   5 -11 18389.7 942.027  23
   0   5 -11 16807.1 1038.89  40
   0   5 -11 15581.3 964.876   9
   0   5 -11 16460.3 1003.30   5
   0   5 -11 15986.7 948.030  22
   0   5 -10 19255.7 954.756  15
   0   5 -10 15143.5 953.642  57
   0   5 -10 15692.5 973.765  13
   0   5 -10 16333.2 948.158  23
   0   5 -10 17348.0 1060.76  40
   0   5 -10 16407.1 1014.30   9
   0   5 -10 17745.5 1058.85   5
   0   5 -10 15778.6 973.099  22
   0   5  -9 30609.9 1388.04  15
   0   5  -9 24398.3 1375.95  57
   0   5  -9 25103.5 1417.43  13
   0   5  -9 25655.2 1376.14  23
   0   5  -9 25894.7 1457.79  40
   0   5  -9 23747.8 1420.66   9
   0   5  -9 26238.6 1482.80   5
   0   5  -9 25176.9 1403.11  22
   0   5  -8 12193.3 717.884  15
   0   5  -8 10845.8 711.314  57
   0   5  -8 11684.6 770.404  13
   0   5  -8 11799.9 731.750  23
   0   5  -8 12008.7 781.484  40
   0   5  -8 13022.3 803.317   9
   0   5  -8 11880.1 746.576   6
   0   5  -8 12147.8 815.723   5
   0   5  -8 10557.1 735.897  22
   0   5  -7 3896.65 325.162  15
   0   5  -7 3721.27 348.034  40
   0   5  -7 3594.92 314.110  57
   0   5  -7 3696.38 360.986   9
   0   5  -7 3933.39 406.081  10
   0   5  -7 4782.32 360.362  12
   0   5  -7 3768.89 362.272  13
   0   5  -7 2991.70 319.945  22
   0   5  -7 3712.18 383.097   5
   0   5  -7 3891.42 359.121   6
   0   5  -7 3108.86 308.727  23
   0   5  -6 15779.6 820.930  12
   0   5  -6 11823.3 808.266  13
   0   5  -6 12521.5 764.710  57
   0   5  -6 13543.4 801.648  23
   0   5  -6 14179.9 801.517  15
   0   5  -6 16865.6 836.435  14
   0   5  -6 15920.1 919.339   2
   0   5  -6 13335.3 845.793   5
   0   5  -6 13460.2 865.346  10
   0   5  -5 106261. 4955.14   3
   0   5  -5 114259. 5159.86   2
   0   5  -4 27832.4 1352.76  59
   0  -5   4 25431.5 1325.63  35
   0   5  -4 27967.8 1524.25   2
   0   5  -4 27905.1 1347.54   3
   0   5  -3 2477.82 219.361  59
   0   5  -3 2109.73 296.120   2
   0   5  -3 2054.91 200.837   3
   0   5  -2 1761.82 184.176  59
   0   5  -2 2488.29 324.569  11
   0   5  -2 1686.05 264.005   2
   0   5  -2 1743.75 185.949   3
   0   5  -2 1898.08 166.313   1
   0   5  -1 151976. 6364.94  11
   0   5  -1 127872. 6114.06   1
   0   5   0 151495. 7105.18  59
   0   5   0 157583. 7114.81   3
   0   5   0 156792. 7311.88   2
   0   5   0 149948. 7175.64   1
   0   5   1 72041.4 3471.09  59
   0   5   1 84612.4 3730.76  11
   0   5   1 73244.9 3596.71   1
   0   5   1 77372.9 3679.53   2
   0   5   1 74790.2 3477.72   3
   0   5   2 88749.6 4244.04  59
   0   5   2 94840.7 4499.61  60
   0   5   2 93262.7 4249.54   3
   0   5   2 92493.4 4443.71   2
   0   5   2 97038.6 4440.20   1
   0   5   3 611.019 183.673  60
   0   5   3 530.599 163.493   1
   0   5   3 724.276 117.179   3
   0   5   3 709.367 177.016   2
   0   5   4 38074.3 2145.61   1
   0   5   4 38596.7 2043.63   2
   0   5   4 37721.9 1867.10   3
   0  -5  -4 41170.8 2124.66  35
   0   5   4 42594.2 2251.11  60
   0   5   5 53140.6 2502.44  26
   0   5   5 49672.6 2786.02   1
   0   5   5 51467.1 2519.54  49
   0   5   5 55704.1 2552.22  51
   0   5   5 57584.5 2932.00  60
   0  -5  -5 53131.3 2484.32  57
   0  -5  -5 49161.1 2718.80  35
   0   5   5 49215.3 2488.75  34
   0  -5  -6 10472.7 842.204  35
   0   5   6 10796.1 668.618  34
   0   5   6 11075.7 650.297  26
   0  -5  -6 9981.41 647.377  43
   0  -5  -6 9784.80 649.355  42
   0   5   6 11463.0 688.801  50
   0   5   6 11457.2 701.644  51
   0   5   6 10256.4 683.976  49
   0  -5  -6 11769.8 659.607  57
   0   5   6 11748.8 999.123  60
   0   5   6 8954.50 874.808   1
   0  -5  -7 7315.33 557.283  43
   0  -5  -7 8511.32 583.621  42
   0   5   7 8261.28 539.971  26
   0  -5  -7 8645.26 737.362  35
   0   5   7 7977.53 577.917  34
   0   5   7 8793.01 596.595  25
   0  -5  -7 9867.99 587.157  57
   0   5   7 8345.10 864.865  60
   0   5   7 8235.44 580.758  50
   0   5   7 9899.77 623.779  51
   0   5   7 8912.21 620.160  49
   0   5   8 2532.01 298.365  49
   0  -5  -8 2372.51 258.284  57
   0   5   8 1931.91 412.421  60
   0  -5  -8 1758.34 305.978  35
   0   5   8 1759.66 246.068  34
   0  -5  -8 2552.06 280.566  42
   0  -5  -8 2253.58 261.733  43
   0   5   8 1942.58 245.861  25
   0   5   8 1964.68 250.946  50
   0   5   9 36581.3 1902.76  49
   0   5   9 34920.9 1865.77  34
   0  -5  -9 44125.8 1891.84  57
   0   5   9 31564.3 1801.62  25
   0   5   9 42020.4 2012.99  54
   0  -5  -9 37165.0 1878.98  43
   0  -5  -9 41517.1 1910.90  42
   0   5   9 33856.4 1847.03  50
   0  -5 -10 13703.9 788.831  57
   0  -5 -10 14342.2 813.874  42
   0  -5 -10 13051.6 793.738  43
   0   5  10 11943.0 782.284  34
   0   5  10 12875.6 812.790  49
   0  -5 -10 14093.8 841.548  44
   0  -5 -11 4482.07 329.843  42
   0   5  11 4182.38 313.329  34
   0  -5 -11 4258.86 311.871  57
   0  -5 -11 3986.18 315.651  56
   0   5  11 4783.80 378.604  54
   0  -5 -11 5124.29 363.383  44
   0  -5 -11 3744.10 304.019  43
   0   5  11 4326.21 338.528  49
   0   5  12 4427.50 290.967  54
   0  -5 -12 3458.52 234.313  42
   0   5  12 4046.68 268.114  49
   0   6 -13 3389.86 266.888  33
   0  -6  13 3179.21 242.300  50
   0   6 -13 3540.27 237.683  22
   0   6 -12 6701.60 448.485  22
   0   6 -12 6516.52 500.387  40
   0   6 -12 6426.70 471.787   5
   0   6 -12 7492.81 444.947  23
   0   6 -11 14584.7 812.727  23
   0   6 -11 14465.2 827.919  13
   0   6 -11 13123.6 822.476  22
   0   6 -11 14026.2 891.523  40
   0   6 -11 13778.3 876.552   5
   0   6 -10 370.105 162.421  40
   0   6 -10 202.538 130.004   9
   0   6 -10 222.881 109.195  23
   0   6 -10 65.9004 103.774  13
   0   6 -10 281.643 189.330  21
   0   6 -10 234.459 121.111  22
   0   6 -10 221.150 154.158   5
   0   6 -10 269.816 103.870  15
   0   6  -9 2818.07 343.827  40
   0   6  -9 2785.97 329.901   9
   0   6  -9 2392.05 276.895  23
   0   6  -9 2601.88 321.954  13
   0   6  -9 3002.92 374.511  21
   0   6  -9 3058.75 326.290  22
   0   6  -9 2312.46 282.745   6
   0   6  -9 3071.60 379.991   5
   0   6  -9 2988.35 296.175  15
   0   6  -8 31765.1 1730.37  40
   0   6  -8 33195.1 1831.14  10
   0   6  -8 30284.0 1727.28   9
   0   6  -8 30244.2 1679.56  23
   0   6  -8 31745.7 1745.46  13
   0   6  -8 30316.0 1705.69  22
   0   6  -8 33621.2 1806.58  21
   0   6  -8 33732.0 1807.64   5
   0   6  -8 31672.5 1719.62   6
   0   6  -8 35007.8 1700.38  15
   0   6  -7 4271.37 398.469  40
   0   6  -7 4811.80 459.429   5
   0   6  -7 4315.99 417.742   6
   0   6  -7 4540.75 391.703  23
   0   6  -7 4412.70 456.700  10
   0   6  -7 5125.51 437.748   9
   0   6  -7 4653.28 435.030  13
   0   6  -7 5767.77 422.435  12
   0   6  -7 5921.48 434.980  14
   0   6  -7 4730.28 392.813  15
   0   6  -7 4090.81 428.900  21
   0   6  -6 88.8538 102.207  21
   0   6  -6 222.123 101.532  22
   0   6  -6 259.529 126.950  13
   0   6  -6 211.266 108.320  12
   0   6  -6 168.156 92.7680   8
   0   6  -6 321.300 149.586  10
   0   6  -6 146.148 110.139   9
   0   6  -6 237.207 132.304   5
   0   6  -6 196.187 117.229   6
   0   6  -6 145.493 82.8588  24
   0   6  -6 314.322 136.587   2
   0   6  -6 224.503 77.8156   3
   0   6  -6 245.593 106.345  15
   0   6  -6 160.278 102.958  14
   0   6  -6 139.811 98.4146  16
   0   6  -5 3094.44 292.013  22
   0   6  -5 2842.07 300.142  21
   0   6  -5 3990.04 292.677  17
   0   6  -5 3579.40 340.642   6
   0   6  -5 3139.14 327.462   5
   0   6  -5 2889.15 305.917   9
   0   6  -5 2931.64 326.723  10
   0   6  -5 2675.26 364.230   2
   0   6  -5 2763.12 262.486   3
   0   6  -5 3029.35 291.428  12
   0   6  -5 3079.33 290.757  15
   0   6  -5 3269.29 281.765  16
   0   6  -5 3679.96 312.690  14
   0   6  -5 2529.28 270.691  23
   0   6  -4 731.475 132.068   3
   0   6  -4 583.249 172.353   2
   0   6  -4 827.001 140.123  59
   0  -6   3 68530.5 3412.95  35
   0   6  -3 73601.9 3623.39   2
   0   6  -3 72714.5 3377.10   3
   0   6  -3 73299.8 3382.18  59
   0   6  -2 34.4256 88.7687   2
   0   6  -2 143.603 74.0845   3
   0   6  -2 58.1095 63.1047  59
   0   6  -1 10373.0 606.900   3
   0   6  -1 8962.48 591.402   1
   0   6  -1 9736.39 765.837   2
   0   6  -1 10346.6 605.995  59
   0   6   0 4403.65 393.364   1
   0   6   0 4990.13 509.908   2
   0   6   0 4761.57 357.378   3
   0   6   0 5041.15 369.449  59
   0   6   1 19475.6 1202.47   1
   0   6   1 21417.8 1308.88   2
   0   6   1 20810.8 1096.20   3
   0   6   1 21309.6 1100.74  59
   0  -6  -2 35847.9 1959.96  35
   0   6   2 33512.6 1743.68  59
   0   6   2 36262.4 1751.55   3
   0   6   2 37472.5 1964.53   1
   0   6   2 35618.7 1973.16   2
   0   6   3 1307.72 175.493  19
   0   6   3 1023.09 157.074  26
   0   6   3 1113.44 229.864   2
   0   6   3 1236.97 257.277   1
   0   6   3 977.937 150.601   3
   0   6   3 1423.49 215.054  54
   0   6   3 1002.26 165.462  25
   0   6   4 787.062 150.297  19
   0   6   4 601.800 161.694  54
   0   6   4 744.868 151.330  25
   0   6   4 533.071 125.697  17
   0  -6  -4 383.698 177.780  35
   0   6   4 498.199 124.125  26
   0   6   4 542.901 142.943  51
   0   6   4 608.831 130.786  49
   0   6   4 552.338 169.374   2
   0   6   4 645.391 213.815   1
   0   6   4 547.151 113.452   3
   0   6   4 493.512 221.722  60
   0   6   5 66330.6 3309.91  54
   0   6   5 62655.5 3211.41  25
   0  -6  -5 68565.6 3506.99  35
   0   6   5 63564.8 3171.25  34
   0   6   5 75937.8 3229.85  26
   0   6   5 65087.0 3232.91  51
   0   6   5 63810.5 3232.50  49
   0   6   5 66228.0 3549.87   1
   0  -6  -5 73606.5 3197.03  57
   0   6   5 70655.1 3664.27  60
   0   6   6 23056.3 1387.32  54
   0   6   6 23133.7 1318.21  25
   0  -6  -6 23311.9 1535.52  35
   0   6   6 22765.2 1274.44  34
   0   6   6 22087.2 1580.13   1
   0   6   6 24769.0 1283.22  26
   0   6   6 25159.9 1323.23  49
   0   6   6 23311.7 1672.78  60
   0  -6  -6 27818.8 1298.74  57
   0   6   6 25539.7 1334.13  51
   0   6   6 22843.6 1287.22  50
   0   6   7 365.099 230.841  60
   0  -6  -7 84.1523 97.1322  42
   0  -6  -7 41.3264 106.630  35
   0   6   7 213.794 97.5429  34
   0   6   7 108.707 140.157   1
   0   6   7 269.022 116.250  25
   0  -6  -7 85.6479 88.4535  57
   0   6   7 168.308 153.422  54
   0   6   7 105.819 106.913  49
   0   6   7 79.2723 91.5197  26
   0   6   7 144.359 93.1606  50
   0   6   8-17.6869 76.7642  34
   0  -6  -8 188.020 100.147  57
   0   6   8 215.379 174.589  54
   0   6   8 106.764 137.570   1
   0   6   8 41.9893 105.949  49
   0  -6  -8 50.8402 90.9408  42
   0   6   8 68.9162 92.4541  25
   0   6   9 565.320 120.906  25
   0   6   9 875.129 169.941  49
   0   6   9 736.118 210.994  54
   0  -6  -9 1059.27 160.678  57
   0  -6  -9 738.819 166.881  44
   0   6   9 650.835 149.721  16
   0  -6  -9 406.444 108.658  43
   0  -6  -9 689.690 142.623  42
   0   6  10 20885.9 1198.83  16
   0  -6 -10 21994.4 1195.36  42
   0   6  10 27059.3 1320.28  54
   0  -6 -10 26358.7 1276.21  44
   0   6  10 24006.6 1246.90  49
   0  -6 -10 25837.1 1228.37  57
   0  -6 -11 9192.67 518.970  44
   0   6  11 8458.10 496.119  49
   0   6  11 9975.35 553.092  54
   0   7 -13 270.562 88.3163  21
   0   7 -13 271.186 60.9024  22
   0   7 -12 5302.65 369.255  13
   0   7 -12 6048.51 404.060  22
   0   7 -12 6716.16 480.906  21
   0   7 -12 7056.07 402.915  23
   0   7 -12 5927.81 420.863   5
   0   7 -12 5979.04 406.871  33
   0   7 -11 3732.98 320.488  13
   0   7 -11 3790.44 307.119  23
   0   7 -11 3355.24 316.558  22
   0   7 -11 3364.64 372.047  21
   0   7 -11 2853.89 329.604   5
   0   7 -10 23635.6 1459.55  10
   0   7 -10 24482.0 1375.20  13
   0   7 -10 25033.8 1337.76  23
   0   7 -10 27986.9 1339.57  15
   0   7 -10 25112.7 1433.47   5
   0   7 -10 23722.3 1354.36  22
   0   7 -10 26579.8 1476.29  21
   0   7  -9 8574.86 662.006  21
   0   7  -9 7739.20 570.968  22
   0   7  -9 7048.32 583.574  13
   0   7  -9 6938.74 638.851  10
   0   7  -9 7469.52 572.826   9
   0   7  -9 7913.16 556.884  23
   0   7  -9 8960.38 561.598  15
   0   7  -9 7130.14 620.091   5
   0   7  -9 7846.32 570.490   6
   0   7  -9 6712.33 562.255  40
   0   7  -8 11687.7 830.465  21
   0   7  -8 14864.4 798.655  12
   0   7  -8 12833.1 827.082  13
   0   7  -8 11229.6 771.423   9
   0   7  -8 10344.0 827.120  10
   0   7  -8 11649.6 749.136  23
   0   7  -8 9957.81 734.299  40
   0   7  -8 10956.0 772.776   6
   0   7  -8 11214.3 826.953   5
   0   7  -8 13050.2 760.878  15
   0   7  -7 3502.09 415.747  10
   0   7  -7 3649.58 328.292   8
   0   7  -7 3714.72 378.453   9
   0   7  -7 3377.42 379.388  13
   0   7  -7 4346.30 379.115  12
   0   7  -7 3699.23 413.992   5
   0   7  -7 3515.37 387.833   6
   0   7  -7 3657.31 369.352  22
   0   7  -7 3925.13 410.343  21
   0   7  -7 4509.05 384.684  14
   0   7  -7 3426.76 343.272  15
   0   7  -6 2489.06 254.766   3
   0   7  -6 2404.70 362.652   2
   0   7  -6 2106.57 256.036   8
   0   7  -6 2523.86 300.094   9
   0   7  -6 2475.25 326.708  10
   0   7  -6 3098.27 271.567   7
   0   7  -6 2594.72 318.812  13
   0   7  -6 2446.39 276.406  12
   0   7  -6 2301.05 249.478  24
   0   7  -6 2500.52 280.992  23
   0   7  -6 2239.47 299.405   6
   0   7  -6 2165.72 306.662   5
   0   7  -6 2766.27 320.682  21
   0   7  -6 2223.16 270.255  22
   0   7  -6 2564.92 289.772  15
   0   7  -6 3148.41 289.968  16
   0   7  -6 2451.76 285.470  14
   0   7  -5 70454.7 3662.47  15
   0   7  -5 79638.9 3690.89  14
   0   7  -5 84087.8 3662.19  16
   0   7  -5 81611.3 3665.70   3
   0   7  -5 78325.7 3943.46   2
   0   7  -5 77518.9 3684.18  12
   0   7  -5 69779.2 3693.77  13
   0   7  -5 68644.2 3646.38  23
   0   7  -5 79632.3 3645.38  24
   0   7  -5 72458.1 3721.05   6
   0   7  -5 86155.5 3632.97  25
   0   7  -5 88569.6 3665.51  17
   0   7  -5 81504.2 3619.05  20
   0   7  -5 76524.8 3702.98  21
   0   7  -5 64332.5 3632.17  22
   0   7  -5 83922.1 3651.47   7
   0   7  -5 79508.7 3669.81   8
   0   7  -5 74850.4 3702.32   9
   0   7  -5 71722.8 3725.55  10
   0   7  -4 892.147 164.632  15
   0   7  -4 1146.62 171.018  17
   0   7  -4 1087.84 166.642  16
   0   7  -4 1080.33 166.835   7
   0   7  -4 1017.71 188.455   5
   0   7  -4 865.114 182.681   6
   0   7  -4 1017.92 165.396   3
   0   7  -4 1471.21 296.327   2
   0   7  -4 1311.44 196.694  14
   0   7  -4 710.379 161.003  13
   0   7  -4 1045.29 179.583  12
   0   7  -4 739.397 149.691  23
   0   7  -4 1103.32 159.690  24
   0   7  -4 942.125 145.325  25
   0   7  -4 754.307 137.930  30
   0   7  -4 830.930 190.218  10
   0   7  -4 1012.90 173.612   8
   0   7  -4 1124.53 193.617   9
   0   7  -4 830.363 144.247  22
   0   7  -4 911.998 164.598  21
   0   7  -4 910.826 143.279  20
   0   7  -3 1790.73 228.616   8
   0   7  -3 1701.36 206.444   7
   0   7  -3 1861.25 240.993  10
   0   7  -3 1960.36 243.993   9
   0   7  -3 1632.99 218.524  59
   0   7  -3 1782.04 192.728  20
   0   7  -3 1830.60 212.927  17
   0   7  -3 1629.72 215.222  13
   0   7  -3 1873.39 232.758  12
   0   7  -3 2069.78 218.616  16
   0   7  -3 1862.54 236.710  14
   0   7  -3 1541.64 210.726  15
   0   7  -3 1849.26 241.005  37
   0  -7   3 1615.84 238.598  35
   0   7  -3 1848.38 199.229  25
   0   7  -3 1701.80 201.860  23
   0   7  -3 1743.87 201.173  24
   0   7  -3 2071.30 254.219  51
   0   7  -3 1741.10 236.718   5
   0   7  -3 1425.02 227.006   6
   0   7  -3 2093.66 233.759   3
   0   7  -3 1577.30 314.192   2
   0   7  -2 3105.27 279.264  16
   0   7  -2 2981.12 293.832  14
   0   7  -2 2553.61 276.150  15
   0  -7   2 3213.40 352.564  35
   0   7  -2 3260.30 314.713  10
   0   7  -2 2997.52 319.078  51
   0   7  -2 3530.34 315.142   8
   0   7  -2 2998.59 311.549   9
   0   7  -2 3221.47 278.821  24
   0   7  -2 3099.86 267.699  25
   0   7  -2 2079.27 284.625   6
   0   7  -2 3203.24 310.067   5
   0   7  -2 2778.44 258.183  19
   0   7  -1 73146.9 3721.63   6
   0   7  -1 79925.1 3741.12  59
   0  -7   1 80149.5 3881.82  35
   0   7  -1 83717.5 3704.53  19
   0   7  -1 77738.4 3697.51  17
   0   7  -1 72472.0 3682.36  24
   0   7  -1 74318.3 3678.03  25
   0   7  -1 81838.6 3714.72   7
   0   7  -1 89235.6 3776.97   9
   0   7  -1 75391.4 3745.14  51
   0   7  -1 81174.6 4031.73   2
   0   7  -1 82953.2 3742.13   3
   0   7  -1 75298.0 3729.35  12
   0   7  -1 86878.5 3765.86  10
   0   7   0 6291.98 454.458  17
   0   7   0 7119.64 466.232  19
   0   7   0 6210.77 511.688   1
   0   7   0 6269.73 465.682   3
   0   7   0 6587.90 653.257   2
   0   7   0 5974.98 448.578  16
   0   7   0 6411.36 487.759  14
   0  -7   0 6186.00 572.982  35
   0   7   0 6434.99 438.952  26
   0   7   0 5981.76 475.897  51
   0   7   0 6338.87 457.986  24
   0   7   0 6733.53 454.966  25
   0   7   0 7737.87 523.192   9
   0   7   0 6504.45 465.632   7
   0   7   0 8277.77 521.389   8
   0   7   0 5471.26 463.072  12
   0   7   0 8443.07 525.556  10
   0   7   0 6079.90 465.747  59
   0   7   1-76.5348 125.691  51
   0   7   1 47.6233 95.9277   7
   0   7   1-34.6033 83.4065  16
   0   7   1 128.037 75.2966  17
   0  -7  -1 71.3639 112.602  35
   0   7   1 103.799 100.074  14
   0   7   1 58.7829 84.9873  12
   0   7   1 30.4270 71.5757   1
   0   7   1 41.4878 115.464   2
   0   7   1 51.8314 68.0087   3
   0   7   1-17.0959 89.9199  24
   0   7   1 14.8805 76.6894  26
   0   7   2 3993.89 354.523  17
   0   7   2 5416.53 393.019  19
   0   7   2 4943.81 374.126   7
   0   7   2 4366.99 489.367   1
   0   7   2 4575.16 530.699   2
   0   7   2 4830.57 375.628   3
   0   7   2 3914.52 361.745  16
   0   7   2 3641.95 378.666  14
   0  -7  -2 5503.92 554.266  35
   0   7   2 3964.64 355.956  25
   0   7   2 4285.62 382.437  51
   0   7   2 4291.39 383.230  12
   0   7   3 33607.9 1465.04  19
   0   7   3 23992.4 1390.72  17
   0   7   3 30622.0 1415.71   7
   0   7   3 29763.1 1714.90   1
   0   7   3 26774.6 1648.91   2
   0   7   3 26427.5 1402.44   3
   0   7   3 25171.9 1431.48  16
   0  -7  -3 27934.5 1674.13  35
   0   7   3 25814.2 1485.21  54
   0   7   3 24893.9 1413.22  25
   0   7   3 26050.2 1440.47  51
   0   7   3 29603.8 1431.08  26
   0   7   3 25694.4 1380.63  49
   0   7   4 25112.1 1348.61  16
   0   7   4 24383.4 1303.29  49
   0   7   4 23926.5 1335.04  51
   0   7   4 23541.3 1322.48  25
   0   7   4 23376.3 1392.48  54
   0   7   4 24540.3 1293.56  17
   0   7   4 23250.5 1586.77   1
   0   7   4 24761.6 1281.36   3
   0   7   4 24791.2 1515.39   2
   0   7   4 26719.4 1325.09  26
   0   7   5 14146.2 833.276  49
   0   7   5 12775.3 832.890  51
   0   7   5 13478.5 836.847  25
   0   7   5 11865.9 1048.90   1
   0   7   5 13037.0 846.510  16
   0  -7  -5 12141.7 1017.98  35
   0   7   5 14865.0 829.856  26
   0   7   5 13623.5 792.323  17
   0   7   5 12587.3 894.144  54
   0  -7  -5 14430.1 791.686  57
   0   7   6 581.602 163.597  16
   0  -7  -6 594.940 218.269  35
   0   7   6 1144.58 194.732  49
   0   7   6 681.045 164.452  25
   0  -7  -6 1047.08 166.296  57
   0   7   6 775.960 214.648  54
   0   7   6 920.461 178.463  51
   0   7   6 486.579 215.805   1
   0   7   6 952.959 168.872  26
   0  -7  -7 16011.6 871.608  57
   0   7   7 15797.8 910.637  49
   0   7   7 14569.2 884.332  25
   0   7   7 14791.8 971.987  54
   0   7   7 14286.7 925.437  16
   0  -7  -8 34157.6 1620.11  57
   0   7   8 32219.1 1645.67  49
   0   7   8 33086.4 1727.02  54
   0   7   8 31303.9 1611.56  25
   0  -7  -8 31694.7 1640.32  44
   0   7   8 30305.8 1650.04  16
   0  -7  -9 1253.58 163.180  57
   0   7   9 993.828 156.177  16
   0   7   9 1213.27 146.076  25
   0   7   9 1759.09 246.068  54
   0   7   9 1396.58 182.401  49
   0  -7  -9 1240.30 182.902  44
   0  -7 -10 1904.94 197.313  44
   0   7  10 2033.71 203.864  24
   0   7  10 1662.28 155.534  16
   0  -7 -11 4171.88 241.925  44
   0   7  11 3449.44 229.081  24
   0   8 -13 4980.85 300.503  10
   0   8 -12 1692.82 170.160  22
   0   8 -12 2025.90 172.018  23
   0   8 -12 1691.55 179.978   5
   0   8 -12 1864.42 160.045  13
   0   8 -12 1934.57 217.999  10
   0   8 -11 1853.18 243.945  21
   0   8 -11 1572.46 199.168  22
   0   8 -11 1785.99 190.854  23
   0   8 -11 1604.33 223.092   5
   0   8 -11 1518.61 190.876  13
   0   8 -11 1391.13 244.789  10
   0   8 -10 6181.71 558.071  10
   0   8 -10 7333.69 501.352  23
   0   8 -10 6611.84 506.585  22
   0   8 -10 8017.14 592.974  21
   0   8 -10 7071.87 567.806   5
   0   8 -10 7375.41 495.598   6
   0   8 -10 6876.90 523.724  13
   0   8 -10 8407.91 507.258  15
   0   8  -9 1424.14 219.346   9
   0   8  -9 1223.07 257.492  10
   0   8  -9 1647.99 226.518  23
   0   8  -9 1604.74 277.790   5
   0   8  -9 1570.87 237.112   6
   0   8  -9 1778.37 285.396  21
   0   8  -9 2095.54 282.697  13
   0   8  -9 1884.50 236.640  15
   0   8  -8 15601.0 1030.70  10
   0   8  -8 15201.6 951.581   9
   0   8  -8 15588.4 1009.76  21
   0   8  -8 14555.3 938.894  22
   0   8  -8 15692.9 987.286   6
   0   8  -8 16643.9 1049.30   5
   0   8  -8 14558.7 980.316  13
   0   8  -8 18537.6 977.586  12
   0   8  -8 16905.9 944.706  15
   0   8  -7 5134.32 512.060  10
   0   8  -7 5527.34 475.762   9
   0   8  -7 5494.91 422.107   8
   0   8  -7 5323.17 447.291  23
   0   8  -7 5195.63 453.215  22
   0   8  -7 5619.46 501.134  21
   0   8  -7 5413.52 504.991   6
   0   8  -7 6517.87 558.874   5
   0   8  -7 6544.34 494.285  14
   0   8  -7 5795.41 464.785  15
   0   8  -7 5064.34 484.921  13
   0   8  -7 5791.42 470.066  12
   0   8  -6 3367.56 336.026  12
   0   8  -6 2575.92 318.693   9
   0   8  -6 2992.11 306.546   8
   0   8  -6 2918.62 359.730  10
   0   8  -6 2979.39 315.524  23
   0   8  -6 3066.12 296.040  24
   0   8  -6 3038.94 317.090  22
   0   8  -6 3029.98 347.098  21
   0   8  -6 3544.95 382.644   6
   0   8  -6 3133.81 442.140   2
   0   8  -6 3169.97 305.022   3
   0   8  -6 3666.26 328.094  16
   0   8  -6 3352.79 339.466  14
   0   8  -6 2629.63 310.025  15
   0   8  -5 107526. 5020.04  14
   0   8  -5 114494. 4990.53  16
   0   8  -5 120370. 4960.50  25
   0   8  -5 104699. 5010.13  12
   0   8  -5 96219.3 5013.30  13
   0   8  -5 122283. 5002.05  17
   0   8  -5 112994. 4945.48  20
   0   8  -5 103429. 5018.19  21
   0   8  -5 93279.8 4952.20  22
   0   8  -5 103658. 4951.84  24
   0   8  -5 94572.0 4964.68  23
   0   8  -5 111774. 5005.82   3
   0   8  -5 103245. 5311.31   2
   0   8  -5 100113. 5052.26  10
   0   8  -5 117610. 4988.31   7
   0   8  -5 103334. 5022.43   9
   0   8  -5 114666. 5011.68   8
   0   8  -5 104342. 5075.20   6
   0   8  -5 96256.2 5043.00   5
   0   8  -4 54516.7 2859.00   5
   0   8  -4 53300.5 2809.46  15
   0   8  -4 64206.7 2818.36  16
   0   8  -4 55730.8 2836.67  14
   0   8  -4 57928.5 2776.29  30
   0   8  -4 56121.0 2831.27  12
   0   8  -4 57497.7 2870.55  10
   0   8  -4 53321.3 2820.67  13
   0   8  -4 48501.3 2746.76  22
   0   8  -4 58547.9 2752.82  19
   0   8  -4 63612.0 2811.50  17
   0   8  -4 57186.7 2764.05  20
   0   8  -4 62801.8 2782.06  25
   0   8  -4 50278.9 2773.13  23
   0   8  -4 59418.7 2789.42  24
   0   8  -4 62282.4 2873.25   9
   0   8  -4 64168.8 2825.30   7
   0   8  -4 66104.6 2860.39   8
   0   8  -4 56710.9 3146.44   2
   0   8  -4 64172.6 2856.39   3
   0   8  -3 1440.40 236.134   6
   0   8  -3 1332.61 221.483   5
   0   8  -3 1219.09 189.236   7
   0   8  -3 1464.56 202.442  17
   0   8  -3 1384.32 200.599  16
   0   8  -3 1323.78 198.721  15
   0   8  -3 1500.78 189.872  30
   0   8  -3 928.333 190.298  14
   0   8  -3 1370.58 206.154  13
   0   8  -3 1714.68 254.679  51
   0   8  -3 997.563 151.804  22
   0   8  -3 1019.90 168.369  20
   0   8  -3 1458.01 189.620  19
   0   8  -3 1208.09 175.866  23
   0   8  -3 1426.71 189.784  25
   0   8  -3 1377.57 192.180  24
   0   8  -3 1348.54 223.297   8
   0   8  -3 1240.33 219.599  10
   0   8  -3 1441.41 225.175   9
   0   8  -3 1094.23 194.921   3
   0   8  -3 1062.43 277.196   2
   0   8  -2 2082.95 266.933   5
   0   8  -2 2089.11 273.539   6
   0   8  -2 2149.98 249.122  15
   0   8  -2 2427.87 243.141  30
   0  -8   2 2176.72 316.646  35
   0   8  -2 2404.67 255.286  13
   0   8  -2 2400.79 293.726  10
   0   8  -2 1662.32 247.811  12
   0   8  -2 2371.88 295.363  51
   0   8  -2 2642.56 264.225  19
   0   8  -2 1753.20 214.704  20
   0   8  -2 2253.56 241.897  25
   0   8  -2 2121.88 243.686  24
   0   8  -2 2104.93 223.171  23
   0   8  -2 2032.66 211.923  26
   0   8  -2 2780.19 305.987   8
   0   8  -2 2194.35 285.978   9
   0   8  -1 14018.4 782.629   7
   0   8  -1 15247.4 846.980   9
   0   8  -1 11764.2 731.851  25
   0   8  -1 11900.7 748.367  24
   0   8  -1 14562.5 772.471  19
   0   8  -1 12233.2 752.432  17
   0   8  -1 13440.8 790.466   5
   0   8  -1 12304.8 780.477   6
   0   8  -1 10408.6 726.763  15
   0  -8   1 11938.6 897.394  35
   0   8  -1 14388.4 821.140  10
   0   8  -1 10913.0 713.034  13
   0   8  -1 12210.4 790.848  12
   0   8  -1 11699.6 786.920  51
   0   8  -1 11811.2 722.911  30
   0   8  -1 12598.7 724.467  26
   0   8  -1 12989.5 790.273   3
   0   8  -1 12959.8 1040.81   2
   0   8   0 16895.3 904.078   7
   0   8   0 14453.5 868.578  25
   0   8   0 14485.9 880.888  24
   0   8   0 17211.5 910.780  19
   0   8   0 14950.8 877.532  17
   0   8   0 17959.4 925.972   5
   0   8   0 14934.1 892.404   6
   0   8   0 14456.9 924.945  14
   0   8   0 12420.2 835.617  15
   0   8   0 13904.0 874.144  16
   0  -8   0 13247.9 1030.82  35
   0   8   0 14692.1 919.761  12
   0   8   0 19532.1 978.079  10
   0   8   0 14805.2 918.047  51
   0   8   0 15948.1 864.243  26
   0   8   0 13892.4 842.360  30
   0   8   0 14831.4 1147.16   2
   0   8   0 16618.9 922.410   3
   0   8   1 16975.3 888.838   7
   0   8   1 12928.2 852.198  24
   0   8   1 14009.2 847.483  17
   0   8   1 18294.7 911.476   5
   0   8   1 13640.2 839.372   6
   0   8   1 14208.5 908.253  14
   0   8   1 13404.7 854.044  16
   0  -8  -1 15480.7 1086.88  35
   0   8   1 13806.2 892.888  12
   0   8   1 13777.9 885.467  51
   0   8   1 14584.7 846.035  26
   0   8   1 14186.8 1110.47   2
   0   8   1 14573.4 868.892   3
   0   8   2 5051.79 473.510  14
   0   8   2 4848.51 435.404  16
   0  -8  -2 5812.87 625.541  35
   0   8   2 5655.49 475.358  12
   0   8   2 5374.96 466.426  51
   0   8   2 6867.32 479.982  19
   0   8   2 5379.46 433.084  17
   0   8   2 4912.29 430.424  25
   0   8   2 5938.22 471.578  24
   0   8   2 7189.87 472.442   7
   0   8   2 5612.20 588.034   1
   0   8   2 5325.97 617.349   2
   0   8   2 5637.09 442.398   3
   0   8   3-17.4185 93.4300   7
   0   8   3 18.0713 91.1683  17
   0   8   3-44.0621 106.200  16
   0  -8  -3-187.232 225.624  35
   0   8   3-22.4501 124.959  51
   0   8   3 60.9010 104.614  25
   0   8   3-18.8022 118.668  26
   0   8   3-45.7314 117.832   1
   0   8   3 55.4888 89.1633   3
   0   8   3 133.529 123.873   2
   0   8   3-69.4445 106.139  12
   0   8   3-77.6135 118.622  14
   0   8   4 12410.7 732.267   3
   0   8   4 12293.2 1021.85   1
   0   8   4 12379.1 791.298  16
   0   8   4 11334.8 801.541  14
   0   8   4 11684.6 773.456  12
   0   8   4 15030.2 794.886  26
   0   8   4 11576.6 764.422  25
   0   8   4 11309.1 726.702  17
   0   8   4 11479.0 770.315  51
   0  -8  -4 12174.0 708.706  57
   0   8   5 14959.9 881.596  49
   0   8   5 14374.7 897.403  51
   0   8   5 15064.7 849.672  17
   0   8   5 16186.0 920.915  25
   0   8   5 14787.1 981.773  54
   0   8   5 15616.9 927.127  16
   0   8   5 14196.0 918.234  14
   0  -8  -5 14274.9 1128.97  35
   0   8   5 18945.5 928.105  26
   0   8   5 12048.5 1097.63   1
   0  -8  -5 15517.4 850.017  57
   0   8   5 13515.1 876.339  12
   0   8   6 6724.01 583.492  54
   0  -8  -6 7741.41 490.903  57
   0   8   6 6954.56 529.824  16
   0   8   6 5781.70 508.484  14
   0  -8  -6 7862.77 506.784  44
   0   8   6 8262.66 543.054  25
   0   8   7 8204.42 646.539  54
   0  -8  -7 9323.53 580.016  44
   0   8   7 9727.37 619.508  16
   0  -8  -7 8767.12 552.339  57
   0   8   7 10047.8 606.346  25
   0  -8  -8 6068.07 412.219  44
   0   8   8 6195.41 427.398  16
   0  -8  -8 6289.31 399.825  57
   0   8   8 6495.29 419.118  25
   0   8   8 5662.67 452.598  24
   0   8   9 15120.8 758.693  16
   0   8   9 15884.2 809.605  24
   0  -8  -9 13365.4 755.315  44
   0   8  10 7250.16 402.139  24
   0   9 -12 5592.21 345.130  10
   0   9 -12 5474.74 323.707  22
   0   9 -12 5763.99 319.908  23
   0   9 -11 1075.02 168.139  10
   0   9 -11 1065.87 134.624  23
   0   9 -11 1033.58 142.004  13
   0   9 -11 981.736 150.484   5
   0   9 -10 11600.8 665.579  23
   0   9 -10 12257.8 664.524  15
   0   9 -10 9797.01 706.127  10
   0   9 -10 11530.2 701.342  13
   0   9 -10 11494.0 661.114   6
   0   9 -10 10937.3 722.858   5
   0   9  -9 1025.71 215.653  10
   0   9  -9 780.526 162.554  22
   0   9  -9 879.648 163.065  15
   0   9  -9 970.297 195.097  13
   0   9  -9 916.041 170.555   6
   0   9  -9 1001.80 209.547   5
   0   9  -8 347.121 160.091  10
   0   9  -8 359.266 136.321   9
   0   9  -8 529.216 141.946  23
   0   9  -8 412.519 141.512  22
   0   9  -8 361.719 138.686  15
   0   9  -8 283.905 139.945  13
   0   9  -8 658.761 165.481  12
   0   9  -8 577.104 181.585   5
   0   9  -8 610.076 164.892   6
   0   9  -7 10482.0 645.581   8
   0   9  -7 9715.11 674.149   9
   0   9  -7 9459.12 655.130  23
   0   9  -7 9063.45 652.518  22
   0   9  -7 10210.5 680.511  15
   0   9  -7 11894.1 713.166  14
   0   9  -7 10161.7 728.895   6
   0   9  -7 9793.34 733.517  10
   0   9  -7 11270.3 695.045  12
   0   9  -6 4087.46 384.301  12
   0   9  -6 3779.28 393.315  13
   0   9  -6 3178.36 379.420  10
   0   9  -6 3924.06 384.324   9
   0   9  -6 4728.03 385.668   8
   0   9  -6 3687.49 333.551  24
   0   9  -6 4254.14 375.925  23
   0   9  -6 3410.58 342.091  22
   0   9  -6 4017.29 364.858  16
   0   9  -6 4216.50 393.088  14
   0   9  -6 4967.06 387.248   3
   0   9  -6 4124.06 524.611   2
   0   9  -6 4139.91 428.685   6
   0   9  -5 11961.7 852.256   6
   0   9  -5 12796.9 863.569   5
   0   9  -5 14538.1 773.778  25
   0   9  -5 13357.2 843.626   9
   0   9  -5 14911.0 812.734   7
   0   9  -5 13507.6 816.359   8
   0   9  -5 11708.4 774.323  23
   0   9  -5 13059.4 773.310  24
   0   9  -5 14598.8 813.091  17
   0   9  -5 10649.9 744.112  22
   0   9  -5 13608.7 768.141  20
   0   9  -5 14703.5 811.966  16
   0   9  -5 12480.1 811.170  15
   0   9  -5 13324.9 835.124  14
   0   9  -5 12544.8 1063.32   2
   0   9  -5 12368.0 804.810   3
   0   9  -5 12379.4 850.869  10
   0   9  -5 11834.3 809.106  12
   0   9  -5 11756.3 816.694  13
   0   9  -4 30430.3 1652.65  10
   0   9  -4 27928.5 1607.06  12
   0   9  -4 28046.2 1590.11  13
   0   9  -4 35374.1 1650.19   8
   0   9  -4 33230.3 1654.07   9
   0   9  -4 34246.3 1611.53   7
   0   9  -4 28564.0 1553.12  24
   0   9  -4 28450.9 1554.90  23
   0   9  -4 33216.3 1563.21  25
   0   9  -4 29723.2 1543.45  20
   0   9  -4 31986.3 1587.35  17
   0   9  -4 25670.3 1509.26  22
   0   9  -4 31536.7 1537.79  19
   0   9  -4 32204.2 1587.75  16
   0   9  -4 28051.3 1587.79  15
   0   9  -4 29599.5 1624.93  14
   0   9  -4 32640.9 1641.02   3
   0   9  -4 31053.1 1971.83   2
   0   9  -4 30427.5 1649.80   5
   0   9  -3 648.581 181.628   6
   0   9  -3 776.117 191.868   5
   0   9  -3 866.372 178.495   7
   0   9  -3 719.210 167.489  15
   0   9  -3 898.621 173.306  16
   0   9  -3 811.414 147.362  30
   0   9  -3 746.299 124.080  26
   0   9  -3 985.247 179.687  13
   0   9  -3 836.653 196.518  14
   0   9  -3 1152.48 179.468  19
   0   9  -3 811.088 158.958  20
   0   9  -3 1028.12 172.972  25
   0   9  -3 712.744 140.033  23
   0   9  -3 770.674 168.858  24
   0   9  -3 771.445 201.545   8
   0   9  -3 890.701 205.799  10
   0   9  -3 819.846 194.902   9
   0   9  -3 966.284 185.753   3
   0   9  -3 398.165 210.414   2
   0   9  -2 81899.6 4155.44   6
   0   9  -2 88848.0 4163.57   5
   0   9  -2 77661.2 4104.31  15
   0   9  -2 82490.8 4072.38  30
   0  -9   2 81268.4 4270.64  35
   0   9  -2 95637.2 4206.90  10
   0   9  -2 82394.8 4086.51  13
   0   9  -2 83659.6 4169.34  12
   0   9  -2 91474.5 4205.84  51
   0   9  -2 98475.5 4131.48  19
   0   9  -2 77646.0 4068.06  20
   0   9  -2 91664.7 4131.28  17
   0   9  -2 83397.7 4106.65  24
   0   9  -2 86238.0 4099.61  25
   0   9  -2 88521.5 4061.16  26
   0   9  -2 110668. 4245.85   8
   0   9  -2 104104. 4246.12   9
   0   9  -1 3018.63 302.534   7
   0   9  -1 1994.21 255.132  24
   0   9  -1 1983.07 243.915  25
   0   9  -1 2084.45 261.048  17
   0   9  -1 2961.54 295.697  19
   0   9  -1 2611.89 292.365   5
   0   9  -1 1995.79 265.011   6
   0   9  -1 1798.83 238.081  15
   0  -9   1 1563.41 340.672  35
   0   9  -1 2285.07 236.413  13
   0   9  -1 2112.21 297.716  12
   0   9  -1 3022.38 330.927  10
   0   9  -1 2494.16 312.836  51
   0   9  -1 2210.60 241.995  26
   0   9  -1 1882.33 237.687  30
   0   9  -1 2807.15 310.204   3
   0   9  -1 2293.48 427.763   2
   0   9   0 2316.98 268.912   7
   0   9   0 1609.05 228.575  25
   0   9   0 1320.60 219.585  24
   0   9   0 1763.26 243.082  19
   0   9   0 1611.93 229.082  17
   0   9   0 1549.22 232.481   5
   0   9   0 1027.13 190.653   6
   0   9   0 1142.17 177.551  15
   0   9   0 1516.48 230.467  16
   0  -9   0 1332.97 297.330  35
   0   9   0 1420.59 243.037  14
   0   9   0 1293.10 235.051  12
   0   9   0 1516.97 250.902  51
   0   9   0 1389.49 203.527  26
   0   9   0 1186.69 178.572  30
   0   9   0 1307.66 314.940   2
   0   9   0 1581.05 229.078   3
   0   9   1 21767.7 1121.60   6
   0   9   1 19877.2 1197.60  14
   0   9   1 19739.1 1146.31  16
   0  -9  -1 17592.9 1320.35  35
   0   9   1 19604.7 1175.99  12
   0   9   1 19824.3 1119.97  17
   0   9   1 18583.5 1150.92  51
   0   9   1 20043.8 1146.10   3
   0   9   1 19856.7 1425.73   2
   0   9   1 20798.9 1156.46  24
   0   9   1 18120.4 1077.31  30
   0   9   1 21251.0 1117.06  26
   0   9   2 17560.9 1023.20  16
   0   9   2 17931.6 1068.31  14
   0  -9  -2 16220.9 1221.39  35
   0   9   2 17113.6 1031.48  12
   0   9   2 17469.9 982.305  17
   0   9   2 17595.0 1029.29  51
   0   9   2 18909.5 1013.68   3
   0   9   2 16448.5 1244.51   2
   0   9   2 17228.8 1016.14  24
   0   9   2 16688.6 991.445  25
   0   9   2 14535.5 933.250  30
   0   9   2 18575.8 995.175  26
   0   9   3 3942.10 349.446   3
   0   9   3 3479.36 476.233   2
   0   9   3 3719.69 392.133  14
   0   9   3 4112.80 381.764  16
   0  -9  -3 3883.99 511.895  35
   0  -9  -3 3644.79 300.973  57
   0   9   3 4184.20 345.289  17
   0   9   3 3358.58 355.409  51
   0   9   3 3832.11 384.312  24
   0   9   3 3798.64 365.329  25
   0   9   3 3514.61 363.741  12
   0   9   4 144.234 118.656  14
   0   9   4 61.0221 95.7541  12
   0   9   4 73.7697 102.714  26
   0   9   4 98.2499 120.575  25
   0   9   4 63.7747 94.9393  16
   0   9   4 15.6735 80.8499  17
   0  -9  -4 121.742 75.3796  57
   0   9   4 141.130 118.132  51
   0   9   5 126.390 80.3599  20
   0   9   5 271.405 122.252  25
   0   9   5 417.802 139.312  14
   0   9   5 254.598 123.983  16
   0   9   5 198.969 84.3211  17
   0  -9  -5 253.687 82.8224  57
   0   9   5 186.704 104.556  51
   0  -9  -6 15898.2 873.255  57
   0   9   6 18805.1 949.128  25
   0   9   6 15550.8 956.348  24
   0   9   6 17524.0 951.141  16
   0  -9  -7 5519.94 361.414  57
   0   9   7 5750.79 427.483  24
   0   9   7 6516.04 410.949  25
   0   9   7 6351.89 416.814  16
   0   9   8 825.888 130.165  24
   0   9   8 815.340 100.583  25
   0   9   8 862.695 110.962  16
   0   9   9 2324.39 170.136  24
   0  10 -11 4284.56 260.864  23
   0  10 -11 3767.36 255.309  22
   0  10 -11 4306.15 279.486   5
   0  10 -11 4417.86 266.509  13
   0  10 -10 9335.30 559.542  22
   0  10 -10 10542.0 594.906  13
   0  10 -10 9745.28 593.421  10
   0  10 -10 10307.9 556.712   6
   0  10 -10 9964.67 607.381   5
   0  10  -9 3833.00 310.482  23
   0  10  -9 4048.68 320.044  22
   0  10  -9 4192.68 325.899  15
   0  10  -9 3924.47 356.543  10
   0  10  -9 4424.36 358.334  13
   0  10  -9 4327.91 348.336   6
   0  10  -9 4455.63 377.536   5
   0  10  -8 1664.69 208.332  22
   0  10  -8 1766.66 209.313  23
   0  10  -8 2081.03 230.434  15
   0  10  -8 1730.60 239.550   6
   0  10  -8 1971.25 267.121   5
   0  10  -8 1866.97 253.081  10
   0  10  -7 1838.39 265.395  10
   0  10  -7 1718.59 218.371  23
   0  10  -7 1762.02 213.682  22
   0  10  -7 2324.51 269.077  14
   0  10  -7 1922.55 253.742  13
   0  10  -7 2166.28 257.624  12
   0  10  -7 2007.90 278.019   6
   0  10  -6 30822.9 1506.28   9
   0  10  -6 27967.3 1426.58  24
   0  10  -6 25227.4 1431.00  23
   0  10  -6 24752.8 1411.47  22
   0  10  -6 32065.7 1521.94  14
   0  10  -6 28364.2 1547.34   5
   0  10  -6 30652.7 1568.76   6
   0  10  -6 25859.6 1502.42  10
   0  10  -6 28474.4 1508.00  13
   0  10  -6 29459.8 1501.75  12
   0  10  -5 21351.4 1184.92  12
   0  10  -5 20211.0 1176.88  13
   0  10  -5 20097.2 1195.21  10
   0  10  -5 22893.8 1205.35   9
   0  10  -5 18473.7 1110.06  23
   0  10  -5 21318.0 1126.76  24
   0  10  -5 22147.0 1156.61  16
   0  10  -5 21281.0 1187.28  14
   0  10  -5 20895.2 1172.45  15
   0  10  -5 23119.5 1200.54   3
   0  10  -5 19318.3 1196.48   5
   0  10  -4 19389.5 1128.99  13
   0  10  -4 19981.4 1176.71  10
   0  10  -4 22433.5 1200.75   9
   0  10  -4 22243.4 1148.17  17
   0  10  -4 20484.8 1104.93  20
   0  10  -4 16557.8 1062.40  23
   0  10  -4 22354.1 1115.34  25
   0  10  -4 20075.5 1110.19  24
   0  10  -4 19832.8 1146.25  15
   0  10  -4 21551.0 1141.03  16
   0  10  -4 20991.4 1181.90  14
   0  10  -4 22313.5 1198.10   3
   0  10  -4 20120.8 1481.64   2
   0  10  -4 20158.7 1181.94   5
   0  10  -4 21250.5 1211.82   6
   0  10  -3 1865.51 232.474  13
   0  10  -3 2339.66 297.528  10
   0  10  -3 2677.35 269.566  25
   0  10  -3 2017.10 249.765  24
   0  10  -3 2297.15 249.001  20
   0  10  -3 2209.50 262.387  16
   0  10  -3 2077.60 257.270  15
   0  10  -3 1624.00 263.178  14
   0  10  -3 2091.28 280.163   3
   0  10  -3 2273.48 421.897   2
   0  10  -3 2072.32 278.680   5
   0  10  -3 2068.74 282.618   6
   0  10  -2 1095.82 182.747  15
   0  10  -2 936.610 196.410  17
   0  10  -2 1109.48 156.890  26
   0  10  -2 1188.01 170.470  13
   0  10  -2 1054.12 214.659  12
   0  10  -2 1356.66 204.161  19
   0  10  -2 1348.31 197.756  25
   0  10  -2 856.495 182.917  24
   0  10  -2 1044.77 212.691  10
   0  10  -2 778.806 178.263   6
   0  10  -2 890.019 187.194   5
   0  10  -1 17294.8 876.178   7
   0  10  -1 15179.6 846.494   5
   0  10  -1 12122.5 808.184   6
   0  10  -1 11115.2 751.840  15
   0 -10   1 10294.2 901.362  35
   0  10  -1 13966.4 871.322  12
   0  10  -1 13289.5 856.963  51
   0  10  -1 13291.2 800.691  25
   0  10  -1 12936.6 809.173  24
   0  10  -1 13741.7 811.234  17
   0  10  -1 12977.0 761.037  26
   0  10  -1 13132.9 841.217   3
   0  10  -1 13968.7 1147.09   2
   0  10   0 11662.3 695.094   6
   0  10   0 10347.5 745.439  14
   0  10   0 10349.1 691.719  16
   0 -10   0 9003.21 817.865  35
   0  10   0 11516.7 668.718  26
   0  10   0 11049.8 733.131  51
   0  10   0 10704.1 970.606   2
   0  10   0 11212.2 723.795   3
   0  10   0 11526.4 694.216  17
   0  10   0 9745.33 653.782  20
   0  10   0 9918.29 684.709  24
   0  10   0 10383.7 681.348  25
   0  10   0 10356.9 728.965  12
   0  10   1 10309.3 688.530  12
   0  10   1 9413.29 616.242  26
   0  10   1 9930.27 676.371  51
   0  10   1 10482.3 668.032   3
   0  10   1 8328.99 595.787  20
   0  10   1 11287.5 651.105  17
   0  10   1 9661.49 652.938  24
   0  10   1 8994.77 640.885  16
   0  10   1 9041.55 687.897  14
   0  10   2 4851.76 434.775  12
   0  10   2 6128.48 431.860  26
   0  10   2 5227.33 439.830  51
   0  10   2 5394.69 444.885  24
   0  10   2 5189.03 407.613  17
   0  10   2 4994.18 390.197  20
   0  10   2 5733.08 449.181  16
   0  10   2 5883.92 488.761  14
   0 -10  -2 4399.37 339.298  57
   0 -10  -3 6490.32 430.670  57
   0  10   3 7782.22 491.972  17
   0  10   3 6887.06 474.747  20
   0  10   3 7339.22 515.280  51
   0  10   3 7711.00 523.843  25
   0  10   3 7519.68 538.047  24
   0  10   3 7775.17 562.896  14
   0  10   3 6861.31 516.006  16
   0  10   3 6460.12 500.589  12
   0  10   4 28598.0 1405.22  25
   0  10   4 25151.2 1404.65  24
   0  10   4 25268.9 1364.83  51
   0  10   4 26255.6 1342.25  20
   0  10   4 27979.5 1344.99  17
   0  10   4 27060.1 1423.12  14
   0  10   4 27807.8 1409.58  16
   0  10   5 4154.67 322.055  25
   0  10   5 3593.64 267.892  20
   0  10   5 4014.71 324.546  16
   0  10   6 495.052 108.831  16
   0  10   6 511.972 107.592  25
   0  10   7 226.938 59.3151  16
   0  10   7 169.994 76.1010  24
   0  10   7 154.469 58.8177  25
   0  11 -10 19.6723 39.0837  13
   0  11 -10 61.4807 48.5542   5
   0  11 -10 76.9690 39.7269  23
   0  11  -9 1955.86 176.931  15
   0  11  -9 1761.58 181.650   6
   0  11  -9 1829.50 203.559   5
   0  11  -9 1917.60 165.736  23
   0  11  -8 11667.1 667.480   6
   0  11  -8 10443.2 604.786  23
   0  11  -8 10362.0 634.930  13
   0  11  -8 11286.3 630.021  15
   0  11  -7 456.858 127.078  13
   0  11  -7 520.620 132.791  12
   0  11  -7 549.569 147.176   6
   0  11  -7 448.874 144.946   5
   0  11  -7 539.159 129.386  10
   0  11  -6 2338.22 291.081   6
   0  11  -6 2355.13 277.797   5
   0  11  -6 2179.59 252.812  12
   0  11  -6 2611.54 264.464  13
   0  11  -6 2272.73 264.238  10
   0  11  -6 2526.78 260.026  15
   0  11  -6 2481.89 264.203  14
   0  11  -5 284.426 135.376   5
   0  11  -5 57.7300 105.463  10
   0  11  -5 256.821 105.724  13
   0  11  -5-56.0762 127.656  12
   0  11  -5 359.559 128.663  16
   0  11  -5 240.076 111.461  15
   0  11  -5 302.673 147.771  14
   0  11  -4 1480.98 204.005  15
   0  11  -4 1696.19 218.487  16
   0  11  -4 1886.04 259.730  14
   0  11  -4 1643.27 200.551  24
   0  11  -4 2111.15 271.670   6
   0  11  -4 1739.53 241.296   5
   0  11  -4 2014.66 253.257  10
   0  11  -3 6222.88 433.541  20
   0  11  -3 5404.85 424.387  15
   0  11  -3 6718.50 465.716  16
   0  11  -3 5578.87 478.579  14
   0  11  -3 6543.27 477.587   5
   0  11  -3 5362.08 464.767   6
   0  11  -3 5317.53 459.027  12
   0  11  -3 5660.20 427.297  24
   0  11  -3 7041.83 448.727  25
   0  11  -2 949.398 186.946  17
   0  11  -2 807.246 161.174  24
   0  11  -2 1125.96 177.232  25
   0  11  -2 1066.71 186.395   6
   0  11  -2 1194.12 194.082   5
   0  11  -2 1384.31 222.184  12
   0  11  -1 2539.63 265.838  20
   0  11  -1 2937.22 292.390  17
   0  11  -1 2677.11 322.805  14
   0  11  -1 2484.17 273.490  24
   0  11  -1 2875.58 281.354  25
   0  11  -1 3388.44 325.077   3
   0  11  -1 2880.72 316.621  12
   0  11   0 2628.29 275.263  24
   0  11   0 2801.49 278.615  25
   0  11   0 2850.84 276.192  17
   0  11   0 2182.83 242.227  20
   0  11   0 2607.65 276.563  16
   0  11   0 2359.35 295.294  14
   0  11   0 2241.50 281.958  12
   0  11   1 25809.3 1340.17  24
   0  11   1 24840.2 1319.46  25
   0  11   1 27558.4 1319.95  17
   0  11   1 25285.1 1298.99  20
   0  11   1 24004.4 1361.44  14
   0  11   1 26344.8 1339.39  16
   0  11   1 23382.4 1332.12  12
   0  11   2 696.799 156.565  24
   0  11   2 845.507 142.948  20
   0  11   2 1074.59 178.385  16
   0  11   2 894.367 150.816  17
   0  11   2 804.528 171.040  14
   0  11   2 739.267 150.729  12
   0  11   3 913.831 157.430  24
   0  11   3 1072.92 158.532  25
   0  11   3 957.094 134.876  20
   0  11   3 880.970 157.144  16
   0  11   3 947.293 136.788  17
   0  11   3 780.570 148.018  14
   0  11   4 8372.05 499.871  16
   0  11   4 8945.06 508.594  25
   0  11   4 7677.72 502.884  24
   0  11   4 7934.50 456.222  20
   0  11   5 3581.40 252.753  16
   0  11   5 3951.28 260.434  25
   0  11   5 3114.95 258.886  24
   0  11   6 775.724 83.7015  25
   0  12  -8 1987.97 165.617  13
   0  12  -8 2335.97 189.198   5
   0  12  -8 2609.67 195.941   6
   0  12  -7 921.638 137.864   6
   0  12  -7 588.682 110.818   5
   0  12  -7 649.493 105.896  15
   0  12  -6 19732.3 1050.51   5
   0  12  -6 21223.0 1049.59  12
   0  12  -6 19762.3 1023.68  15
   0  12  -5 3475.18 309.807   6
   0  12  -5 3930.59 310.435   5
   0  12  -5 3734.40 306.135  14
   0  12  -5 3295.49 269.225  15
   0  12  -4 1977.62 230.040   6
   0  12  -4 2045.94 232.420  14
   0  12  -4 2148.32 220.419  16
   0  12  -3 3444.84 295.214   6
   0  12  -3 3699.16 290.429  16
   0  12  -3 2690.42 282.053  12
   0  12  -2 734.914 145.196  12
   0  12  -1 14875.6 855.914  24
   0  12  -1 17221.4 875.301  25
   0  12  -1 16361.3 864.305  20
   0  12  -1 14983.0 898.913  14
   0  12  -1 14805.9 880.923  12
   0  12   0 5079.20 371.705  24
   0  12   0 5134.88 373.936  25
   0  12   0 5805.64 373.618  20
   0  12   0 6571.02 394.278  17
   0  12   0 6032.69 393.992  16
   0  12   0 5081.79 395.598  14
   0  12   0 5069.41 379.886  12
   0  12   1 986.226 133.669  20
   0  12   1 1285.84 151.432  17
   0  12   1 962.672 139.367  24
   0  12   1 1293.86 158.728  25
   0  12   1 994.745 144.093  16
   0  12   1 1001.15 157.336  14
   0  12   2 5166.19 316.583  20
   0  12   2 4706.56 332.146  14
   0  12   2 5403.61 338.353  16
   0  12   2 4350.53 321.444  24
   0  12   3 1906.58 166.072  16
   0  12   3 1698.31 162.685  24
   0  12   3 2259.33 180.002  25
   0  12   4 390.068 61.9521  16
   0  12   4 387.905 64.5224  24
   0  12   4 509.676 71.1943  25
   0  13  -4 16046.0 810.132  12
   0  13  -3 338.300 77.1376  12
   0  13  -2 2890.93 229.496  14
   0  13  -2 3290.01 227.579  12
   0  13  -1 8.32669 57.4334  14
   0  13   0 9305.17 527.959  14
   0  13   0 11225.4 539.919  16
   0  13   1 1206.63 107.255  16
  -1  13   1 6134.09 346.337  16
  -1  13   0 318.270 73.8734  16
  -1  13  -1 694.327 100.077  16
  -1  13  -2 2351.21 196.461  14
  -1  12   4 4334.23 265.432  20
  -1  12   4 5519.24 305.777  16
  -1  12   3 6711.65 393.894  20
  -1  12   3 6875.12 394.476  17
  -1  12   3 7141.83 419.195  25
  -1  12   3 6739.55 417.360  16
  -1  12   2 4417.14 317.917  20
  -1  12   2 5199.02 335.944  17
  -1  12   2 4948.57 336.353  25
  -1  12   1 1247.11 157.021  20
  -1  12   1 1208.33 157.097  25
  -1  12   1 966.310 154.633  17
  -1  12   0 6518.32 432.662  17
  -1  12   0 6607.54 419.496  25
  -1  12   0 6208.65 435.142  14
  -1  12   0 6194.29 426.621  16
  -1  12  -1 293.938 111.031  17
  -1  12  -1 563.853 128.188  16
  -1  12  -1 242.161 111.559  14
  -1  12  -1 455.672 111.226  20
  -1  12  -2 3768.16 314.508  12
  -1  12  -2 3777.09 299.693  20
  -1  12  -2 4313.88 320.342  16
  -1  12  -2 4060.97 339.286  14
  -1  12  -3 6894.95 456.214   6
  -1  12  -3 6153.46 447.928  14
  -1  12  -3 5958.31 410.395  16
  -1  12  -3 6167.61 431.987  12
  -1  12  -4 2691.91 270.043   6
  -1  12  -4 2783.73 260.073  12
  -1  12  -5 1228.93 175.383   5
  -1  12  -5 904.825 151.748  12
  -1  12  -6 2335.88 232.112   6
  -1  12  -6 2091.42 221.519   5
  -1  12  -6 2299.43 200.272  13
  -1  12  -6 2021.94 188.057  15
  -1  12  -7 166.225 64.1803  13
  -1  12  -8 36.5951 37.9885  13
  -1  11   6 148.458 63.2297  16
  -1  11   6 75.0939 54.8402  24
  -1  11   6 44.8131 48.5595  25
  -1  11   5 589.407 98.9047  51
  -1  11   5 514.791 82.4581  17
  -1  11   5 467.532 107.084  16
  -1  11   5 383.039 77.2811  20
  -1  11   5 374.190 98.7286  25
  -1  11   5 355.313 93.4150  24
  -1  11   4 8683.39 545.138  51
  -1  11   4 8521.38 549.295  16
  -1  11   4 10041.7 527.712  17
  -1  11   4 8717.54 513.063  20
  -1  11   4 7954.78 530.380  24
  -1  11   3 3432.64 325.153  51
  -1  11   3 3848.38 329.422  16
  -1  11   3 3753.54 302.329  17
  -1  11   3 2952.74 274.166  20
  -1  11   3 3673.16 314.774  25
  -1  11   3 3647.30 311.163  24
  -1  11   2 5972.84 426.173  25
  -1  11   2 5327.25 411.812  24
  -1  11   2 5809.66 410.781  26
  -1  11   2 5940.72 460.627  51
  -1  11   2 5984.22 420.253  17
  -1  11   2 4925.37 389.931  20
  -1  11   2 5436.25 419.721  14
  -1  11   1 840.797 156.670  25
  -1  11   1 544.561 134.027  24
  -1  11   1 558.099 130.214  26
  -1  11   1 549.667 177.509  51
  -1  11   1 468.970 137.066  14
  -1  11   1 333.679 128.465  17
  -1  11   1 349.218 121.541  20
  -1  11   0 962.347 150.543  26
  -1  11   0 647.058 163.252  17
  -1  11   0 914.266 174.545  16
  -1  11   0 750.087 167.286  14
  -1  11   0 1083.24 174.736  25
  -1  11   0 654.529 148.033  24
  -1  11   0 1422.75 206.843   7
  -1  11   0 1161.55 222.214  51
  -1  11   0 940.098 170.621  12
  -1  11  -1 2256.07 255.831  20
  -1  11  -1 3642.78 313.938  19
  -1  11  -1 2703.26 269.120  24
  -1  11  -1 2832.47 274.149  25
  -1  11  -1 3010.98 303.396   6
  -1  11  -1 3053.51 311.375   7
  -1  11  -1 2928.47 304.916  12
  -1  11  -1 2804.90 290.382  16
  -1  11  -1 3042.00 323.331  14
  -1  11  -2 42017.9 1937.70  19
  -1  11  -2 35006.4 1899.69  20
  -1  11  -2 39933.3 1980.18   6
  -1  11  -2 42986.5 2002.20   5
  -1  11  -2 38204.5 1960.85  12
  -1  11  -2 37816.1 1972.90  14
  -1  11  -2 37919.7 1932.67  16
  -1  11  -3 1945.01 235.417  17
  -1  11  -3 1864.91 208.180  20
  -1  11  -3 1591.98 241.114   5
  -1  11  -3 1740.01 242.297   6
  -1  11  -3 2069.96 245.564   7
  -1  11  -3 1588.54 241.640  10
  -1  11  -3 1713.53 231.220  12
  -1  11  -3 1307.44 191.504  13
  -1  11  -3 1170.43 218.340  14
  -1  11  -3 1460.95 207.656  16
  -1  11  -3 1713.80 202.989  15
  -1  11  -4 130.038 89.7343  20
  -1  11  -4 21.1050 115.382   5
  -1  11  -4 106.048 113.788   6
  -1  11  -4 86.2979 117.948   9
  -1  11  -4 43.6651 121.547  10
  -1  11  -4-48.8631 82.2081  13
  -1  11  -4 56.8269 103.566  12
  -1  11  -4 279.344 123.271  17
  -1  11  -4 61.0599 90.8695  16
  -1  11  -4 30.9459 78.1007  15
  -1  11  -5 782.721 171.821   5
  -1  11  -5 868.805 183.168   6
  -1  11  -5 842.971 182.474  10
  -1  11  -5 855.840 186.191   9
  -1  11  -5 893.485 162.782  13
  -1  11  -5 767.286 144.536  15
  -1  11  -6 29603.2 1478.48   6
  -1  11  -6 28444.6 1450.82   9
  -1  11  -6 25847.4 1451.96  10
  -1  11  -6 26811.7 1424.38  13
  -1  11  -6 28326.4 1416.86  15
  -1  11  -7 1397.51 204.922   5
  -1  11  -7 1461.56 202.922   6
  -1  11  -7 1366.99 204.692  10
  -1  11  -7 1428.05 182.068  15
  -1  11  -7 1625.91 199.885  13
  -1  11  -8 3230.69 299.711  10
  -1  11  -8 4146.50 303.062   6
  -1  11  -8 3646.49 308.440   5
  -1  11  -9 1983.03 201.527  10
  -1  11  -9 2579.28 201.730  13
  -1  11  -9 2441.80 210.645   5
  -1  10   8 5664.27 321.229  16
  -1  10   8 5613.10 312.584  25
  -1  10   8 5900.05 333.440  24
  -1  10   7 2272.17 202.840  16
  -1  10   7 2110.40 191.994  25
  -1  10   7 1702.24 187.360  24
  -1  10   6 10725.1 640.169  24
  -1  10   6 11303.8 639.760  25
  -1  10   6 10078.3 608.205  51
  -1  10   6 11017.9 643.575  16
  -1  10   6 10095.1 570.515  20
  -1  10   5 11818.3 777.733  24
  -1  10   5 13713.4 788.448  25
  -1  10   5 15423.3 788.381  26
  -1  10   5 13975.8 800.815  51
  -1  10   5 12625.7 789.652  16
  -1  10   5 13012.4 738.711  17
  -1  10   4 167.228 135.853  51
  -1  10   4 197.115 113.675  26
  -1  10   4 176.950 113.649  24
  -1  10   4 293.001 129.544  25
  -1  10   4 296.901 111.861  17
  -1  10   4 120.342 115.922  16
  -1  10   3 1482.68 250.320  51
  -1  10   3 1353.57 208.965  14
  -1  10   3 1148.77 206.865  24
  -1  10   3 1371.98 205.445  17
  -1  10   3 1094.44 209.713  16
  -1  10   2 230.575 132.943  17
  -1  10   2 214.058 129.058  26
  -1  10   2 240.225 117.090  12
  -1  10   2 305.517 128.230  14
  -1  10   2 157.278 119.252  25
  -1  10   2 352.173 141.603  24
  -1  10   2 261.836 124.857   7
  -1  10   2 251.535 161.274  51
  -1  10   2 139.741 131.549  19
  -1  10   1 22459.7 1253.94  14
   1 -10  -1 18874.9 1400.88  35
  -1  10   1 22317.2 1198.85  26
  -1  10   1 20663.0 1207.28  12
  -1  10   1 25727.9 1258.66   7
  -1  10   1 21112.9 1212.38  24
  -1  10   1 21770.6 1215.46  25
  -1  10   1 23257.9 1236.16  17
  -1  10   1 23019.4 1293.21  51
  -1  10   0 8489.64 565.125  19
  -1  10   0 7517.83 551.440  17
  -1  10   0 6994.13 523.965  24
  -1  10   0 7780.89 538.375  25
  -1  10   0 7285.31 567.500  14
  -1  10   0 6781.53 536.331  16
   1 -10   0 6063.63 656.663  35
  -1  10   0 7099.07 546.205  12
  -1  10   0 8575.44 574.677   7
  -1  10   0 8126.26 565.939   6
  -1  10   0 8047.49 614.104  51
  -1  10   0 7639.44 519.777  26
  -1  10  -1 329.103 143.427  19
  -1  10  -1 241.082 109.841  20
  -1  10  -1 405.300 139.058  16
  -1  10  -1 322.378 102.322  15
   1 -10   1-38.3427 210.169  35
  -1  10  -1 501.850 173.063  14
  -1  10  -1 353.027 140.158  12
  -1  10  -1 358.061 112.199  13
  -1  10  -1 548.642 154.600   7
  -1  10  -1 324.239 135.453   6
  -1  10  -1 569.763 163.366   5
  -1  10  -1 373.473 169.111  51
  -1  10  -1 508.087 140.043  25
  -1  10  -1 483.742 128.805  24
  -1  10  -1 310.464 107.012  26
  -1  10  -2 25.3940 125.285  10
  -1  10  -2-26.0466 142.360   9
  -1  10  -2 80.6601 86.5257  25
  -1  10  -2 66.7744 89.5375  24
  -1  10  -2-13.5937 70.0524  26
  -1  10  -2 83.5900 99.4773  20
  -1  10  -2 18.2423 101.536  19
  -1  10  -2-16.6528 82.1617  15
  -1  10  -2-19.1201 108.306  16
  -1  10  -2-23.7267 124.786  14
  -1  10  -2 19.2973 116.604  17
  -1  10  -2 22.2591 130.361  12
  -1  10  -2 51.8145 90.8380  13
  -1  10  -2 26.7971 161.920  51
  -1  10  -2 23.4421 104.616   5
  -1  10  -2 23.0433 116.243   6
  -1  10  -3 23268.6 1376.90   6
  -1  10  -3 25934.2 1395.35   5
  -1  10  -3 25810.8 1370.96  12
  -1  10  -3 23992.8 1321.08  13
  -1  10  -3 27203.4 1423.75  10
  -1  10  -3 22755.7 1302.82  15
  -1  10  -3 25411.1 1380.71  14
  -1  10  -3 25088.0 1327.00  16
  -1  10  -3 22642.4 1275.13  24
  -1  10  -3 23280.5 1272.73  25
  -1  10  -3 26334.0 1341.03  17
  -1  10  -3 24121.9 1292.30  20
  -1  10  -3 25497.5 1307.28  19
  -1  10  -3 26845.4 1426.98   9
  -1  10  -3 25870.4 1351.00   7
  -1  10  -3 28102.3 1414.51   8
  -1  10  -4 33279.1 1767.43  10
  -1  10  -4 31469.8 1714.17  12
  -1  10  -4 29210.8 1680.11  13
  -1  10  -4 31127.3 1680.69  15
  -1  10  -4 33764.2 1675.24  16
  -1  10  -4 37278.5 1698.14  17
  -1  10  -4 31888.1 1636.54  20
  -1  10  -4 32265.8 1633.47  19
  -1  10  -4 34954.2 1746.90   8
  -1  10  -4 33482.6 1759.64   9
  -1  10  -4 33969.5 1693.43   7
  -1  10  -4 32812.1 1757.11   5
  -1  10  -5 5560.68 491.107   6
  -1  10  -5 4837.75 430.682  13
  -1  10  -5 4524.19 456.083  10
  -1  10  -5 5424.52 457.798  14
  -1  10  -5 5414.41 414.384  16
  -1  10  -5 5976.20 451.122  15
  -1  10  -5 4414.99 376.681  23
  -1  10  -5 6284.54 436.942  17
  -1  10  -5 6029.05 465.126   8
  -1  10  -5 6233.20 435.432   7
  -1  10  -5 5515.69 481.495   9
  -1  10  -6 24.0794 118.801   5
  -1  10  -6-23.1351 116.707   6
  -1  10  -6 124.013 112.970  13
  -1  10  -6 207.809 144.994  14
  -1  10  -6 37.2295 91.8417  15
  -1  10  -6 15.6354 78.8775  23
  -1  10  -6 15.1353 67.5489  22
  -1  10  -6-24.9023 133.563  10
  -1  10  -6 22.6156 121.299   9
  -1  10  -6-74.7270 112.886   8
  -1  10  -7 11163.1 768.119  10
  -1  10  -7 12032.3 772.217   5
  -1  10  -7 13009.4 772.894   6
  -1  10  -7 11353.9 684.305  23
  -1  10  -7 11084.1 680.953  22
  -1  10  -7 11473.9 739.509   9
  -1  10  -8 6002.37 457.788   9
  -1  10  -8 6037.23 484.878   5
  -1  10  -8 7606.03 494.551   6
  -1  10  -8 5784.78 429.018  22
  -1  10  -8 6513.04 438.411  23
  -1  10  -8 7157.78 465.248  15
  -1  10  -8 6181.98 501.354  10
  -1  10  -8 7081.76 487.918  13
  -1  10  -9 3441.95 267.036   6
  -1  10  -9 2969.88 284.055   5
  -1  10  -9 2736.86 244.864  22
  -1  10  -9 2720.32 240.481  23
  -1  10  -9 3311.09 279.854  13
  -1  10  -9 2850.84 296.231  10
  -1  10 -10 6020.40 383.936   5
  -1  10 -10 6052.60 361.665  23
  -1  10 -10 5379.27 354.867  22
  -1  10 -10 6179.25 372.186  13
  -1   9   9 11245.1 579.761  25
  -1   9   9 12285.8 613.068  16
   1  -9  -8 4259.36 279.572  44
   1  -9  -8 3795.31 278.873  56
  -1   9   8 3839.86 310.889  16
  -1   9   7 1021.63 173.764  24
  -1   9   7 1205.71 173.498  25
  -1   9   7 974.238 167.925  16
  -1   9   7 677.932 111.291  20
   1  -9  -7 1135.16 141.215  44
  -1   9   7 823.163 150.542  51
  -1   9   6 563.516 136.901  26
  -1   9   6 361.437 143.327  25
  -1   9   6 389.320 144.038  24
  -1   9   6 447.935 143.006  51
  -1   9   6 305.254 100.260  17
  -1   9   6 388.835 138.946  16
  -1   9   5 6499.34 456.309  26
  -1   9   5 5279.31 421.088  17
  -1   9   5 5485.38 460.999  25
  -1   9   5 5691.91 473.686  24
  -1   9   5 5241.49 469.711  51
  -1   9   5 5682.50 479.211  16
  -1   9   4 10711.4 647.495  26
  -1   9   4 8430.97 648.641  24
  -1   9   4 9842.59 664.071  25
  -1   9   4 9224.68 623.669  17
  -1   9   4 9387.84 682.245  51
  -1   9   4 8956.50 658.240  16
  -1   9   4 9068.59 635.043  14
   1  -9  -3 9747.28 915.907  35
  -1   9   3 10731.0 705.605  12
  -1   9   3 11068.4 750.621  24
  -1   9   3 12768.7 732.362   7
  -1   9   3 13366.0 766.965  19
  -1   9   3 10910.1 729.482  17
  -1   9   3 11830.7 800.088  51
  -1   9   3 11005.6 744.462  14
  -1   9   3 10718.6 759.721  16
  -1   9   2 12333.9 834.886  14
   1  -9  -2 13254.3 1056.15  35
  -1   9   2 12802.0 811.076  12
  -1   9   2 13801.7 840.442  25
  -1   9   2 13009.6 830.285  24
  -1   9   2 15134.9 839.705   7
  -1   9   2 15758.7 858.772  19
  -1   9   2 12640.5 819.478  17
  -1   9   2 12337.1 796.928  26
  -1   9   2 12585.5 870.524  51
  -1   9   1 5909.76 508.686  51
  -1   9   1 5029.46 434.301  24
  -1   9   1 5724.40 450.197  25
  -1   9   1 6308.72 465.407   6
  -1   9   1 4981.95 446.216  16
  -1   9   1 5880.51 485.141  14
   1  -9  -1 4503.05 570.198  35
  -1   9   1 4796.45 439.667  12
  -1   9   1 6837.56 486.062   7
  -1   9   1 5131.04 451.707  17
  -1   9   1 5391.60 427.873  26
  -1   9   1 6203.04 476.207   3
  -1   9   1 5492.13 649.149   2
  -1   9   0 7247.61 591.515  51
  -1   9   0 7407.07 519.761  25
  -1   9   0 6538.64 503.081  24
  -1   9   0 9694.12 612.712   5
  -1   9   0 6845.74 532.835   6
  -1   9   0 6714.11 544.907  14
  -1   9   0 6092.27 454.799  15
  -1   9   0 6415.49 518.419  16
   1  -9   0 6089.59 651.631  35
  -1   9   0 7563.15 492.991  13
  -1   9   0 6794.61 529.855  12
  -1   9   0 7533.49 538.324   7
  -1   9   0 9730.14 620.549   8
  -1   9   0 6742.13 525.306  17
  -1   9   0 7097.77 531.084  19
  -1   9   0 6829.64 497.564  26
  -1   9   0 8225.77 802.797   2
  -1   9   0 7846.34 557.642   3
  -1   9  -1 16874.5 1025.87  51
  -1   9  -1 14788.7 913.284  24
  -1   9  -1 15746.7 914.328  25
  -1   9  -1 16877.3 988.692   5
  -1   9  -1 17106.0 989.905   6
  -1   9  -1 14113.5 887.139  15
  -1   9  -1 16111.9 984.974  14
  -1   9  -1 14758.5 934.719  16
   1  -9   1 13736.3 1080.77  35
  -1   9  -1 15332.2 955.396  12
  -1   9  -1 18415.0 1028.83  10
  -1   9  -1 15915.8 919.707  13
  -1   9  -1 19424.6 1035.64   8
  -1   9  -1 17491.1 973.310   7
  -1   9  -1 16913.1 945.214  19
  -1   9  -1 15374.3 897.544  26
  -1   9  -1 17936.4 1305.38   2
  -1   9  -1 17665.5 998.013   3
  -1   9  -2 1887.45 283.229  51
  -1   9  -2 1545.16 200.040  25
  -1   9  -2 1367.51 201.913  24
  -1   9  -2 1537.06 248.584   6
  -1   9  -2 1544.51 244.807   5
  -1   9  -2 1580.35 223.621  16
  -1   9  -2 1411.20 215.490  17
  -1   9  -2 1152.49 199.265  15
   1  -9   2 1311.10 301.851  35
  -1   9  -2 1299.23 176.781  26
  -1   9  -2 1235.55 189.127  20
  -1   9  -2 1512.61 227.208  19
  -1   9  -2 1494.91 355.365   2
  -1   9  -2 1467.48 266.015  10
  -1   9  -2 1710.98 278.895   9
  -1   9  -2 1914.29 266.678  14
  -1   9  -2 1334.92 203.616  13
  -1   9  -2 1727.99 245.186  12
  -1   9  -3 901.021 204.568  10
  -1   9  -3 638.534 181.562   8
  -1   9  -3 895.766 212.117   9
  -1   9  -3 801.955 186.621  12
  -1   9  -3 647.346 163.081  13
  -1   9  -3 690.133 205.186  51
  -1   9  -3 393.655 161.979   5
  -1   9  -3 838.078 199.440   6
  -1   9  -3 603.013 164.806   7
  -1   9  -3 707.285 153.061  15
  -1   9  -3 732.002 154.142  16
  -1   9  -3 499.426 149.548  17
  -1   9  -3 1027.39 189.647   3
  -1   9  -3 1045.52 284.937   2
  -1   9  -3 581.159 123.562  23
  -1   9  -3 400.354 113.966  24
  -1   9  -3 533.310 129.664  25
  -1   9  -3 566.925 138.459  20
  -1   9  -3 572.697 112.957  22
  -1   9  -3 781.301 164.194  19
  -1   9  -4 2952.62 337.759   6
  -1   9  -4 2592.40 270.131  16
  -1   9  -4 2332.77 278.549  15
  -1   9  -4 2163.66 245.619  23
  -1   9  -4 2752.32 246.982  25
  -1   9  -4 2381.21 245.853  24
  -1   9  -4 2431.39 322.652   9
  -1   9  -4 2146.80 262.475   7
  -1   9  -4 2611.68 312.832   8
  -1   9  -4 2348.74 247.426  22
  -1   9  -4 2217.75 239.352  20
  -1   9  -4 2529.37 273.087  17
  -1   9  -4 2410.45 251.428  19
  -1   9  -4 2201.68 284.186  12
  -1   9  -4 2686.49 299.612  13
  -1   9  -4 2421.69 330.937  10
  -1   9  -5 4885.33 472.153   5
  -1   9  -5 5727.54 498.803   6
  -1   9  -5 5255.68 448.406  15
  -1   9  -5 5864.17 438.410  16
  -1   9  -5 6179.66 487.825  14
  -1   9  -5 5174.98 419.061  23
  -1   9  -5 5709.25 408.866  24
  -1   9  -5 5520.69 433.464   7
  -1   9  -5 5646.45 499.967   9
  -1   9  -5 5930.47 479.274   8
  -1   9  -5 4929.30 413.082  22
  -1   9  -5 6351.21 447.895  17
  -1   9  -5 6141.43 414.256  20
  -1   9  -5 6110.09 528.887  10
  -1   9  -5 5987.04 487.900  13
  -1   9  -6 15427.0 960.202   6
  -1   9  -6 14497.6 951.027   5
  -1   9  -6 17592.4 954.508  14
  -1   9  -6 13569.1 858.211  23
  -1   9  -6 13992.7 932.855   9
  -1   9  -6 14727.6 894.257   8
  -1   9  -6 16561.7 867.783   7
  -1   9  -6 12745.3 851.033  22
  -1   9  -6 14518.6 963.679  10
  -1   9  -6 17281.6 947.744  12
  -1   9  -7 182.722 137.312   5
  -1   9  -7 186.481 122.627   6
  -1   9  -7 79.1600 108.201  15
  -1   9  -7 54.5171 95.6157  23
  -1   9  -7-24.7508 122.144   9
  -1   9  -7 91.2127 103.372   8
  -1   9  -7-57.2833 106.315  22
  -1   9  -7 125.958 122.978  12
  -1   9  -7 184.983 131.007  13
  -1   9  -8 6400.12 530.084   5
  -1   9  -8 6695.59 504.604   6
  -1   9  -8 7090.02 493.824  15
  -1   9  -8 6808.02 474.259  23
  -1   9  -8 6277.83 508.990   9
  -1   9  -8 6168.20 472.409  22
  -1   9  -8 6268.75 502.422  13
  -1   9  -9 27232.3 1281.77  15
  -1   9  -9 22560.0 1277.92   9
  -1   9  -9 22737.9 1260.16  22
  -1   9  -9 24740.6 1323.04   5
  -1   9  -9 25205.8 1268.25   6
  -1   9  -9 22908.4 1274.74  13
  -1   9 -10 7140.89 503.172   5
  -1   9 -10 8230.09 497.913  13
  -1   9 -11 3420.39 249.417   5
  -1   9 -11 3292.70 237.045  13
  -1   9 -11 3922.93 257.936  23
  -1   9 -11 3787.00 259.922  22
  -1   8  10 3544.89 239.380  16
   1  -8 -10 3256.82 238.965  44
  -1   8  10 3957.10 268.222  24
  -1   8   9 52.5270 78.3809  16
  -1   8   9 207.883 80.5798  25
   1  -8  -9 115.849 79.2140  44
   1  -8  -9 183.398 77.4484  56
  -1   8   8 3907.54 337.200  51
  -1   8   8 3738.20 321.628  25
  -1   8   8 3548.15 344.493  16
  -1   8   7 185.211 109.110  26
  -1   8   7 171.656 117.171  25
  -1   8   7 227.029 128.607  51
   1  -8  -7 129.820 67.1864  57
  -1   8   7 86.6556 127.050  16
  -1   8   6 3475.64 330.876  14
  -1   8   6 4114.89 407.973  16
   1  -8  -6 3376.14 484.997  35
  -1   8   6 4267.91 357.455  26
  -1   8   6 3650.55 370.124  25
  -1   8   6 4045.61 352.543  17
  -1   8   6 3876.01 390.460  51
   1  -8  -6 4000.35 303.927  57
  -1   8   6 3677.74 416.113  54
  -1   8   5 6782.74 764.238   1
  -1   8   5 8645.95 596.638  14
  -1   8   5 7867.79 624.185  16
   1  -8  -5 5971.02 726.088  35
  -1   8   5 10123.2 609.703  26
  -1   8   5 8722.09 623.621  25
  -1   8   5 9689.52 668.679  51
   1  -8  -5 8434.97 519.689  57
  -1   8   5 8491.99 591.543  17
   1  -8  -4 124.487 68.1400  57
  -1   8   4-32.7423 94.3900   7
  -1   8   4 122.168 131.098  16
  -1   8   4 40.8959 100.950  17
  -1   8   4 157.573 135.378  51
  -1   8   4 154.405 135.336  25
  -1   8   4 138.678 116.081  19
  -1   8   4 126.314 91.1020  12
  -1   8   4 151.636 124.855  14
  -1   8   4-50.3173 129.694   1
  -1   8   4 58.1374 120.649  26
  -1   8   3 30105.4 1462.87   7
  -1   8   3 28265.9 1538.50  51
  -1   8   3 24459.6 1474.24  24
  -1   8   3 29298.8 1489.73  17
  -1   8   3 32750.9 1507.13  19
  -1   8   3 28434.4 1744.62   1
  -1   8   3 26786.8 1503.11  16
  -1   8   3 26867.4 1487.34  14
   1  -8  -3 26831.8 1731.21  35
  -1   8   3 29178.7 1469.11  26
   1  -8  -3 26300.8 1365.22  57
  -1   8   3 25099.3 1440.88  12
  -1   8   2 14141.6 875.304  14
  -1   8   2 12794.9 836.148  12
  -1   8   2 14533.0 918.310  51
  -1   8   2 13687.9 855.167  25
  -1   8   2 12812.3 851.305  24
  -1   8   2 14386.9 852.985   7
  -1   8   2 13277.7 857.413  17
  -1   8   2 15960.9 878.787  19
  -1   8   2 16604.6 868.129   6
  -1   8   2 13953.9 1092.97   2
  -1   8   2 13564.3 1028.79   1
  -1   8   2 15342.6 870.643   3
  -1   8   1 41102.1 1746.62   5
  -1   8   1 35911.4 1681.62   6
  -1   8   1 29782.5 1663.34  16
  -1   8   1 30693.0 1677.41  14
  -1   8   1 30044.3 1627.55  26
  -1   8   1 30884.1 1709.03  51
  -1   8   1 29442.0 1641.82  24
  -1   8   1 29489.3 1636.55  25
  -1   8   1 33532.7 1666.36   7
  -1   8   1 39926.6 1747.64   8
  -1   8   1 29118.4 1650.82  17
  -1   8   1 31795.8 1955.51   2
  -1   8   1 35113.7 1690.17   3
  -1   8   1 30090.5 1802.61   1
  -1   8   1 30420.6 1652.61  12
  -1   8   0 97.9883 96.7007   6
  -1   8   0 83.0481 113.487   5
  -1   8   0 76.3047 100.339   7
  -1   8   0-14.0550 59.1581  15
  -1   8   0 37.9966 97.9113  17
  -1   8   0 38.1948 80.3670  16
  -1   8   0-16.3426 97.2547  26
  -1   8   0-14.0755 78.3595  27
  -1   8   0 142.320 122.239  51
  -1   8   0 69.6552 87.8588  24
  -1   8   0 84.9513 81.9124  25
  -1   8   0 69.1894 108.501  10
  -1   8   0 21.5678 117.891   8
  -1   8   0 221.683 111.637  19
  -1   8   0 249.693 116.739   1
  -1   8   0-20.2851 76.9485   3
  -1   8   0 97.2376 135.312   2
  -1   8   0 63.8459 109.677  14
  -1   8   0-99.1478 121.630  12
  -1   8   0 30.0660 68.9444  13
  -1   8  -1 7199.99 529.765   5
  -1   8  -1 6161.90 499.073   6
  -1   8  -1 6088.59 455.514  15
  -1   8  -1 6985.24 520.908  14
  -1   8  -1 7056.77 493.341  16
  -1   8  -1 6929.42 453.435  27
  -1   8  -1 7014.00 468.260  26
  -1   8  -1 7137.89 550.458  51
  -1   8  -1 6927.40 473.827  25
  -1   8  -1 6060.20 461.447  24
  -1   8  -1 6730.50 496.810   7
  -1   8  -1 7254.77 531.788   8
  -1   8  -1 6114.80 474.962  19
  -1   8  -1 7494.37 733.994   2
  -1   8  -1 7091.43 510.526   3
  -1   8  -1 7911.17 558.153  10
  -1   8  -1 6775.41 506.170  12
  -1   8  -1 5985.05 461.883  13
  -1   8  -1 8871.31 818.299  11
  -1   8  -2 67095.7 3128.04   5
  -1   8  -2 65069.3 3124.15   6
  -1   8  -2 60823.4 3049.01  15
  -1   8  -2 65563.5 3107.43  14
  -1   8  -2 62669.8 3054.85  16
  -1   8  -2 63474.2 3014.14  26
  -1   8  -2 70266.2 3160.52  10
  -1   8  -2 62042.0 3068.01  13
  -1   8  -2 66529.3 3104.51  12
  -1   8  -2 67632.4 3155.56  51
  -1   8  -2 56554.2 2991.14  23
  -1   8  -2 61719.1 3031.12  24
  -1   8  -2 60469.2 3021.77  25
  -1   8  -2 70178.3 3161.62   9
  -1   8  -2 66708.1 3089.42   7
  -1   8  -2 66344.7 3064.44  19
  -1   8  -2 61091.5 3053.08  17
  -1   8  -2 70584.9 3482.89   2
  -1   8  -2 72879.4 3135.82   3
  -1   8  -3 23999.0 1339.93  13
  -1   8  -3 26886.3 1414.31  10
  -1   8  -3 25237.7 1354.06  12
  -1   8  -3 26007.2 1285.97  25
  -1   8  -3 21972.0 1279.67  23
  -1   8  -3 24921.9 1291.05  24
  -1   8  -3 25061.3 1314.49  16
  -1   8  -3 25348.0 1333.01  15
  -1   8  -3 26485.3 1346.43   7
  -1   8  -3 25494.1 1398.68   9
  -1   8  -3 27164.6 1392.73   8
  -1   8  -3 27322.2 1675.48   2
  -1   8  -3 29627.7 1393.40   3
  -1   8  -3 23342.9 1277.00  22
  -1   8  -3 25004.9 1307.97  19
  -1   8  -3 26238.5 1327.33  17
  -1   8  -3 22391.6 1269.11  20
  -1   8  -4 27792.6 1591.46  22
  -1   8  -4 30297.1 1575.61  20
  -1   8  -4 29825.9 1584.55  19
  -1   8  -4 34336.5 1630.62  17
  -1   8  -4 31120.1 1670.19  13
  -1   8  -4 32912.7 1729.22  10
  -1   8  -4 31828.0 1593.94  24
  -1   8  -4 28946.2 1601.91  23
  -1   8  -4 31738.8 1650.48  15
  -1   8  -4 33991.2 1629.36  16
  -1   8  -4 33555.3 1644.38   7
  -1   8  -4 32293.9 1714.92   9
  -1   8  -4 32982.7 1687.95   8
  -1   8  -4 32493.1 1961.90   2
  -1   8  -4 37610.8 1698.13   3
  -1   8  -4 33566.4 1722.98   6
  -1   8  -5 6422.19 441.027  20
  -1   8  -5 5665.00 467.937  22
  -1   8  -5 7230.18 484.106  17
  -1   8  -5 6227.51 492.415  15
  -1   8  -5 7056.07 529.116  14
  -1   8  -5 8235.14 505.583  16
  -1   8  -5 6356.74 543.232   5
  -1   8  -5 6233.71 534.740   6
  -1   8  -5 6940.24 564.830   9
  -1   8  -5 6628.58 477.772   7
  -1   8  -5 6867.76 525.387   8
  -1   8  -5 6566.57 486.383  23
  -1   8  -5 6821.06 459.370  24
  -1   8  -6 22617.8 1172.16  14
  -1   8  -6 19775.3 1157.57  13
  -1   8  -6 23015.4 1166.74  12
  -1   8  -6 17476.7 1084.97  22
  -1   8  -6 21107.1 1196.38  21
  -1   8  -6 17378.2 1039.10  33
  -1   8  -6 20161.4 1190.70   5
  -1   8  -6 19596.7 1163.11   6
  -1   8  -6 19327.7 1114.79   8
  -1   8  -6 21779.7 1078.91   7
  -1   8  -6 18496.0 1170.40   9
  -1   8  -6 19066.7 1095.66  23
  -1   8  -7 880.270 180.560  15
  -1   8  -7 877.563 193.092  12
  -1   8  -7 679.950 188.818  13
  -1   8  -7 606.509 157.434  22
  -1   8  -7 791.221 204.234  21
  -1   8  -7 664.782 138.214  33
  -1   8  -7 594.797 171.041   6
  -1   8  -7 881.463 215.418   5
  -1   8  -7 652.441 190.346   9
  -1   8  -7 820.052 172.494   8
  -1   8  -7 826.669 170.097  23
  -1   8  -8 24987.8 1357.71  13
  -1   8  -8 26973.6 1439.82  21
  -1   8  -8 22690.4 1315.25  22
  -1   8  -8 22269.5 1273.19  33
  -1   8  -8 24071.4 1334.96   6
  -1   8  -8 27097.8 1418.96   5
  -1   8  -8 22267.6 1364.14   9
  -1   8  -8 26639.0 1333.78  15
  -1   8  -9 16672.1 863.506  15
  -1   8  -9 13132.1 818.627  33
  -1   8  -9 14917.4 941.468  21
  -1   8  -9 13139.1 821.265  23
  -1   8  -9 13955.1 887.320   9
  -1   8  -9 13861.4 864.119  13
  -1   8  -9 14566.5 837.009   6
  -1   8  -9 14636.5 901.823   5
  -1   8 -10 145.483 101.139  22
  -1   8 -10 213.655 148.100  21
  -1   8 -10 316.252 125.734   5
  -1   8 -10 164.466 120.498   9
  -1   8 -10 25.0561 169.082  10
  -1   8 -10 488.458 125.963  23
  -1   8 -10 313.125 109.742  13
  -1   8 -11 6031.72 420.837   5
  -1   8 -11 6320.49 408.047  13
  -1   8 -11 7285.85 431.634  23
  -1   8 -11 7352.73 439.216  22
  -1   8 -11 6414.42 488.990  10
  -1   8 -12 7853.99 489.881  10
  -1   8 -12 8055.55 441.588  22
   1  -7 -11 10807.8 539.885  44
  -1   7  11 10100.5 539.237  24
   1  -7 -10 8016.85 488.364  56
  -1   7  10 7667.63 497.294  16
   1  -7 -10 8711.03 506.321  44
  -1   7  10 7095.68 445.736  25
   1  -7  -9 6387.96 405.881  57
  -1   7   9 6140.66 434.392  25
  -1   7   9 5067.96 454.898  16
  -1   7   9 6256.17 450.323  51
  -1   7   8 11661.7 705.853  51
  -1   7   8 10218.4 661.490  25
   1  -7  -8 9725.37 599.899  57
  -1   7   8 9061.13 620.885  49
  -1   7   8 9713.96 702.274  16
   1  -7  -7 3199.77 272.778  57
   1  -7  -7 1834.07 367.504  35
  -1   7   7 2148.54 300.401  51
  -1   7   7 2535.69 269.835  17
  -1   7   7 2991.64 325.174  25
  -1   7   7 2738.37 454.072   1
  -1   7   7 2789.60 287.445  49
  -1   7   7 3314.40 293.608  26
  -1   7   6 12089.5 765.600  49
  -1   7   6 12404.8 817.999  25
  -1   7   6 11330.0 758.346  14
   1  -7  -6 12053.4 996.294  35
  -1   7   6 13735.6 783.210  26
  -1   7   6 12446.6 780.074  17
  -1   7   6 12042.8 1052.66   1
  -1   7   6 14382.2 874.306  51
   1  -7  -6 13660.4 741.178  57
  -1   7   5 47927.0 2546.51  49
   1  -7  -5 55850.5 2532.19  57
  -1   7   5 50106.7 2935.35   1
  -1   7   5 47096.6 2580.80  14
   1  -7  -5 51883.2 2888.05  35
  -1   7   5 50354.2 2621.73  25
  -1   7   5 56056.2 2683.98  51
  -1   7   5 56480.3 2603.97  26
  -1   7   5 63878.3 2622.77  19
  -1   7   5 51493.4 2597.99  17
  -1   7   4 14859.5 822.530   7
   1  -7  -4 14528.6 785.071  57
  -1   7   4 15405.5 896.209  53
  -1   7   4 15082.6 887.413  25
  -1   7   4 14456.8 1101.33   1
  -1   7   4 13301.1 822.862  12
  -1   7   4 12585.7 844.838  17
  -1   7   4 16818.1 873.761  19
  -1   7   4 13650.7 856.435  14
  -1   7   4 13060.3 875.029  16
  -1   7   4 15375.5 861.944  26
  -1   7   4 13802.0 904.306  51
  -1   7   3 9802.28 655.225  53
  -1   7   3 8073.52 604.278  14
  -1   7   3 9786.81 809.862   2
  -1   7   3 9579.46 807.256   1
  -1   7   3 9781.10 608.982   3
  -1   7   3 8296.54 585.489  12
  -1   7   3 9816.21 618.199  19
  -1   7   3 9142.77 627.957  17
  -1   7   3 9896.50 612.612  26
  -1   7   3 8980.69 651.564  51
  -1   7   3 9345.86 597.872   7
  -1   7   2 365.669 117.278   7
  -1   7   2 361.336 108.509   6
  -1   7   2 365.239 124.231  17
  -1   7   2 720.086 139.617   3
  -1   7   2 493.499 168.442   2
  -1   7   2 222.684 136.356   1
  -1   7   2 566.220 156.340  51
  -1   7   2 383.949 118.834  25
  -1   7   2 372.821 125.992  19
  -1   7   2 417.282 122.607  14
  -1   7   2 463.782 201.893  11
  -1   7   2 290.737 104.805  12
  -1   7   2 413.955 146.484   8
  -1   7   2 319.464 144.501  53
  -1   7   1 16308.8 841.463   8
  -1   7   1 16291.7 867.026   9
  -1   7   1 12485.6 774.625   7
  -1   7   1 11942.3 756.796  26
  -1   7   1 14266.4 763.245  27
  -1   7   1 15653.0 834.772   5
  -1   7   1 14310.0 802.623   6
  -1   7   1 12009.9 778.937  16
  -1   7   1 11655.6 778.285  14
  -1   7   1 11824.9 891.494   1
  -1   7   1 13626.5 792.865   3
  -1   7   1 14064.6 1016.26   2
  -1   7   1 13203.9 825.307  51
  -1   7   1 11783.0 764.418  25
  -1   7   1 11754.0 758.675  24
  -1   7   1 13198.8 783.715  19
  -1   7   1 12446.2 784.659  17
  -1   7   1 12988.7 783.355  12
  -1   7   1 14544.2 1074.18  11
  -1   7   1 17689.0 887.091  10
  -1   7   1 13947.7 841.453  52
  -1   7   1 13702.2 836.582  53
  -1   7   0 8864.96 578.745   7
  -1   7   0 10138.1 624.521   8
  -1   7   0 9613.30 567.474  26
  -1   7   0 10084.1 620.357   5
  -1   7   0 8638.77 588.252   6
  -1   7   0 7813.64 559.954  16
  -1   7   0 9055.70 593.317  14
  -1   7   0 10669.7 638.818  10
  -1   7   0 10016.8 849.636  11
  -1   7   0 8598.89 576.144  12
  -1   7   0 8142.91 569.573  17
  -1   7   0 8718.44 571.586  19
  -1   7   0 8128.98 552.694  25
  -1   7   0 7889.03 544.330  24
  -1   7   0 9154.18 618.737  51
  -1   7   0 9525.93 636.145  52
  -1   7   0 9374.82 640.944  53
  -1   7   0 9630.02 599.105   3
  -1   7   0 8563.86 647.036   1
  -1   7   0 8396.40 758.108   2
  -1   7  -1 26506.2 1432.82   6
  -1   7  -1 28974.4 1448.01   5
  -1   7  -1 26940.3 1418.18  12
  -1   7  -1 29342.0 1464.76  10
  -1   7  -1 25810.4 1392.18  13
  -1   7  -1 28012.8 1412.58  19
  -1   7  -1 25558.2 1394.30  17
  -1   7  -1 30927.5 1460.75   8
  -1   7  -1 27056.9 1425.61  14
  -1   7  -1 26207.3 1394.19  16
  -1   7  -1 28170.6 1463.16  51
  -1   7  -1 26279.8 1457.64   1
  -1   7  -2 2248.33 244.835  15
  -1   7  -2 2951.31 291.764  14
  -1   7  -2 2314.08 245.563  16
  -1   7  -2 2619.72 414.888  11
  -1   7  -2 2579.84 291.796  10
  -1   7  -2 3056.77 286.726  12
  -1   7  -2 2206.99 255.516  13
  -1   7  -2 2524.31 258.049  17
  -1   7  -2 3015.75 270.426  19
  -1   7  -2 3018.49 317.294  52
  -1   7  -2 2473.23 284.692   6
  -1   7  -2 2704.21 289.741   5
  -1   7  -2 2751.33 299.586   9
  -1   7  -2 2956.55 277.158   7
  -1   7  -2 2681.13 396.479   2
  -1   7  -2 3386.55 295.736   3
  -1   7  -3 180.000 94.5363  15
  -1   7  -3 177.478 79.6354  17
  -1   7  -3 215.242 86.9904  16
  -1   7  -3 54.0483 82.9011  13
  -1   7  -3 179.857 170.670  11
  -1   7  -3 159.518 95.3216  12
  -1   7  -3 225.233 91.3908   3
  -1   7  -3 206.938 130.789   2
  -1   7  -3 113.172 68.5510  23
  -1   7  -3 191.407 72.6219  24
  -1   7  -3 101.799 91.1294   6
  -1   7  -3 96.8130 86.8265   7
  -1   7  -3 267.207 135.200  52
  -1   7  -3 169.813 85.7955  19
  -1   7  -3 205.943 81.9952  22
  -1   7  -3 169.119 117.871   9
  -1   7  -3 18.9953 116.715   8
  -1   7  -3 321.977 127.914  10
  -1   7  -4 31135.3 1715.95   2
  -1   7  -4 30913.4 1436.95   3
  -1   7  -4 25313.9 1359.93  19
  -1   7  -4 28945.7 1422.37  18
  -1   7  -4 29306.6 1472.25  21
  -1   7  -4 23431.5 1377.00  22
  -1   7  -4 27405.6 1386.00  17
  -1   7  -4 26175.5 1345.92  20
  -1   7  -4 29719.5 1400.31  16
  -1   7  -4 27221.1 1416.08  15
  -1   7  -4 28031.5 1448.84   8
  -1   7  -4 26347.9 1468.49   9
  -1   7  -4 26286.7 1388.60   7
  -1   7  -4 28387.3 1484.36   6
  -1   7  -4 26380.3 1457.99   5
  -1   7  -4 25132.3 1383.93  23
  -1   7  -4 27054.9 1362.56  24
  -1   7  -5 814.546 144.946  16
  -1   7  -5 764.891 144.705  17
  -1   7  -5 821.485 166.647  14
  -1   7  -5 702.432 169.389  13
  -1   7  -5 975.813 179.738  12
  -1   7  -5 883.111 184.354  21
  -1   7  -5 738.191 154.004  22
  -1   7  -5 1185.05 175.246  18
  -1   7  -5 787.514 122.604  20
  -1   7  -5 529.706 113.782  33
  -1   7  -5 820.799 173.043   8
  -1   7  -5 782.759 181.378   9
  -1   7  -5 711.915 177.907   5
  -1   7  -5 748.227 143.074   7
  -1   7  -5 518.125 158.949   6
  -1   7  -5 724.551 146.753  23
  -1   7  -5 717.603 127.148  24
  -1   7  -6 8044.95 536.177  14
  -1   7  -6 6878.40 491.005  15
  -1   7  -6 6965.74 501.341  12
  -1   7  -6 5500.67 480.328  13
  -1   7  -6 5328.97 454.385  22
  -1   7  -6 6796.01 540.405  21
  -1   7  -6 5251.05 424.196  33
  -1   7  -6 6706.41 436.879   7
  -1   7  -6 5425.44 460.760   8
  -1   7  -6 5792.73 517.357   9
  -1   7  -6 5956.16 503.413   6
  -1   7  -6 6471.06 528.641   5
  -1   7  -6 5580.76 458.658  23
  -1   7  -7 5641.68 509.289  13
  -1   7  -7 7255.54 582.684  21
  -1   7  -7 6055.62 472.469  33
  -1   7  -7 5841.58 562.700  10
  -1   7  -7 5908.34 542.344   9
  -1   7  -7 6164.44 484.530   8
  -1   7  -7 6865.93 530.648   6
  -1   7  -7 6482.28 550.960   5
  -1   7  -7 6787.66 502.415  15
  -1   7  -8 91417.9 3755.61  15
  -1   7  -8 78628.7 3759.77  13
  -1   7  -8 88522.8 3882.66  21
  -1   7  -8 64649.7 3640.78  32
  -1   7  -8 73838.4 3701.97  33
  -1   7  -8 84179.0 3891.28  10
  -1   7  -8 73384.7 3673.51   8
  -1   7  -8 76077.6 3809.39   9
  -1   7  -8 81330.2 3813.41   5
  -1   7  -8 82537.6 3744.62   6
  -1   7  -8 82143.5 3727.67  23
  -1   7  -9 14413.4 783.178  15
  -1   7  -9 11253.6 751.982  33
  -1   7  -9 12257.9 777.210  22
  -1   7  -9 12009.5 777.325  13
  -1   7  -9 11642.8 816.336   9
  -1   7  -9 12028.9 879.233  10
  -1   7  -9 11487.7 800.810   5
  -1   7  -9 11987.3 751.691  23
  -1   7 -10 18.5263 82.6937  33
  -1   7 -10 73.2582 94.3901  22
  -1   7 -10 58.6256 147.877  10
  -1   7 -10-22.7464 117.224   9
  -1   7 -10 34.4006 84.8770  13
  -1   7 -10 41.9918 110.435   5
  -1   7 -10 84.1433 93.6817  23
  -1   7 -11 1921.64 228.054  33
  -1   7 -11 2339.26 217.281  13
  -1   7 -11 2204.53 299.414  10
  -1   7 -11 2509.33 246.228   5
  -1   7 -11 2745.65 242.332  23
  -1   7 -11 2278.24 235.941  22
  -1   7 -12 7073.83 405.080  22
  -1   7 -12 7027.29 473.695  21
  -1   7 -12 6158.94 459.580  10
  -1   7 -12 6170.94 411.014  33
  -1   7 -13 6124.66 367.776  10
   1  -6 -12 3082.38 227.276  44
   1  -6 -11 3649.69 275.945  42
   1  -6 -11 3526.53 261.836  57
  -1   6  11 3603.21 287.152  16
  -1   6  10 271.139 93.2081  25
  -1   6  10 367.293 113.578  49
  -1   6  10 335.484 110.492  51
   1  -6 -10 306.644 91.2757  57
   1  -6 -10 381.927 111.261  42
   1  -6 -10 305.240 93.6888  43
   1  -6  -9 3047.15 276.316  57
  -1   6   9 3431.74 340.003  51
   1  -6  -9 2678.46 283.618  42
   1  -6  -9 2948.80 281.232  43
  -1   6   9 2894.21 298.864  49
  -1   6   9 3043.22 303.855  25
   1  -6  -8 25769.3 1337.70  42
   1  -6  -8 23575.6 1305.11  43
  -1   6   8 23197.9 1761.70  60
   1  -6  -8 27929.0 1324.87  57
  -1   6   8 22797.3 1296.40  34
   1  -6  -8 20577.1 1481.68  35
  -1   6   8 23663.8 1354.93  25
  -1   6   8 28260.8 1434.14  51
  -1   6   8 26126.6 1365.11  49
  -1   6   8 26471.0 1291.87  26
   1  -6  -7 139.135 81.9250  57
   1  -6  -7 214.225 108.337  42
   1  -6  -7 250.596 158.715  35
  -1   6   7 228.460 97.6175  34
  -1   6   7 240.973 101.885  26
  -1   6   7 404.297 224.355  60
  -1   6   7 244.838 106.150  17
  -1   6   7 371.240 156.518  51
  -1   6   7 53.7580 138.871   1
  -1   6   7 377.596 125.825  49
   1  -6  -6 1979.32 231.299  42
  -1   6   6 1127.53 304.106   1
   1  -6  -6 2350.14 369.875  35
  -1   6   6 2108.60 237.129  26
   1  -6  -6 2209.33 225.138  57
  -1   6   6 1423.51 383.622  60
  -1   6   6 2006.17 254.369  17
  -1   6   6 2279.65 257.573  49
  -1   6   6 2485.93 308.140  51
  -1   6   5 6338.93 698.741   1
   1  -6  -5 8509.79 741.171  35
  -1   6   5 8415.29 548.441  26
   1  -6  -5 8745.21 513.114  57
  -1   6   5 9901.23 911.197  60
  -1   6   5 8468.92 612.038  51
  -1   6   5 8618.49 545.361  19
  -1   6   5 7440.77 530.305  49
  -1   6   5 7230.50 551.992  17
  -1   6   4 13472.5 799.842  26
  -1   6   4 14254.8 865.418  51
  -1   6   4 15225.2 812.357  19
  -1   6   4 11614.4 794.414  17
  -1   6   4 12930.2 1098.31  60
   1  -6  -4 13676.3 744.913  57
  -1   6   4 14880.8 795.256   3
  -1   6   4 14399.4 981.583   2
  -1   6   4 14964.8 1054.00   1
  -1   6   3 33753.2 1736.84  26
  -1   6   3 40762.9 2056.89  11
  -1   6   3 32766.8 1784.92  51
  -1   6   3 31199.1 1743.59  17
  -1   6   3 37001.0 1748.88  19
  -1   6   3 36218.6 1963.98   2
  -1   6   3 36140.8 1993.54   1
  -1   6   3 37608.0 1747.28   3
  -1   6   2 13669.3 957.060  11
  -1   6   2 10793.7 827.980   1
  -1   6   2 12179.2 701.336   3
  -1   6   2 12071.6 874.608   2
  -1   6   1 1096.76 262.546  11
  -1   6   1 1193.90 162.426   3
  -1   6   1 890.011 192.541   1
  -1   6   1 1351.44 251.172   2
  -1   6   0 39793.6 2083.27  11
  -1   6   0 38402.3 2010.92   2
  -1   6   0 37716.5 1781.13   3
  -1   6  -1 12341.0 756.782   1
  -1   6  -2 94852.6 4622.09  11
  -1   6  -2 95458.2 4580.83   2
  -1   6  -2 92168.3 4333.76   3
  -1   6  -3 27645.7 1628.49  11
  -1   6  -3 27267.2 1584.18   2
  -1   6  -3 26790.5 1375.97   3
  -1   6  -4 1106.18 232.608   2
  -1   6  -4 988.172 151.128   3
  -1   6  -4 873.527 171.495   6
  -1   6  -4 783.570 165.385   5
  -1   6  -4 866.670 176.374   9
  -1   6  -4 1233.57 176.186  14
  -1   6  -4 1231.76 191.981  51
  -1   6  -4 784.205 160.468  13
  -1   6  -4 1330.93 261.592  11
  -1   6  -5 210.796 106.415   5
  -1   6  -5-59.0623 97.2168   6
  -1   6  -5 137.306 112.977  10
  -1   6  -5 35.9017 84.5410   8
  -1   6  -5 89.1191 102.233   9
  -1   6  -5 84.0373 96.4131  21
  -1   6  -5 451.971 112.818  22
  -1   6  -5 82.1097 75.4053  15
  -1   6  -5 123.569 96.5698  14
  -1   6  -5-15.8988 64.8992  23
  -1   6  -5 19.4504 81.9389  13
  -1   6  -5 17.1036 84.4824  12
  -1   6  -6 47873.0 2475.62   6
  -1   6  -6 47593.2 2502.21   5
  -1   6  -6 47081.2 2449.82   8
  -1   6  -6 45469.2 2511.03   9
  -1   6  -6 51592.4 2557.11  10
  -1   6  -6 51007.2 2530.74  21
  -1   6  -6 61465.3 2528.28  14
  -1   6  -6 52593.4 2463.15  15
  -1   6  -6 45916.1 2464.07  40
  -1   6  -6 45955.1 2471.64  13
  -1   6  -6 60002.2 2508.17  12
  -1   6  -7 37174.5 1995.71  13
  -1   6  -7 35714.9 1997.06  40
  -1   6  -7 36849.4 2041.76   9
  -1   6  -7 36360.0 1944.07   8
  -1   6  -7 40492.1 2091.93  10
  -1   6  -7 37916.3 1975.87  22
  -1   6  -7 43041.1 1987.49  15
  -1   6  -7 38378.2 1958.67  23
  -1   6  -7 39125.3 1981.43   6
  -1   6  -7 36848.9 2018.80   5
  -1   6  -8 2904.66 325.941  13
  -1   6  -8 2697.06 336.816  40
  -1   6  -8 3188.43 394.427  10
  -1   6  -8 3036.63 377.869   9
  -1   6  -8 2827.07 287.539   8
  -1   6  -8 3238.15 329.768  22
  -1   6  -8 3724.85 328.179  15
  -1   6  -8 2698.60 299.970  23
  -1   6  -8 2839.83 299.399   6
  -1   6  -8 3275.54 370.802   5
  -1   6  -9 3327.77 346.491  13
  -1   6  -9 3617.17 405.431  40
  -1   6  -9 4008.65 460.939  10
  -1   6  -9 3486.64 407.026   9
  -1   6  -9 3382.11 345.383  22
  -1   6  -9 4016.60 350.628  15
  -1   6  -9 3566.88 338.322  23
  -1   6  -9 3892.48 396.498   5
  -1   6 -10 7450.78 594.433   5
  -1   6 -10 9875.83 597.257  23
  -1   6 -10 9119.22 713.352  10
  -1   6 -10 8495.54 645.277   9
  -1   6 -10 8833.98 657.919  40
  -1   6 -10 7971.58 576.298  22
  -1   6 -10 8107.52 667.997  21
  -1   6 -10 8642.81 575.169  13
  -1   6 -11 7088.96 499.038   5
  -1   6 -11 6900.42 512.573  33
  -1   6 -11 6985.30 562.801  40
  -1   6 -11 7262.50 496.049  22
  -1   6 -11 8501.42 613.060  21
  -1   6 -11 7985.13 615.778  10
  -1   6 -11 6707.86 532.801   9
  -1   6 -11 8183.21 504.586  23
   1  -6  12 6964.41 446.328  50
  -1   6 -12 7290.81 493.561  33
  -1   6 -12 8225.64 469.490  22
  -1   6 -12 9104.92 572.719  21
  -1   6 -12 8090.93 563.961  10
  -1   6 -13 1589.54 170.336  21
  -1   6 -13 1369.05 143.714  33
  -1   6 -13 1422.62 171.803  10
   1  -5 -13 794.605 87.4098  44
  -1   5  13 739.161 89.9713  54
  -1   5  12 3482.84 266.615  49
   1  -5 -12 3849.37 269.562  56
   1  -5 -12 3543.82 267.281  42
   1  -5 -12 3545.69 254.923  43
   1  -5 -11 7058.42 469.422  56
   1  -5 -11 6582.51 438.345  57
   1  -5 -11 7087.30 474.503  42
   1  -5 -11 6301.50 450.265  43
  -1   5  11 6325.92 462.549  49
  -1   5  10 3677.66 337.643  34
  -1   5  10 3132.15 310.012  25
  -1   5  10 4714.65 388.343  49
   1  -5 -10 3906.78 352.009  43
   1  -5 -10 4316.20 371.017  42
   1  -5 -10 4508.54 347.406  57
  -1   5  10 4114.06 367.118  51
  -1   5   9 35857.2 1793.06  51
  -1   5   9 29693.9 2031.12   1
  -1   5   9 32489.7 1751.20  49
   1  -5  -9 36312.4 1766.35  42
   1  -5  -9 33606.5 1741.72  43
   1  -5  -9 35539.3 1713.01  57
  -1   5   9 29112.1 2129.04  60
  -1   5   9 32562.6 1724.73  34
  -1   5   8 15185.8 870.820  51
  -1   5   8 10727.4 717.875  50
  -1   5   8 10549.0 995.081   1
  -1   5   8 12646.4 790.004  49
   1  -5  -8 12936.6 779.275  43
   1  -5  -8 12571.1 781.134  42
   1  -5  -8 13422.0 751.603  57
  -1   5   8 13110.4 1160.21  60
  -1   5   8 12781.6 768.038  34
   1  -5  -8 10059.0 863.096  35
   1  -5  -7 28960.7 1806.46  35
  -1   5   7 29733.4 1614.08  34
  -1   5   7 31700.0 1587.66  26
  -1   5   7 29190.3 1922.50   1
   1  -5  -7 30073.9 1616.59  43
   1  -5  -7 33176.5 1644.87  42
   1  -5  -7 37480.9 1626.82  57
  -1   5   7 31475.3 2087.47  60
  -1   5   7 30492.2 1640.90  49
  -1   5   7 32880.8 1716.20  51
  -1   5   6 72955.9 3706.95  17
  -1   5   6 72126.9 3671.67  34
   1  -5  -6 75474.1 3917.75  35
  -1   5   6 76922.0 3676.84  26
   1  -5  -6 77453.0 3686.88  43
   1  -5  -6 83254.5 3710.60  42
  -1   5   6 77278.2 3710.60  49
  -1   5   6 78657.3 4171.95  60
   1  -5  -6 88584.4 3680.45  57
  -1   5   6 85479.4 3806.79  51
  -1   5   5 35206.8 1730.28  51
   1  -5  -5 35422.7 1620.28  57
  -1   5   5 33592.9 2041.22  60
  -1   5   5 29973.9 1661.74  17
  -1   5   5 31416.6 1913.31   1
  -1   5   5 32573.7 1646.61  26
  -1   5   4 7588.37 600.453  11
   1  -5  -4 5997.95 393.981  57
  -1   5   4 6684.72 676.885  60
  -1   5   4 6550.04 607.157   1
  -1   5   4 6669.05 555.715   2
  -1   5   4 7225.88 432.463   3
  -1   5   3 153.424 133.084  11
  -1   5   3 11.5944 51.7642   3
  -1   5   3 27.3622 76.1623   2
  -1   5   3 61.3877 79.0971   1
  -1   5   2 82352.8 3830.54  11
  -1   5   2 79342.9 3576.71   3
  -1   5   2 77765.8 3764.58   2
  -1   5   2 68394.0 3714.02   1
  -1   5   1 10254.3 755.027  11
  -1   5   1 9666.47 563.941   3
  -1   5   1 9932.90 709.818   2
  -1   5   1 9254.06 658.908   1
  -1   5   0 12488.8 838.836  11
  -1   5   0 11848.5 641.797   3
  -1   5   0 10950.0 778.628   2
  -1   5   0 10291.4 697.578   1
  -1   5  -1 3861.23 325.140   1
  -1   5  -2 7262.76 619.429  11
  -1   5  -2 7335.02 460.396   3
  -1   5  -2 8300.56 613.563   2
  -1   5  -3 115879. 5592.78  11
  -1   5  -3 114693. 5553.65   2
  -1   5  -3 119615. 5371.04   3
  -1   5  -4 60231.9 3046.22  11
  -1   5  -4 58734.6 3004.59   2
  -1   5  -4 61287.6 2830.66   3
  -1   5  -5 1634.22 270.375  11
  -1   5  -6 22113.3 1291.32  40
  -1   5  -6 31608.3 1337.40  12
  -1   5  -6 22695.2 1295.14  13
  -1   5  -6 22598.9 1221.79  57
  -1   5  -6 23351.1 1344.30  10
  -1   5  -6 23737.8 1277.57   8
  -1   5  -6 22842.3 1338.94   9
  -1   5  -6 22137.7 1256.50  23
  -1   5  -6 32336.0 1354.40  14
  -1   5  -6 26347.6 1284.27  15
  -1   5  -6 23578.9 1279.83  22
  -1   5  -6 23111.2 1285.12   6
  -1   5  -6 23642.2 1316.39   5
  -1   5  -7 15971.6 975.641  40
  -1   5  -7 15673.0 946.658  13
  -1   5  -7 16420.0 976.361   5
  -1   5  -7 15344.9 886.634  57
  -1   5  -7 15851.8 1006.47   9
  -1   5  -7 17766.3 1044.15  10
  -1   5  -7 14506.0 904.550   8
  -1   5  -7 16733.8 927.642  23
  -1   5  -7 16533.7 941.927  22
  -1   5  -7 17882.2 933.805  15
  -1   5  -8 40351.5 2080.61  22
  -1   5  -8 43738.0 2073.54  23
  -1   5  -8 41750.4 2153.08  40
  -1   5  -8 42062.4 2094.47  13
  -1   5  -8 36475.3 2022.76  57
  -1   5  -8 37387.2 2029.61   8
  -1   5  -8 44177.0 2222.83  10
  -1   5  -8 41630.8 2179.77   9
  -1   5  -8 40849.1 2061.28  42
  -1   5  -8 50093.0 2101.54  15
  -1   5  -8 40688.9 2122.56   5
  -1   5  -9 1878.27 309.228  21
  -1   5  -9 1861.02 258.896  22
  -1   5  -9 2553.46 270.259  23
  -1   5  -9 2015.66 305.650  40
  -1   5  -9 2412.78 275.597  13
  -1   5  -9 1861.62 234.548  57
  -1   5  -9 2164.39 324.960   9
  -1   5  -9 2279.24 345.210  10
  -1   5  -9 2203.19 263.118  42
  -1   5  -9 2540.28 272.342  15
  -1   5  -9 2243.98 291.501   5
  -1   5 -10 20125.7 1203.80  40
  -1   5 -10 19242.2 1121.16   5
  -1   5 -10 20466.2 1204.28   9
  -1   5 -10 22439.3 1281.80  10
  -1   5 -10 17325.5 1063.78  57
  -1   5 -10 18989.5 1067.11  13
  -1   5 -10 18593.9 1091.29  22
  -1   5 -10 21167.7 1235.73  21
  -1   5 -10 22419.7 1110.88  23
  -1   5 -11 2596.46 332.606  40
  -1   5 -11 2854.62 273.319  22
  -1   5 -11 2812.51 352.002  21
  -1   5 -11 2991.42 272.982  23
  -1   5 -11 2555.26 318.743   9
  -1   5 -11 2649.05 361.213  10
   1  -5  12 13819.1 823.299  50
  -1   5 -12 14443.7 906.164  40
  -1   5 -12 17070.0 943.025  21
  -1   5 -12 15585.2 939.801  10
  -1   5 -12 16269.3 817.136  22
  -1   5 -13 7066.98 413.378  33
  -1   5 -13 6053.91 436.030  10
  -1   5 -13 7000.41 441.359  21
   1  -5  13 5727.48 368.635  50
   1  -4 -13 11747.4 608.424  44
   1  -4 -13 10325.0 596.375  43
  -1   4  13 11668.9 626.162  54
   1  -4 -13 11840.6 616.980  42
  -1   4  13 10670.6 606.211  49
  -1   4  12 3409.08 286.322  34
   1  -4 -12 3267.27 276.755  56
  -1   4  12 3038.81 288.974  49
   1  -4 -12 3311.54 291.247  44
   1  -4 -12 3732.96 304.597  43
   1  -4 -12 3436.62 303.355  42
   1  -4 -12 2943.86 258.723  57
  -1   4  11-108.665 102.586  34
   1  -4 -11 15.7020 70.0715  57
   1  -4 -11 35.2589 80.8285  56
  -1   4  11-117.587 133.592  49
   1  -4 -11-18.7016 111.276  44
   1  -4 -11-15.6192 67.7381  40
  -1   4  11 16.9197 102.235  51
   1  -4 -11 115.407 107.056  43
   1  -4 -11 155.200 115.431  42
  -1   4  10 11456.0 767.849  49
   1  -4 -10 12878.7 794.612  42
   1  -4 -10 12399.1 780.486  43
   1  -4 -10 12756.0 736.523  57
   1  -4 -10 11317.6 735.204  40
  -1   4  10 10613.8 707.933  50
  -1   4  10 12275.6 779.426  51
  -1   4  10 12432.6 766.918  34
  -1   4   9 14208.9 882.025  34
  -1   4   9 13847.7 1144.87   1
   1  -4  -9 16209.0 918.033  42
   1  -4  -9 16356.5 920.222  43
   1  -4  -9 16153.3 865.978  57
  -1   4   9 13636.8 1215.17  60
   1  -4  -9 14373.7 863.842  40
  -1   4   9 12855.1 834.701  50
  -1   4   9 13686.7 897.918  51
  -1   4   9 14211.2 896.144  49
   1  -4  -8 7122.38 635.660  35
  -1   4   8 7399.50 562.593  34
  -1   4   8 8974.80 823.699   1
   1  -4  -8 8997.77 596.438  43
   1  -4  -8 8804.76 596.027  42
   1  -4  -8 8729.05 549.471  57
  -1   4   8 8786.50 893.268  60
   1  -4  -8 9177.14 578.360  40
  -1   4   8 8573.46 624.963  51
  -1   4   8 7279.88 541.182  50
  -1   4   8 8094.91 585.160  49
   1  -4  -7 2321.18 317.991  35
  -1   4   7 2184.12 242.595  34
  -1   4   7 2026.70 365.144   1
   1  -4  -7 2165.99 249.199  43
   1  -4  -7 2449.73 263.795  42
   1  -4  -7 2168.12 222.267  57
  -1   4   7 1512.35 361.127  60
   1  -4  -7 1981.51 237.894  40
  -1   4   7 2077.03 247.492  49
  -1   4   7 2137.88 284.873  51
  -1   4   7 2104.62 228.854  50
  -1   4   6 7684.88 685.107   1
  -1   4   6 7074.02 520.655  51
  -1   4   6 6756.50 478.289  49
   1  -4  -6 7031.91 476.378  43
   1  -4  -6 7459.76 451.963  57
  -1   4   6 6799.44 720.587  60
   1  -4  -6 6075.24 569.390  35
  -1   4   5 12176.8 784.312  11
   1  -4  -5 12642.9 673.499  57
  -1   4   4 34465.8 1748.77  11
   1  -4  -4 31805.0 1555.96  57
  -1   4   4 34296.1 1714.53   2
  -1   4   3 104063. 4632.46  11
  -1   4   3 98117.2 4573.26   2
  -1   4   3 89428.6 4595.93   1
  -1   4   2 1444.58 236.757  11
  -1   4   2 1084.28 186.645   1
  -1   4   2 900.076 175.873   2
  -1   4   1 14906.9 901.872  11
  -1   4   1 12817.3 807.251   1
  -1   4   1 14844.2 866.682   2
  -1   4   0 13267.4 846.905  11
  -1   4   0 12259.9 786.206   2
  -1   4   0 12860.9 741.161   1
  -1   4  -1 157573. 7163.88   1
  -1   4  -2 879.644 188.818  11
  -1   4  -2 740.319 162.864   2
  -1   4  -3 10530.4 724.191  11
  -1   4  -3 10594.3 693.393   2
  -1   4  -4 140.121 104.637  11
  -1   4  -4 287.256 108.316   2
  -1   4  -5 41209.1 1871.61  11
  -1   4  -5 33146.4 1677.55  57
  -1   4  -6 18926.7 1275.99  58
  -1   4  -6 18359.0 963.630  57
  -1   4  -7 11469.6 654.537  23
  -1   4  -7 9488.19 635.829  42
  -1   4  -7 9703.28 684.095  40
  -1   4  -7 12047.7 713.189   5
  -1   4  -7 9589.06 648.602  13
  -1   4  -7 10470.3 660.274  22
  -1   4  -7 11730.9 753.397  10
  -1   4  -7 9789.06 638.386   8
  -1   4  -7 9615.85 715.947   9
  -1   4  -7 9480.42 614.188  57
  -1   4  -7 10626.0 938.669  58
  -1   4  -7 12282.8 662.811  15
  -1   4  -8 11880.9 715.614  23
  -1   4  -8 11310.1 728.087  42
  -1   4  -8 10690.0 764.010  40
  -1   4  -8 12140.5 765.989   5
  -1   4  -8 10930.3 709.152  13
  -1   4  -8 11535.9 726.099  22
  -1   4  -8 10578.9 800.027  10
  -1   4  -8 11015.8 797.644   9
  -1   4  -8 11568.1 708.353  43
  -1   4  -8 14494.0 742.439  15
  -1   4  -8 10860.6 694.434  57
  -1   4  -9 32528.9 1710.28  40
  -1   4  -9 27726.1 1574.96  57
  -1   4  -9 30319.3 1633.23   5
  -1   4  -9 30517.3 1604.01  43
  -1   4  -9 31702.2 1728.65   9
  -1   4  -9 32479.0 1758.42  10
  -1   4  -9 30620.5 1607.54  22
  -1   4  -9 32528.8 1602.71  23
  -1   4  -9 31654.9 1634.99  42
  -1   4 -10 19405.0 1197.60  40
  -1   4 -10 19962.0 1089.93  22
  -1   4 -10 20218.3 1210.33   9
  -1   4 -10 20657.8 1249.65  10
  -1   4 -10 18027.7 1090.17  43
  -1   4 -10 21727.3 1098.61  23
  -1   4 -10 19276.7 1125.05  42
  -1   4 -10 18627.3 1086.23  57
  -1   4 -11 3804.40 355.868  57
  -1   4 -11 4708.08 453.369   9
  -1   4 -11 4748.69 478.153  10
  -1   4 -11 5504.46 383.536  23
  -1   4 -11 4945.73 370.224  22
  -1   4 -11 5132.65 472.090  21
  -1   4 -11 4765.67 408.843  42
  -1   4 -12 108.290 118.385  21
  -1   4 -12 9.81581 48.4604  22
  -1   4 -12 116.760 110.242   9
  -1   4 -12 142.822 125.201  10
   1  -4  12 15.5583 81.8437  50
  -1   4 -13 5555.00 378.274  33
  -1   4 -13 5472.25 398.643  21
  -1   4 -13 5786.00 422.918  10
   1  -4  13 5789.33 371.224  50
  -1   4 -14 3794.53 232.681  33
  -1   3  14 833.195 95.8569  54
   1  -3 -14 889.098 97.4250  42
   1  -3 -13 2432.04 213.206  40
  -1   3  13 3114.93 268.313  54
  -1   3  13 2786.42 242.503  34
   1  -3 -13 2752.84 229.433  57
   1  -3 -13 2956.08 263.460  42
   1  -3 -13 3252.22 266.702  43
   1  -3 -13 3083.76 245.047  44
   1  -3 -12 10440.8 673.748  40
   1  -3 -12 11065.6 661.670  56
  -1   3  12 9933.29 645.508  51
  -1   3  12 11874.5 701.653  34
   1  -3 -12 11408.3 667.983  57
   1  -3 -12 12548.0 726.656  42
   1  -3 -12 11997.9 715.284  43
   1  -3 -12 11355.4 690.347  44
  -1   3  11 1302.70 206.997  34
  -1   3  11 1820.81 221.082  50
  -1   3  11 1078.88 191.189  51
   1  -3 -11 1586.29 211.666  56
   1  -3 -11 1357.98 192.283  57
   1  -3 -11 1357.91 229.353  42
   1  -3 -11 1575.00 233.659  43
   1  -3 -11 1172.18 203.297  40
  -1   3  10 32014.6 1662.91  34
  -1   3  10 32634.4 1668.02  51
  -1   3  10 29032.4 1606.94  50
  -1   3  10 29453.0 1649.48  49
   1  -3 -10 34826.1 1696.49  43
   1  -3 -10 33509.0 1683.51  42
  -1   3  10 31251.9 2046.48  60
   1  -3 -10 31412.3 1607.39  57
   1  -3 -10 26504.9 1858.18  58
  -1   3  10 30415.8 1951.00   1
   1  -3 -10 31091.4 1649.66  40
  -1   3   9 6372.04 519.551  34
  -1   3   9 6723.78 506.771  50
  -1   3   9 7058.93 554.942  51
  -1   3   9 6748.35 538.087  49
   1  -3  -9 7234.12 546.526  42
   1  -3  -9 7851.68 559.085  43
   1  -3  -9 7114.04 723.948  58
   1  -3  -9 7456.18 503.271  57
  -1   3   9 6680.01 771.628  60
  -1   3   9 8131.92 783.811   1
   1  -3  -9 7025.52 528.509  40
  -1   3   8 23170.8 1321.01  34
  -1   3   8 23383.5 1300.28  50
  -1   3   8 25590.2 1711.54  60
   1  -3  -8 25943.2 1294.37  57
   1  -3  -8 26327.3 1336.24  40
   1  -3  -8 26608.0 1356.81  43
   1  -3  -8 25753.2 1348.83  42
  -1   3   8 23087.7 1574.41   1
  -1   3   8 23685.6 1333.16  49
  -1   3   7 5524.32 426.715  49
   1  -3  -7 6004.40 434.532  42
   1  -3  -7 5564.68 424.261  43
   1  -3  -7 4469.67 449.894  35
  -1   3   7 4881.36 401.694  34
  -1   3   7 5126.24 560.159   1
   1  -3  -7 6348.90 395.880  57
   1  -3  -7 6056.96 425.335  40
   1  -3  -6 30207.2 1409.56  57
  -1   3   6 29403.5 1677.27   1
   1  -3  -6 25386.4 1523.13  35
  -1   3   5 6660.65 569.676   1
   1  -3  -5 6814.14 400.825  57
  -1   3   5 6968.47 467.689  11
  -1   3   4 11612.6 761.378   1
   1  -3  -4 10822.3 572.535  57
  -1   3   4 11716.2 698.779  11
  -1   3   3 18554.1 1001.09   2
  -1   3   3 17783.1 1087.49  60
  -1   3   3 18964.6 1047.48  11
  -1   3   2 114697. 5226.28   2
  -1   3   2 110278. 5276.77  60
  -1   3   2 114428. 5267.88  11
  -1   3   1 39604.2 1986.23   1
  -1   3   1 41356.0 2008.70   2
  -1   3   1 41310.2 2030.57  60
  -1   3   1 41710.1 2044.35  11
  -1   3   0 21745.0 1042.93   2
  -1   3   0 19754.4 989.723   1
  -1   3   0 17762.6 891.425   4
  -1   3   0 20185.8 1066.41  11
  -1   3  -1 352821. 15802.5   1
  -1   3  -2 56356.5 2788.79  11
  -1   3  -2 59157.7 2762.19   2
  -1   3  -3 136096. 6700.03  11
  -1   3  -3 154833. 6681.94   2
  -1   3  -4 417.404 120.403  11
  -1   3  -4 583.954 166.505  58
  -1   3  -5 724.310 135.575  11
  -1   3  -5 853.326 217.380  58
  -1   3  -5 547.318 93.2902  57
  -1   3  -6 66578.6 3399.13  58
  -1   3  -6 64991.6 3042.54  57
  -1   3  -7 8574.51 585.732  22
  -1   3  -7 11432.5 605.771  15
  -1   3  -7 8670.56 592.557  42
  -1   3  -7 9522.30 579.399  57
  -1   3  -7 9822.43 860.804  58
  -1   3  -7 9594.43 584.800  23
  -1   3  -8 27611.7 1349.06  23
   1  -3   8 24967.4 1327.98  34
  -1   3  -8 25182.9 1372.74  42
  -1   3  -8 26016.5 1366.48  43
  -1   3  -8 25998.8 1729.23  58
  -1   3  -8 26962.8 1351.01  57
  -1   3  -8 24078.8 1337.04  22
  -1   3  -9 106208. 4523.05  23
   1  -3   9 93936.7 4507.39  34
  -1   3  -9 96979.6 4552.44  43
  -1   3  -9 95036.4 4568.34  42
  -1   3  -9 94499.6 4511.82  22
  -1   3  -9 97093.6 5034.14  58
  -1   3  -9 93525.0 4520.48  57
  -1   3 -10 132.735 83.8548  22
   1  -3  10 53.6431 75.4078  34
  -1   3 -10 252.479 187.855  58
  -1   3 -10 69.3479 108.858  42
  -1   3 -10 150.680 108.707  43
  -1   3 -10 283.082 168.515  40
  -1   3 -10 163.103 94.1071  23
  -1   3 -10 76.7797 101.081  57
  -1   3 -11 54847.5 2634.14  40
   1  -3  11 50290.3 2481.98  34
  -1   3 -11 52800.5 2611.96   9
  -1   3 -11 52249.3 2641.45  10
  -1   3 -11 52865.0 2561.42  42
  -1   3 -11 51666.6 2537.49  43
  -1   3 -11 47849.3 2489.25  57
  -1   3 -12 11622.6 769.309  40
  -1   3 -12 9872.06 657.444  57
   1  -3  12 11609.0 661.358  34
  -1   3 -12 12058.7 724.469  42
  -1   3 -12 11940.2 754.409  21
  -1   3 -12 12123.0 753.315   9
  -1   3 -12 12191.4 784.425  10
   1  -3  12 11844.5 712.142  50
  -1   3 -13 15476.4 843.526  33
  -1   3 -13 16695.7 878.168  21
  -1   3 -13 15116.1 887.769  10
   1  -3  13 16119.1 850.956  50
  -1   3 -13 15498.9 893.156  40
  -1   3 -14 186.651 46.9252  33
  -1   3 -14 49.3332 44.2066  10
   1  -3  14 150.905 47.8365  50
  -1   2  14 8685.76 515.176  54
  -1   2  14 9589.08 516.991  49
   1  -2 -14 9710.55 529.499  42
   1  -2 -14 9256.61 520.865  43
   1  -2 -13 6136.49 422.193  57
  -1   2  13 6352.67 448.171  49
   1  -2 -13 7364.12 471.674  43
   1  -2 -13 7020.33 470.942  42
   1  -2 -13 6072.84 444.266  40
   1  -2 -12 7933.85 538.626  44
   1  -2 -12 8354.42 542.948  57
   1  -2 -12 7373.33 512.646  56
  -1   2  12 9345.30 597.199  49
  -1   2  12 7557.18 535.202  50
  -1   2  12 8244.42 546.395  51
   1  -2 -12 7692.17 574.582  40
   1  -2 -12 8292.81 584.073  43
   1  -2 -12 8511.98 583.713  42
  -1   2  11 20290.6 1141.29  34
  -1   2  11 17853.0 1421.41  60
   1  -2 -11 19160.3 1081.65  57
   1  -2 -11 19168.5 1076.61  56
  -1   2  11 20079.4 1138.11  49
   1  -2 -11 19983.0 1144.57  43
   1  -2 -11 19541.3 1137.42  42
   1  -2 -11 19515.9 1137.95  40
  -1   2  11 21009.8 1130.50  51
  -1   2  11 18319.6 1089.52  50
  -1   2  10 40673.0 2119.72  34
  -1   2  10 39191.6 2076.62  50
   1  -2 -10 43746.5 2141.44  42
   1  -2 -10 44117.3 2146.96  43
  -1   2  10 40552.5 2418.19   1
   1  -2 -10 40911.8 2062.39  57
  -1   2  10 40332.7 2502.28  60
   1  -2 -10 39867.7 2354.97  58
   1  -2 -10 42819.5 2129.87  40
   1  -2  -9 16111.1 957.398  40
   1  -2  -9 16494.2 968.608  43
   1  -2  -9 16584.9 963.190  42
   1  -2  -9 16241.7 907.010  57
   1  -2  -9 14648.2 1140.15  58
  -1   2   9 15991.9 1198.72   1
  -1   2   9 15645.7 954.844  34
   1  -2  -8 6089.88 444.608  40
   1  -2  -8 5580.01 395.191  57
   1  -2  -8 5302.57 429.596  42
   1  -2  -8 5809.85 445.876  43
  -1   2   8 4795.68 568.725   1
  -1   2   8 5302.23 432.766  34
   1  -2  -7 1977.74 192.142  57
  -1   2   7 1736.34 209.985  49
  -1   2   7 1701.17 300.883   1
   1  -2  -7 1581.05 217.764  35
   1  -2  -7 1637.39 205.539  42
   1  -2  -7 2208.71 233.152  43
  -1   2   6 70699.9 3332.37   1
   1  -2  -6 70079.3 3066.13  57
  -1   2   5 44926.6 2297.45   1
  -1   2   5 42098.0 2109.72  11
   1  -2  -5 46376.9 2100.03  57
  -1   2   4 163946. 7852.26   1
  -1   2   4 168283. 7766.17  11
  -1   2   4 189129. 7961.19  60
  -1   2   3 15665.7 906.199   1
  -1   2   3 16100.8 887.601  11
  -1   2   3 17440.3 962.201  60
  -1   2   2 7103.29 491.016   1
  -1   2   2 8740.34 482.159   2
  -1   2   2 7924.07 505.788  11
  -1   2   2 8091.01 520.941  60
  -1   2   1 113788. 5339.26  11
  -1   2   1 116579. 5329.83  60
   1  -2  -1 114608. 5228.49  29
  -1   2   1 125439. 5323.11   2
  -1   2   0 182917. 8022.24   1
  -1   2   0 189005. 8043.97   2
  -1   2   0 170301. 7966.53   4
  -1   2  -1 1493.59 165.375   2
  -1   2  -1 1791.50 160.228   1
  -1   2  -1 1237.62 180.150  11
  -1   2  -1 1489.42 137.544   4
  -1   2  -2 450.610 112.637  11
  -1   2  -3 19614.8 1026.72  11
  -1   2  -4 22046.1 1236.06  58
  -1   2  -4 21398.8 1102.63  11
  -1   2  -5 15124.8 759.915  57
  -1   2  -5 15576.6 992.779  58
  -1   2  -5 14262.2 751.222  11
  -1   2  -6 3789.91 280.250  57
  -1   2  -6 3642.05 444.776  58
  -1   2  -7 14571.1 832.272  40
  -1   2  -7 15223.7 1088.33  58
  -1   2  -7 14262.4 762.784  57
  -1   2  -8 50419.4 2467.25  42
  -1   2  -8 48116.0 2441.93  43
   1  -2   8 50780.3 2436.39  34
  -1   2  -8 50157.6 2831.04  58
  -1   2  -8 51288.2 2421.90  57
  -1   2  -8 49122.1 2412.27  44
  -1   2  -8 47568.7 2399.48  22
  -1   2  -8 50744.1 2503.92  40
  -1   2  -8 54731.0 2414.35  23
   1  -2   8 47667.8 2400.78  49
  -1   2  -9 31031.4 1608.50  42
  -1   2  -9 29154.9 1587.29  43
   1  -2   9 29366.2 1562.52  34
  -1   2  -9 30190.8 1553.68  57
  -1   2  -9 29272.4 1964.32  58
  -1   2  -9 29821.6 1545.59  44
  -1   2  -9 28938.3 1515.76  22
  -1   2  -9 29572.1 1631.00  40
  -1   2  -9 33459.9 1537.70  23
   1  -2   9 29057.2 1537.65  49
  -1   2 -10 4368.82 381.412  44
  -1   2 -10 5300.90 477.484  40
  -1   2 -10 4866.24 442.552  42
  -1   2 -10 4939.55 439.200  43
   1  -2  10 4753.07 405.404  34
   1  -2  10 4925.45 393.767  49
  -1   2 -10 4604.51 392.627  57
  -1   2 -10 5077.56 669.485  58
  -1   2 -11 365.370 143.077  42
  -1   2 -11 369.827 142.040  43
  -1   2 -11 426.579 173.674  40
   1  -2  11 374.738 117.784  34
  -1   2 -11 453.373 127.625  57
   1  -2  11 279.773 133.044  50
   1  -2  11 374.456 113.528  49
  -1   2 -12 4211.73 362.861  43
  -1   2 -12 3928.49 368.326  21
  -1   2 -12 3426.13 317.205  57
  -1   2 -12 4282.23 394.890   9
  -1   2 -12 3974.68 396.952  10
  -1   2 -12 4372.41 374.647  42
  -1   2 -12 4434.27 405.669  40
   1  -2  12 3772.75 302.154  49
   1  -2  12 4740.62 350.654  34
   1  -2  12 4381.75 370.283  50
  -1   2 -13 12589.7 755.154  10
  -1   2 -13 13441.1 768.961  40
   1  -2  13 12553.2 685.612  34
  -1   2 -13 11677.5 695.252  33
  -1   2 -13 13104.5 733.789  42
   1  -2  13 14647.8 744.761  50
  -1   2 -13 12690.4 722.377  21
   1  -2  14 8051.03 442.576  50
  -1   1  14 9299.40 519.041  34
  -1   1  14 8845.42 512.492  49
   1  -1 -14 8955.22 522.090  42
   1  -1 -14 8110.76 512.306  40
  -1   1  13 15845.3 849.073  34
  -1   1  13 15722.4 844.306  49
  -1   1  13 14170.3 810.396  50
  -1   1  13 13002.7 777.850  51
   1  -1 -13 15291.2 860.843  40
   1  -1 -13 13735.3 799.940  57
  -1   1  12 191.050 128.397  34
  -1   1  12 42.0674 121.317  49
  -1   1  12 132.215 107.144  51
  -1   1  12 19.1020 94.4188  50
   1  -1 -12 158.251 80.2816  56
   1  -1 -12 193.049 94.3042  57
   1  -1 -12 110.951 104.543  40
   1  -1 -12 227.202 102.583  44
   1  -1 -11 85.7407 92.0861  56
   1  -1 -11 94.1525 93.0149  57
   1  -1 -11 215.096 137.765  40
  -1   1  11 69.6707 112.035  49
  -1   1  10 182.699 122.486  49
   1  -1 -10-18.2028 81.2332  57
   1  -1 -10 35.1844 82.7551  56
   1  -1 -10 90.9345 143.474  58
  -1   1  10-46.5227 129.469   1
   1  -1 -10-46.4918 109.349  40
  -1   1   9 19273.0 1047.50  49
   1  -1  -9 16387.2 1017.49  43
   1  -1  -9 18780.4 989.911  57
   1  -1  -9 18753.4 1245.96  58
  -1   1   9 17283.5 1233.27   1
   1  -1  -9 16536.9 1024.86  40
  -1   1   8 13267.5 800.164  48
  -1   1   8 13397.6 809.465  49
   1  -1  -8 14189.6 821.650  43
   1  -1  -8 13264.1 816.579  40
   1  -1  -8 14183.7 775.226  57
   1  -1  -8 14536.8 998.015  58
  -1   1   8 13576.6 989.511   1
  -1   1   7 17569.9 1063.39   1
   1  -1  -7 16995.2 838.230  57
   1  -1  -6 36.7737 57.7085  35
  -1   1   6-25.8071 81.4685   1
   1  -1  -6 97.3004 51.8559  57
  -1   1   5 1803.94 231.186   1
   1  -1  -5 1426.32 131.814  57
  -1   1   4 72428.2 3438.79   1
  -1   1   4 73029.6 3340.31  11
  -1   1   3 56016.2 2772.43   1
   1  -1  -3 61747.4 2774.99  29
  -1   1   2 68.6376 63.0672   1
   1  -1  -2 195.839 71.5875  29
  -1   1   2 237.822 98.4401  60
  -1   1   1 3931.16 253.541   1
   1  -1  -1 3771.82 227.678  29
  -1   1   1 3484.04 241.928  60
  -1   1   0 15546.1 764.077   4
  -1   1  -1 352072. 16201.3  35
  -1   1  -1 369157. 16222.4  58
  -1   1  -1 369411. 16211.5   4
  -1   1  -2 4146.25 274.157  35
  -1   1  -3 94594.1 4179.81  35
  -1   1  -3 88695.6 4167.39  11
  -1   1  -4 1502.03 136.156  11
  -1   1  -4 1609.22 168.702  35
  -1   1  -5 120720. 5617.05  35
  -1   1  -5 130558. 5866.81  58
  -1   1  -5 123117. 5573.49  57
  -1   1  -6 50228.2 2465.96  35
  -1   1  -6 52857.2 2771.69  58
  -1   1  -6 54465.3 2462.23  57
  -1   1  -7 45962.7 2218.11  43
  -1   1  -7 45505.2 2215.15  42
  -1   1  -7 46841.3 2539.20  58
  -1   1  -7 44482.8 2169.11  57
  -1   1  -7 44800.2 2230.62  40
   1  -1   8 4662.82 390.706  34
  -1   1  -8 5357.42 360.564  23
  -1   1  -8 4904.03 407.077  43
  -1   1  -8 4473.71 395.230  42
  -1   1  -8 4984.24 386.258  44
  -1   1  -8 4601.34 416.257  40
  -1   1  -8 5280.84 379.923  57
  -1   1  -8 5064.01 625.473  58
   1  -1   8 4024.40 371.025  49
   1  -1   9 4141.72 377.829  34
   1  -1   9 3335.36 467.594   1
  -1   1  -9 4060.99 397.232  40
  -1   1  -9 4047.66 386.586  43
  -1   1  -9 4073.08 385.249  42
  -1   1  -9 4696.78 376.474  44
  -1   1  -9 3877.71 340.001  57
  -1   1  -9 2768.05 509.159  58
   1  -1   9 3933.42 357.858  49
   1  -1  10 6186.15 479.789  49
  -1   1 -10 5987.70 530.555  40
  -1   1 -10 6412.39 526.003  42
  -1   1 -10 6275.41 514.113  43
   1  -1  10 6820.44 509.468  34
  -1   1 -10 6787.58 766.070  58
  -1   1 -10 6503.35 479.794  57
  -1   1 -10 6226.76 483.130  44
  -1   1 -11 18195.1 1080.56  43
  -1   1 -11 18223.8 1030.01  44
   1  -1  11 18705.0 1082.25  50
  -1   1 -11 18449.8 1117.87  40
  -1   1 -11 20072.1 1115.02  42
   1  -1  11 18769.1 1061.66  34
  -1   1 -11 18025.6 1027.91  57
   1  -1  11 18188.7 1032.68  49
  -1   1 -12 7735.45 534.727  43
  -1   1 -12 6738.35 538.342  40
   1  -1  12 7332.14 502.194  34
   1  -1  12 7706.59 528.802  50
  -1   1 -12 7790.77 541.784  42
   1  -1  12 6840.11 473.470  49
  -1   1 -12 6865.16 478.991  57
  -1   1 -13 227.273 106.193  42
  -1   1 -13 216.037 91.5710  43
  -1   1 -13 214.766 71.6351  33
   1  -1  13 377.931 91.1992  34
   1  -1  13 336.326 102.604  50
  -1   1 -13 178.414 106.608  10
   1  -1  13 277.168 69.9598  49
  -1   1 -13 296.475 78.6973  57
  -1   1 -13 179.582 73.6488  21
  -1   1 -13 122.593 90.3845  40
   1  -1  14 1709.94 146.928  50
  -1   1 -14 1666.22 144.770  42
  -1   0  14 5111.83 349.836  34
   1   0 -14 4714.99 342.308  43
  -1   0  14 5017.01 339.736  50
   1   0 -14 4523.77 325.340  57
  -1   0  14 4821.68 336.565  49
   1   0 -14 5339.74 374.989  40
   1   0 -14 5098.39 350.331  42
  -1   0  13 156.793 108.585  34
  -1   0  13 182.493 110.538  50
  -1   0  13 73.5501 93.0403  51
   1   0 -13 165.697 84.0666  57
  -1   0  13 270.202 109.672  49
   1   0 -13 118.783 119.780  40
   1   0 -13 175.848 104.813  43
   1   0 -13 17.3590 93.3066  42
   1   0 -12 193.614 115.800  43
   1   0 -12 337.631 129.798  42
  -1   0  12 63.3999 107.061  49
   1   0 -12 218.808 105.511  57
   1   0 -12 498.114 163.900  40
  -1   0  12 260.167 133.337  34
  -1   0  11 28497.5 1502.88  34
   1   0 -11 28935.2 1496.87  42
   1   0 -11 27999.7 1493.02  43
  -1   0  11 27352.4 1482.36  49
   1   0 -11 24943.2 1383.82  56
   1   0 -11 25883.7 1413.70  44
   1   0 -11 27903.1 1446.41  57
   1   0 -11 28415.9 1521.41  40
  -1   0  10 15900.1 941.984  34
  -1   0  10 15211.6 1109.64   1
  -1   0  10 16036.5 937.107  49
   1   0 -10 15313.2 929.902  42
   1   0 -10 16413.2 946.182  43
   1   0 -10 13842.1 847.856  56
   1   0 -10 14674.8 1111.90  58
   1   0 -10 14555.9 875.562  57
   1   0 -10 16077.0 958.239  40
  -1   0   9 27400.3 1480.95  49
   1   0  -9 28683.9 1502.27  40
   1   0  -9 28538.7 1485.23  42
   1   0  -9 28187.2 1489.11  43
   1   0  -9 26849.0 1681.38  58
   1   0  -9 27497.7 1437.87  57
  -1   0   9 29483.9 1701.47   1
  -1   0   8 2682.56 268.297  49
   1   0  -8 2222.30 260.614  40
   1   0  -8 2545.55 263.011  43
   1   0  -8 2463.08 265.136  42
   1   0  -8 2919.06 379.246  58
   1   0  -8 2545.12 236.586  57
  -1   0   8 2994.37 372.390   1
   1   0  -7 67709.6 3244.08  58
   1   0  -7 62582.7 3012.31  57
  -1   0   7 68106.4 3225.59   1
  -1   0   6 96822.9 4138.00   1
   1   0  -6 93482.5 3949.34  57
   1   0  -6 102982. 4169.83  58
  -1   0   5 16726.0 940.229   1
  -1   0   4 14698.6 852.136   1
   1   0  -4 17491.8 916.116  29
  -1   0   3 104938. 4955.91   1
   1   0  -3 114579. 5003.53  29
  -1   0   2 96755.9 4510.96   1
   1   0  -2 103950. 4544.92  29
  -1   0   1 236116. 10300.6   1
  -1   0   1 225076. 10299.2  35
  -1   0   0 35408.6 1654.11   4
  -1   0  -1 3272.80 233.285   4
  -1   0  -2 63497.1 2922.76  35
  -1   0  -3 271352. 12174.9  35
  -1   0  -4 34645.8 1414.37  35
   1   0   4 26237.4 1278.03   2
  -1   0  -5 4926.57 369.008  35
  -1   0  -5 4879.41 310.873  57
  -1   0  -6 1652.66 203.655  35
  -1   0  -6 1596.12 318.545  58
  -1   0  -6 1681.24 170.221  57
   1   0   7 125778. 5637.36  49
  -1   0  -7 126221. 6008.54  58
  -1   0  -7 126075. 5603.91  57
  -1   0  -7 115052. 5649.73  40
  -1   0  -7 119384. 5621.61  44
   1   0   7 124083. 5653.86  34
   1   0   8 15855.8 915.714  49
  -1   0  -8 16532.4 891.719  57
  -1   0  -8 14172.7 1171.19  58
  -1   0  -8 15509.9 939.088  40
  -1   0  -8 16210.7 912.528  44
   1   0   8 15716.2 927.039  34
   1   0   9 27048.7 1493.19  34
   1   0   9 28301.8 1769.86   1
   1   0   9 27602.7 1479.00  49
  -1   0  -9 28537.8 1524.72  40
  -1   0  -9 26984.5 1462.40  44
  -1   0  -9 26608.6 1822.71  58
  -1   0  -9 29234.8 1458.25  57
   1   0  10 184.228 130.645  50
   1   0  10 67.6877 111.553  34
   1   0  10 296.145 172.341   1
   1   0  10 126.948 109.270  49
  -1   0 -10 222.335 105.201  57
  -1   0 -10 202.520 127.908  40
  -1   0 -10 117.524 151.574  58
  -1   0 -10 160.623 113.962  44
   1   0  11 3567.25 358.726  34
   1   0  11 3395.14 331.507  49
  -1   0 -11 3276.34 313.803  57
  -1   0 -11 3687.48 375.778  40
   1   0  11 3764.60 362.427  50
  -1   0 -11 2958.32 309.965  44
  -1   0 -12 35099.7 1885.76  57
   1   0  12 38377.0 1906.91  49
  -1   0 -12 39940.9 1970.96  40
   1   0  12 42856.8 1968.14  50
   1   0  12 39481.0 1936.44  34
  -1   0 -13 10244.6 608.543  57
   1   0  13 10741.6 603.191  49
   1   0  13 11908.2 638.338  34
  -1   0 -13 12065.6 660.925  43
  -1   0 -13 11429.3 651.992  40
  -1   0 -13 11102.3 646.166  10
  -1   0 -14 2601.70 186.022  42
   1   1 -15 1372.02 129.939  40
   1   1 -15 1477.28 140.198  10
   1   1 -14 1845.72 194.424  43
  -1  -1  14 1999.80 203.087  34
  -1  -1  14 2126.99 197.414  49
   1   1 -14 2468.98 255.509  10
  -1  -1  14 2502.65 222.050  50
   1   1 -14 2363.78 245.962  40
  -1  -1  13 13903.1 793.166  34
  -1  -1  13 13774.8 783.693  49
   1   1 -13 12606.1 780.130  43
   1   1 -13 12494.7 778.318  42
  -1  -1  13 12792.6 780.516  50
   1   1 -13 13794.6 837.923  40
   1   1 -12 908.659 204.869  40
  -1  -1  12 717.554 160.350  49
   1   1 -12 484.247 130.781  57
   1   1 -12 481.113 147.992  43
   1   1 -12 540.976 148.844  42
  -1  -1  12 404.202 145.362  34
   1   1 -11-51.2809 142.710  40
  -1  -1  11-22.0191 120.347  49
   1   1 -11 19.5616 96.5093  57
   1   1 -11-41.8051 90.3555  56
   1   1 -11 15.5878 67.6036  44
   1   1 -11 65.7624 103.116  42
   1   1 -11-22.2653 99.3614  43
  -1  -1  11-22.7615 104.360  34
  -1  -1  10 33403.0 1721.25  34
   1   1 -10 35091.1 1756.54  40
  -1  -1  10 34058.9 1713.18  49
   1   1 -10 30808.7 1614.01  56
   1   1 -10 30393.5 1636.27  44
   1   1 -10 33010.2 1705.53  42
   1   1 -10 32400.0 1699.75  43
   1   1 -10 31857.3 1944.36  58
   1   1 -10 34024.1 1682.03  57
  -1  -1   9 17594.9 1143.75   1
  -1  -1   9 18248.2 1010.33  49
   1   1  -9 19141.6 1051.05  40
   1   1  -9 16170.4 931.918  56
   1   1  -9 17831.0 977.189  57
   1   1  -9 18197.3 1217.91  58
   1   1  -9 17703.5 1002.70  43
   1   1  -9 17481.5 1000.92  42
  -1  -1   8 13164.5 755.413  49
   1   1  -8 12041.0 693.770  56
   1   1  -8 13091.5 724.789  57
   1   1  -8 12630.7 907.223  58
   1   1  -8 12973.2 748.627  43
   1   1  -8 11545.9 736.031  42
  -1  -1   8 13649.6 875.729   1
   1   1  -7 23964.2 1243.46  56
  -1  -1   7 26039.9 1398.05   1
   1   1  -7 25995.7 1266.58  57
   1   1  -7 27071.9 1463.81  58
  -1  -1   6 7002.55 512.130   1
   1   1  -6 8209.65 578.160  58
   1   1  -6 7493.39 439.594  57
  -1  -1   5 56957.5 2597.95   1
   1   1  -5 50661.0 2490.25   2
   1   1  -5 57133.1 2519.06  57
   1   1  -5 58816.5 2655.98  58
   1   1  -4 53434.2 2574.80   2
  -1  -1   4 55741.7 2595.01   1
   1   1  -4 59729.5 2644.02  58
  -1  -1   3 34927.1 1660.17   1
   1   1  -3 36791.7 1694.49  58
  -1  -1   2 29047.0 1311.99  35
  -1  -1   2 27874.7 1302.43   1
  -1  -1   1 62547.9 2838.58  35
   1   1   0 1199.52 87.9187  60
  -1  -1   0 1233.53 116.120  35
  -1  -1  -1 54073.0 2517.29   4
  -1  -1  -2 431010. 19263.2  35
   1   1   3 362824. 17024.4   2
  -1  -1  -3 410353. 17084.9  35
   1   1   4 55554.5 2659.80   2
  -1  -1  -4 56522.4 2663.34  57
  -1  -1  -5 28157.2 1390.45  35
  -1  -1  -5 25527.8 1273.57  57
  -1  -1  -6 11013.3 624.372  57
  -1  -1  -6 11461.1 716.495  35
   1   1   7 1978.82 233.894  49
   1   1   7 1928.48 236.253  34
  -1  -1  -7 2274.13 254.917  43
  -1  -1  -7 1988.54 236.658  42
  -1  -1  -7 1778.79 226.040  40
  -1  -1  -7 1979.07 256.838  35
  -1  -1  -7 2060.36 371.146  58
  -1  -1  -7 2081.57 210.603  57
  -1  -1  -8 13795.7 802.889  57
  -1  -1  -8 15512.3 1164.69  58
   1   1   8 14313.6 853.695  49
   1   1   8 14196.6 859.520  34
  -1  -1  -8 14755.9 867.711  42
  -1  -1  -8 14704.0 874.998  43
  -1  -1  -8 13315.3 831.854  44
  -1  -1  -8 13301.6 848.104  40
  -1  -1  -9 21628.6 1214.20  40
   1   1   9 20521.6 1461.76   1
   1   1   9 19619.4 1175.20  49
   1   1   9 21883.6 1214.79  34
  -1  -1  -9 21011.4 1209.86  42
  -1  -1  -9 22100.5 1222.80  43
  -1  -1  -9 21602.4 1186.91  44
  -1  -1  -9 20105.1 1488.88  58
  -1  -1  -9 21067.5 1145.77  57
   1   1   9 21712.6 1514.20  60
  -1  -1 -10 6020.79 513.006  40
   1   1  10 6110.86 501.480  34
   1   1  10 6522.93 709.032   1
  -1  -1 -10 6118.63 488.672  44
   1   1  10 6321.12 500.455  49
  -1  -1 -10 5844.81 463.382  57
   1   1  10 5676.18 684.480  60
  -1  -1 -10 6335.84 727.596  58
  -1  -1 -10 6723.85 533.516  42
  -1  -1 -10 7519.89 552.828  43
   1   1  11 199.751 129.747  49
  -1  -1 -11 155.485 92.9776  57
  -1  -1 -11 112.472 118.553  43
  -1  -1 -11 156.834 115.707  42
   1   1  11 231.816 129.482  34
  -1  -1 -11 150.168 113.682  44
  -1  -1 -11 238.940 121.145  40
   1   1  12 77.2400 87.5692  49
  -1  -1 -12 14.0900 59.3802  57
  -1  -1 -12 90.8044 102.926  43
  -1  -1 -12 147.308 117.861  42
  -1  -1 -12 145.942 89.5747  44
  -1  -1 -12 16.5566 93.8445  40
   1   1  12 183.255 94.4270  34
   1   1  13 2367.27 211.956  34
  -1  -1 -13 2705.39 240.391  42
  -1  -1 -13 2273.48 203.639  10
   1   1  13 2168.40 194.490  49
  -1  -1 -13 2429.42 225.821  43
   1   2 -15 2261.75 184.844  40
   1   2 -15 2622.01 197.766  10
  -1  -2  14 382.181 91.3296  49
  -1  -2  14 354.188 89.1925  51
   1   2 -14 583.395 160.259  10
   1   2 -14 189.091 76.9339  57
  -1  -2  14 255.786 85.6330  34
   1   2 -14 199.421 120.370  40
   1   2 -13 6548.09 495.337  43
  -1  -2  13 8149.63 527.570  34
  -1  -2  13 8225.44 518.217  49
   1   2 -12 5208.06 448.328  43
   1   2 -12 5809.55 467.409  42
   1   2 -12 5747.77 472.088   5
  -1  -2  12 5903.32 457.466  49
  -1  -2  12 6503.30 481.198  34
  -1  -2  11 1852.53 252.860  49
  -1  -2  11 1774.54 247.511  34
   1   2 -11 2071.52 267.655  42
   1   2 -11 2069.33 258.968  43
  -1  -2  10 302.602 125.110  49
   1   2 -10 471.723 102.051  56
   1   2 -10 451.420 125.241  22
   1   2 -10 425.420 145.704  42
   1   2 -10 588.269 148.983  43
   1   2 -10 135.496 207.905  58
   1   2  -9 342.142 106.512  43
   1   2  -9 267.991 104.008  42
  -1  -2   9 418.029 126.248  49
   1   2  -9 364.667 91.6347  56
   1   2  -9 372.906 112.340  22
   1   2  -9 164.338 168.034  58
   1   2  -9 345.838 142.766  40
   1   2  -8 16594.8 879.459  56
  -1  -2   8 17536.6 947.074  49
   1   2  -8 17122.6 969.828  40
   1   2  -8 17690.3 1132.17  58
   1   2  -8 16215.6 924.041  43
   1   2  -7 48282.1 2396.19  58
  -1  -2   7 47430.5 2251.50   1
   1   2  -7 43989.9 2140.99  56
   1   2  -6 3856.93 368.940  58
  -1  -2   6 3252.91 273.472   1
   1   2  -6 2988.95 220.132   2
   1   2  -6 3257.76 228.413  56
   1   2  -5 56.4220 71.3281  58
   1   2  -5 44.1102 83.6448  29
  -1  -2   5-8.98728 41.2091   1
   1   2  -5 22.7315 52.1133   2
   1   2  -4 43430.0 2052.02  58
   1   2  -4 42548.7 2023.41   2
  -1  -2   4 40687.6 1922.01   1
   1   2  -4 43710.0 2085.56  29
  -1  -2   3 8628.63 429.977  35
   1   2  -3 9057.03 546.155  29
   1   2  -3 8532.41 532.553   2
   1   2  -2 276322. 12141.3  29
  -1  -2   2 265489. 12065.7  35
   1   2  -2 275071. 12171.2   2
  -1  -2   1 128737. 5810.25  35
  -1  -2   0 4961.12 335.084  35
   1   2   0 5391.67 372.643   2
  -1  -2   0 5268.50 315.726   4
   1   2   1 79155.9 3615.41   2
  -1  -2  -1 74747.3 3588.97  35
   1   2   1 76451.0 3569.08  60
  -1  -2  -1 81184.9 3584.04   4
  -1  -2  -2 339610. 16299.3  35
   1   2   2 359220. 16312.4  60
   1   2   2 393823. 16316.9   2
  -1  -2  -3 5663.18 424.317  35
   1   2   3 6516.68 475.652  60
   1   2   3 6032.92 405.394   2
  -1  -2  -4 62283.7 2765.47  35
   1   2   4 53743.1 2658.57   2
  -1  -2  -5 1151.03 203.485  35
   1   2   6 81226.3 4083.04  60
  -1  -2  -6 81777.8 3920.29  35
  -1  -2  -7 35818.7 1837.15  40
  -1  -2  -7 35635.1 1934.77  35
   1   2   7 35547.1 1846.41  50
  -1  -2  -7 39424.4 1863.75  42
  -1  -2  -7 36992.9 1864.27  43
   1   2   7 36113.4 1861.01  49
   1   2   7 35396.2 2117.59  60
   1   2   8 26681.2 1727.68  60
  -1  -2  -8 29489.5 1810.23  58
  -1  -2  -8 25539.0 1418.93  40
   1   2   8 26648.4 1431.31  50
  -1  -2  -8 29911.0 1470.18  42
  -1  -2  -8 28115.3 1462.51  43
   1   2   8 25478.3 1430.94  49
  -1  -2  -8 25409.4 1416.32  44
   1   2   8 24372.0 1682.95   1
  -1  -2  -9 15520.1 1240.99  58
   1   2   9 14821.1 1198.29  60
   1   2   9 16371.3 1240.47   1
   1   2   9 15196.8 944.641  50
  -1  -2  -9 16340.8 967.768  42
  -1  -2  -9 16502.6 972.705  43
   1   2   9 15932.3 955.705  49
  -1  -2  -9 15519.2 950.954  44
  -1  -2  -9 14565.1 928.420  40
  -1  -2 -10 17787.8 1048.97  40
   1   2  10 17976.6 1066.58  34
   1   2  10 15695.8 1297.31   1
   1   2  10 18396.0 1062.39  49
   1   2  10 18302.1 1064.57  50
  -1  -2 -10 18236.6 1056.63  44
  -1  -2 -10 14628.3 1279.47  58
  -1  -2 -10 20163.6 1097.87  42
  -1  -2 -10 18756.2 1081.96  43
   1   2  11 27958.3 1409.47  34
  -1  -2 -11 23668.0 1330.76  57
   1   2  11 27497.0 1395.21  49
  -1  -2 -11 23311.2 1349.26  40
  -1  -2 -11 27559.6 1416.38  43
  -1  -2 -11 26181.0 1381.20  44
  -1  -2 -11 27940.4 1421.68  42
   1   2  11 25079.1 1379.00  50
  -1  -2 -12 19385.1 1099.94  57
   1   2  12 22542.4 1141.34  49
   1   2  12 22100.4 1147.10  34
  -1  -2 -12 21318.3 1135.49  44
  -1  -2 -12 22741.8 1168.38  43
  -1  -2 -12 22363.0 1166.59  42
   1   2  12 21815.1 1140.78  50
   1   2  13 3414.01 261.276  54
   1   2  13 3553.62 247.046  49
  -1  -2 -13 3852.25 270.294  43
   1   2  13 3573.00 262.640  34
   1   2  13 3223.81 247.063  50
  -1  -2 -13 3879.00 274.230  42
   1   3 -15 3187.61 222.143  40
  -1  -3  15 3250.26 212.082  50
   1   3 -15 3447.69 208.723  33
   1   3 -14 7567.94 481.501  21
  -1  -3  14 5537.64 358.382  49
  -1  -3  14 8370.89 453.954  50
  -1  -3  14 6095.61 383.529  34
   1   3 -14 7156.79 469.955  40
  -1  -3  13 21308.7 1125.81  49
   1   3 -13 20773.5 1142.78   5
   1   3 -13 24476.7 1245.50  40
   1   3 -13 20311.4 1140.73  57
  -1  -3  13 23392.4 1153.61  34
  -1  -3  12 971.644 177.073  34
  -1  -3  12 936.463 175.023  49
   1   3 -12 1348.05 198.954  57
   1   3 -12 1241.32 229.701  40
   1   3 -12 1064.02 156.193  22
   1   3 -12 952.066 191.103   5
   1   3 -12 1268.89 188.595  43
   1   3 -11 42811.3 2154.96  43
   1   3 -11 40924.3 2155.70  42
   1   3 -11 48012.4 2267.27  40
  -1  -3  11 44795.0 2172.01  34
  -1  -3  11 44533.0 2162.46  49
   1   3 -11 43034.0 2165.16  57
   1   3 -11 39188.3 2123.35  22
   1   3 -11 44617.5 2245.27   5
   1   3 -10 62270.5 3016.30  42
   1   3 -10 63995.0 3008.88  43
   1   3 -10 59592.1 3013.33  13
  -1  -3  10 63483.6 3009.18  49
   1   3 -10 61164.1 3012.34   9
   1   3 -10 63951.9 2962.02  23
   1   3 -10 59877.7 3002.28  22
   1   3 -10 69457.9 3108.58  40
   1   3 -10 58199.2 2997.17  57
  -1  -3   9 14364.2 816.091  49
   1   3  -9 13747.8 787.380  23
   1   3  -9 11899.0 802.973  22
   1   3  -9 13460.9 824.495   9
   1   3  -9 14221.9 866.798  40
   1   3  -9 14123.3 807.356  43
   1   3  -9 13482.3 809.356  42
   1   3  -8 16651.0 968.306  40
   1   3  -8 17110.3 1139.91  58
   1   3  -8 16364.6 910.669  23
   1   3  -7 39678.1 2006.04  58
   1   3  -7 35165.0 1705.15  56
   1   3  -6 9227.08 581.382   2
   1   3  -5 5282.34 443.812  29
   1   3  -5 5023.20 403.527   2
   1   3  -4 40372.3 1773.00  29
   1   3  -4 38677.7 1764.11   2
   1   3  -3 22329.2 1143.16  29
   1   3  -3 21179.3 1172.35   2
  -1  -3   3 21513.8 1041.31  35
   1   3  -2 47635.6 2282.17  29
   1   3  -2 47748.2 2350.49   2
  -1  -3   2 48320.8 2242.97  35
   1   3  -1 2725.93 205.697   1
   1   3  -1 3306.70 303.588   2
  -1  -3   1 3311.05 213.544   4
  -1  -3   1 3136.66 249.334  35
   1   3   0 238138. 10511.9   2
  -1  -3   0 229296. 10369.9   4
  -1  -3   0 230718. 10443.2  35
   1   3   1 29364.8 1487.72   2
   1   3   1 28891.0 1445.84  60
  -1  -3  -1 27711.9 1448.91  35
   1   3   2 2294.39 250.749  60
   1   3   2 2314.60 255.987   2
   1   3   3 34230.6 1715.40   2
   1   3   3 33943.4 1756.89  60
  -1  -3  -3 32490.3 1724.91  35
   1   3   4 90057.9 4222.08   2
  -1  -3  -4 88954.8 4299.51  35
   1   3   4 92172.0 4366.27  60
  -1  -3  -5 28568.7 1481.03  35
   1   3   5 27019.0 1554.07  60
  -1  -3  -5 24786.2 1288.17  57
   1   3   6 4173.16 355.145  50
   1   3   6 4084.18 493.910  60
   1   3   6 4573.43 517.088   1
  -1  -3  -6 4530.84 356.491  42
  -1  -3  -6 4133.87 352.488  43
  -1  -3  -6 3991.00 427.517  35
   1   3   6 4207.37 354.479  34
  -1  -3  -7 5905.93 521.847  35
   1   3   7 5049.51 426.186  34
   1   3   7 4118.03 552.397  60
   1   3   7 5587.91 438.016  50
   1   3   7 4936.80 588.072   1
   1   3   7 5697.95 448.174  49
  -1  -3  -7 5218.14 428.077  43
  -1  -3  -7 5241.10 428.542  42
   1   3   8 55202.4 2765.62  34
   1   3   8 48599.4 3031.27  60
   1   3   8 58782.4 2780.26  50
   1   3   8 52082.6 3072.23   1
   1   3   8 56008.7 2774.68  49
  -1  -3  -8 58129.8 2777.77  44
  -1  -3  -8 56331.7 2760.94  42
  -1  -3  -8 58567.3 2778.59  43
   1   3   9 6483.63 526.824  34
   1   3   9 5646.85 680.396  60
  -1  -3  -9 6636.98 760.836  58
   1   3   9 7294.82 558.554  49
   1   3   9 6761.87 757.583   1
   1   3   9 6761.62 531.239  50
  -1  -3  -9 7194.58 553.344  43
  -1  -3  -9 7482.23 566.647  42
  -1  -3 -10 3563.54 364.516  42
  -1  -3 -10 3745.31 375.882  43
   1   3  10 3513.45 357.794  49
   1   3  10 3255.16 343.738  50
  -1  -3 -11 92.8821 97.7195  43
  -1  -3 -11 37.0715 105.013  42
  -1  -3 -11 17.3791 101.801  44
   1   3  11 72.5809 106.286  49
   1   3  11 34.5622 89.0732  50
   1   3  12 12670.3 757.418  50
  -1  -3 -12 14506.0 790.689  42
   1   3  12 13381.3 783.120  54
   1   3  12 14940.8 785.517  49
  -1  -3 -12 14950.9 798.025  43
  -1  -3 -12 14776.5 783.098  44
   1   3  13 8590.18 488.468  54
   1   3  13 9619.64 490.511  49
  -1  -3 -13 9913.14 492.566  44
   1   4 -14 13070.4 777.707  40
  -1  -4  14 15538.7 771.611  50
   1   4 -14 13704.3 798.084  21
   1   4 -13 92.6686 90.5675   5
  -1  -4  13 148.917 78.2218  34
   1   4 -13 79.0652 106.113  40
   1   4 -13 87.9141 63.5038  22
   1   4 -12 2166.56 302.259  40
  -1  -4  12 2871.18 269.245  34
   1   4 -12 2420.90 275.841  57
  -1  -4  12 2832.28 259.339  49
   1   4 -12 3243.30 382.412  10
   1   4 -12 2502.71 306.692   5
   1   4 -12 2510.47 253.975  22
   1   4 -11 467.685 119.677  23
   1   4 -11 399.231 132.415  13
   1   4 -11 375.031 155.429  40
  -1  -4  11 414.396 122.742  34
   1   4 -11 609.045 149.091  57
   1   4 -11 273.819 117.830  22
   1   4 -11 549.623 228.869  10
  -1  -4  11 481.434 127.936  49
   1   4 -11 275.623 154.513   5
   1   4 -10 398.685 119.010  43
   1   4 -10 523.742 162.264  40
   1   4 -10 522.856 160.283  13
   1   4 -10 381.830 120.545  23
   1   4 -10 733.731 163.493  57
   1   4 -10 784.719 208.621   5
   1   4 -10 447.488 129.872   9
   1   4 -10 591.390 157.218  22
  -1  -4  10 652.045 145.429  49
   1   4  -9 25001.1 1389.34  13
   1   4  -9 26831.3 1351.27  57
  -1  -4   9 24444.3 1303.07  49
   1   4  -9 24421.9 1318.12  23
   1   4  -9 24047.6 1331.49   9
   1   4  -9 23077.2 1344.78  22
   1   4  -9 27543.0 1412.27  40
   1   4  -8 19269.6 1133.63   6
   1   4  -8 19939.6 1113.70  23
   1   4  -8 20994.0 1120.24  57
   1   4  -8 20965.4 1159.11  40
   1   4  -8 21147.2 1088.53  15
   1   4  -7 7187.60 484.755  57
   1   4  -7 7371.12 492.903  23
   1   4  -6 150.706 77.3161  57
   1   4  -6 216.608 107.074   2
   1   4  -6 133.949 55.5265  59
   1   4  -5 11193.1 624.882  57
   1   4  -5 11761.1 764.355   2
   1   4  -5 11354.6 619.546   3
   1   4  -5 10710.0 613.810  59
   1   4  -4 232804. 10397.0  29
  -1  -4   4 231680. 10238.6  35
   1   4  -4 239369. 10471.2   2
   1   4  -4 227065. 10283.4   3
   1   4  -4 219805. 10274.4  59
   1   4  -3 12796.7 742.746  29
   1   4  -3 12590.1 679.241  59
  -1  -4   3 12997.5 689.847  35
   1   4  -3 13153.8 830.974   2
   1   4  -3 11966.5 678.761   3
  -1  -4   2 16962.2 860.965  35
   1   4  -2 15517.3 854.894  29
  -1  -4   2 15123.4 769.603   4
  -1  -4   1 61.2355 72.0225  35
   1   4  -1-8.86615 45.7027   1
  -1  -4   1 53.8101 34.5377   4
   1   4  -1 70.9104 93.0332   2
  -1  -4   0 37179.4 1809.56  35
   1   4   0 35363.9 1761.05   1
   1   4   0 38044.3 1889.04   2
   1   4   0 34497.0 1708.09   3
  -1  -4  -1 115603. 5123.76  35
   1   4   1 113409. 5101.37   1
   1   4   1 108219. 5145.91   2
   1   4   1 106408. 4976.24   3
   1   4   1 108038. 4972.57  59
   1   4   2 56592.5 2724.95   1
   1   4   2 57264.8 2734.15   2
   1   4   2 53741.9 2555.12   3
   1   4   2 53564.2 2547.81  59
   1   4   2 56082.0 2715.30  60
  -1  -4  -3 100.994 103.074  35
   1   4   3 121.155 66.6584   3
   1   4   3 196.971 129.186   1
   1   4   3 119.428 83.5962   2
   1   4   3 133.436 101.432  60
   1   4   3 219.572 68.4348  59
  -1  -4  -4 282.973 127.166  35
   1   4   4 517.069 173.973  60
   1   4   4 234.290 132.576   1
   1   4   4 386.578 122.880   2
   1   4   5 103231. 4511.14  26
   1   4   5 95363.4 4549.08  49
   1   4   5 93683.1 4534.07  34
  -1  -4  -5 101789. 4746.68  35
   1   4   5 89020.7 4803.45   1
   1   4   5 98266.4 4548.83  50
  -1  -4  -5 98610.8 4515.85  57
   1   4   5 99530.2 4826.71  60
  -1  -4  -6 40457.8 1986.08  42
  -1  -4  -6 38582.6 1981.49  43
   1   4   6 39843.9 2012.31  49
   1   4   6 40319.4 2005.02  50
  -1  -4  -6 42688.3 1977.70  57
   1   4   6 38607.1 2272.92  60
   1   4   6 37768.0 1987.22  34
  -1  -4  -6 42230.3 2193.80  35
  -1  -4  -7 962.672 179.109  42
  -1  -4  -7 627.837 150.383  43
  -1  -4  -7 658.692 199.706  35
   1   4   7 932.909 179.623  34
   1   4   7 1019.38 189.238  50
  -1  -4  -7 726.381 150.961  57
   1   4   7 1046.54 269.742  60
   1   4   8 19104.3 1108.06  34
  -1  -4  -8 19657.8 1109.93  43
  -1  -4  -8 19925.8 1111.11  42
   1   4   8 17529.9 1386.24   1
   1   4   8 20912.9 1128.07  50
  -1  -4  -8 20138.4 1080.84  57
  -1  -4  -8 20160.5 1121.55  44
   1   4   9 14357.6 873.411  34
  -1  -4  -9 10695.5 1075.59  58
  -1  -4  -9 15105.1 847.349  57
  -1  -4  -9 15036.0 878.202  42
  -1  -4  -9 14616.8 876.705  43
   1   4   9 11836.9 1080.23   1
  -1  -4  -9 15538.0 896.560  44
   1   4   9 12781.8 853.941  50
   1   4  10 16309.0 1018.58  50
  -1  -4 -10 18521.2 1015.41  57
   1   4  10 18763.6 1058.58  49
   1   4  10 18051.5 1042.22  34
  -1  -4 -10 20907.9 1073.87  44
  -1  -4 -10 18465.2 1055.75  43
  -1  -4 -10 19024.9 1056.57  42
  -1  -4 -11 16110.1 819.336  42
   1   4  11 14141.3 814.525  54
  -1  -4 -11 12888.4 761.427  57
  -1  -4 -11 14474.2 800.422  43
   1   4  11 14961.5 813.690  49
   1   4  11 13417.8 786.944  34
   1   4  11 12430.0 767.167  50
   1   4  12 905.344 124.121  49
   1   4  12 601.970 113.880  54
   1   4  12 847.950 112.829  34
  -1  -4 -12 762.617 105.133  43
  -1  -4 -12 760.481 106.214  42
  -1  -5  14 4779.86 308.818  50
   1   5 -14 4388.10 334.262  10
   1   5 -13 86.1941 95.9491  40
   1   5 -13-10.4207 61.0296  22
   1   5 -13 14.9673 78.7171   5
   1   5 -13 20.5742 112.450  10
   1   5 -12 17021.8 1053.46  10
   1   5 -12 17597.8 900.525  23
   1   5 -12 15566.8 986.020  40
   1   5 -12 16541.4 925.561  13
   1   5 -12 16927.9 1004.78   5
   1   5 -12 16044.4 924.611  22
   1   5 -11 15696.7 1055.37  10
   1   5 -11 16579.6 908.159  23
   1   5 -11 15193.3 984.462  40
   1   5 -11 16102.4 958.214  13
   1   5 -11 16744.3 1038.02   5
   1   5 -11 15370.8 939.659  22
   1   5 -10 15215.2 787.453  15
   1   5 -10 12888.8 859.526  13
   1   5 -10 12351.8 920.980  10
   1   5 -10 12760.6 792.808  23
   1   5 -10 13069.0 870.979  40
   1   5 -10 14015.1 938.188   5
   1   5 -10 12404.9 836.116  22
   1   5  -9 2359.91 246.214  15
   1   5  -9 2282.41 308.719  13
   1   5  -9 2408.09 348.392  10
   1   5  -9 1834.37 243.320   9
   1   5  -9 2400.67 263.632  23
   1   5  -9 2515.83 281.375  57
   1   5  -9 2566.52 312.223  40
   1   5  -9 2005.47 314.314   5
   1   5  -9 2195.99 271.130   6
   1   5  -9 2080.78 275.372  22
   1   5  -8 1204.86 179.526  15
   1   5  -8 960.746 186.607  40
   1   5  -8 1144.45 222.976  13
   1   5  -8 1634.36 201.943  12
   1   5  -8 1008.87 184.740   9
   1   5  -8 1121.41 224.307  10
   1   5  -8 993.455 175.681  23
   1   5  -8 1148.93 181.736  57
   1   5  -8 1288.42 211.978  22
   1   5  -8 963.671 199.291   6
   1   5  -8 955.452 218.904   5
   1   5  -7 439.891 123.747  23
   1   5  -7 326.686 108.415  15
   1   5  -7 328.512 103.926  14
   1   5  -7 266.552 135.763  10
   1   5  -7 326.974 134.594   6
   1   5  -7 199.566 144.555   5
   1   5  -7 394.500 130.600   2
   1   5  -7 479.263 122.679  12
   1   5  -7 347.847 113.838  40
   1   5  -6 21983.7 1046.24  24
   1   5  -6 17310.2 1025.17  23
   1   5  -6 17853.4 993.709  59
   1   5  -6 19317.8 1181.26   2
   1   5  -6 19046.6 997.407   3
   1   5  -6 20533.2 1112.71  37
   1   5  -5 76157.5 3551.26  59
   1   5  -5 76038.7 3551.38   3
   1   5  -5 77350.5 3770.45   2
  -1  -5   4 20127.7 1008.80  35
   1   5  -4 18948.4 1023.41  59
   1   5  -4 20502.6 1109.29  29
   1   5  -4 19998.0 1227.55   2
   1   5  -4 19032.4 1031.65   3
  -1  -5   3 808.944 137.646  35
   1   5  -3 696.573 125.695  59
   1   5  -3 654.135 131.357  29
   1   5  -3 749.463 131.636   3
   1   5  -3 878.004 216.241   2
   1   5  -2 80288.0 3787.58  29
   1   5  -2 78340.6 3765.62   3
  -1  -5   2 86918.0 3842.91  35
  -1  -5   1 26416.4 1328.70  35
   1   5  -1 23875.4 1217.17  59
   1   5  -1 23808.2 1234.33  29
   1   5  -1 25254.3 1430.63   2
   1   5  -1 22936.5 1203.68   1
   1   5  -1 23952.6 1226.21   3
   1   5   0 1497.40 201.136   1
   1   5   0 1487.78 180.212   3
   1   5   0 1273.20 248.359   2
   1   5   0 1687.48 180.875  59
  -1  -5   0 1771.72 248.654  35
   1   5   1 1000.29 186.800   1
   1   5   1 1023.99 212.408   2
   1   5   1 997.120 149.112   3
   1   5   1 928.226 135.516  59
  -1  -5  -1 1167.54 214.836  35
   1   5   2 14732.6 962.661   1
   1   5   2 14160.8 969.927   2
   1   5   2 15567.8 814.457   3
   1   5   2 13996.0 796.552  59
  -1  -5  -2 15712.0 975.108  35
   1   5   3 27774.6 1533.19   1
   1   5   3 23540.3 1448.15   2
   1   5   3 25800.0 1276.87   3
   1   5   3 24118.3 1267.17  59
   1   5   3 26419.2 1504.53  60
   1   5   4 85027.3 4369.25  60
   1   5   4 86229.4 4096.18  34
  -1  -5  -4 90607.0 4358.27  35
   1   5   4 89057.8 4414.52   1
   1   5   4 86711.1 4270.70   2
   1   5   4 82804.3 4096.96  25
   1   5   4 90276.5 4170.01  54
   1   5   4 85240.0 4128.00  49
   1   5   4 92253.2 4130.39  50
   1   5   4 94840.6 4116.47  26
  -1  -5  -5 13359.2 766.163  57
   1   5   5 13397.4 1023.11  60
  -1  -5  -5 14296.5 1002.44  35
   1   5   5 13097.6 773.739  34
   1   5   5 12808.2 1010.55   1
   1   5   5 12078.8 754.949  25
   1   5   5 13352.4 835.058  54
   1   5   5 12178.9 785.202  49
   1   5   5 13721.2 760.786  26
   1   5   5 13398.4 794.698  50
  -1  -5  -6 8473.12 557.555  42
  -1  -5  -6 8834.50 562.427  43
   1   5   6 7441.56 780.259   1
   1   5   6 7310.67 554.309  34
  -1  -5  -6 8557.14 747.681  35
  -1  -5  -6 8731.76 563.880  57
   1   5   6 7315.34 758.376  60
   1   5   6 8921.81 604.309  49
   1   5   6 8202.27 551.897  25
   1   5   6 9423.36 603.699  50
   1   5   7 81320.1 4635.66   1
   1   5   7 90118.1 4298.81  34
  -1  -5  -7 92549.5 4532.00  35
   1   5   7 95202.3 4380.41  54
  -1  -5  -7 92869.9 4284.60  42
  -1  -5  -7 87054.6 4271.69  43
   1   5   7 79136.1 4592.76  60
  -1  -5  -7 96564.8 4287.02  57
  -1  -5  -7 94691.0 4320.54  44
   1   5   7 93303.8 4317.66  50
   1   5   7 89688.5 4323.94  49
   1   5   8 44873.3 2284.15  49
  -1  -5  -8 49597.6 2294.52  44
   1   5   8 45356.6 2266.24  50
   1   5   8 39979.1 2198.12  16
  -1  -5  -8 47199.3 2243.32  57
  -1  -5  -8 47203.4 2250.77  42
  -1  -5  -8 45495.1 2243.36  43
   1   5   8 44123.6 2257.56  34
   1   5   8 45738.2 2318.75  54
  -1  -5  -9 102.019 80.0946  57
   1   5   9 69.1163 113.742  54
   1   5   9 74.5130 101.901  50
   1   5   9 150.984 103.238  34
  -1  -5  -9 199.387 124.146  44
  -1  -5  -9 35.1416 78.5256  43
  -1  -5  -9 105.295 94.2180  42
  -1  -5 -10 853.311 144.762  42
  -1  -5 -10 896.674 145.753  43
  -1  -5 -10 686.991 132.595  57
   1   5  10 728.166 168.112  54
  -1  -5 -10 873.693 163.935  44
   1   5  10 785.411 150.059  34
  -1  -5 -11 14236.4 734.800  42
   1   5  11 11776.1 716.497  24
  -1  -5 -11 13919.7 746.841  56
   1   5  11 15809.0 794.464  54
  -1  -5 -11 14225.8 750.733  57
  -1  -5 -11 13050.5 722.356  43
   1   5  11 14475.8 754.628  34
  -1  -5 -12 474.934 67.6764  47
  -1  -5 -12 705.849 86.6910  44
  -1  -6  14 4515.38 278.487  50
   1   6 -14 5125.72 321.309  21
   1   6 -14 4797.66 314.395  10
   1   6 -13 14.0704 42.5201  23
   1   6 -13-68.4616 112.431  10
   1   6 -13 93.0100 82.6883   5
   1   6 -13 16.9866 89.3411  21
   1   6 -13 59.7014 62.8036  22
   1   6 -12 4978.10 345.670  23
   1   6 -12 5713.21 471.664  10
   1   6 -12 4345.70 355.716  13
   1   6 -12 4269.21 399.627   5
   1   6 -12 4392.08 427.197  21
   1   6 -12 4240.91 357.257  22
   1   6 -11 10953.6 714.373  22
   1   6 -11 10864.9 787.241  21
   1   6 -11 9886.62 707.795  13
   1   6 -11 11286.9 805.271  10
   1   6 -11 11112.2 677.912  23
   1   6 -11 11541.0 748.269  40
   1   6 -11 11267.6 792.764   5
   1   6 -10 6395.09 461.146  15
   1   6 -10 6613.23 522.666  22
   1   6 -10 6661.00 552.049  13
   1   6 -10 6709.04 600.589  10
   1   6 -10 6747.82 495.520  23
   1   6 -10 6766.83 539.619  40
   1   6 -10 5927.47 573.493   5
   1   6 -10 6420.08 500.748   6
   1   6  -9 32074.8 1552.47  15
   1   6  -9 29585.3 1605.50  22
   1   6  -9 29894.3 1647.67  13
   1   6  -9 28156.6 1664.34  10
   1   6  -9 27682.5 1527.14   9
   1   6  -9 29792.9 1563.56  23
   1   6  -9 29191.6 1591.82  40
   1   6  -9 29234.1 1606.09   6
   1   6  -9 32312.9 1725.64   5
   1   6  -8 8494.29 559.403  15
   1   6  -8 6361.49 551.787  22
   1   6  -8 7608.68 557.820  23
   1   6  -8 7541.50 599.945   6
   1   6  -8 8066.64 656.684   5
   1   6  -8 7151.54 626.706  10
   1   6  -8 7146.59 530.423   9
   1   6  -8 7402.41 558.290  40
   1   6  -8 9686.39 576.064  12
   1   6  -8 7608.26 613.698  13
   1   6  -7 633.864 176.553   2
   1   6  -7 578.884 174.933  13
   1   6  -7 891.870 157.639  12
   1   6  -7 678.104 181.035  10
   1   6  -7 755.240 155.117   9
   1   6  -7 743.045 161.630  23
   1   6  -7 1005.13 168.557  24
   1   6  -7 636.489 148.671  15
   1   6  -7 975.516 170.323  14
   1   6  -7 750.109 209.433   5
   1   6  -7 803.861 191.762   6
   1   6  -6 10477.6 750.999   6
   1   6  -6 11084.2 665.763   3
   1   6  -6 11946.9 867.062   2
   1   6  -6 11431.2 694.163  12
   1   6  -6 11605.0 687.326  24
   1   6  -6 9992.05 670.754   9
   1   6  -6 10609.6 737.570  10
   1   6  -6 10579.7 663.571  59
   1   6  -6 10831.3 714.169  21
   1   6  -6 10079.5 685.958  15
   1   6  -6 13081.3 711.150  16
   1   6  -6 12331.8 701.915  14
   1   6  -5 39688.0 2014.89   3
   1   6  -5 42926.8 2288.98   2
   1   6  -5 51286.9 2051.00  17
   1   6  -5 47681.5 2007.53  20
   1   6  -5 40373.8 2020.04  14
   1   6  -5 36886.4 2022.93  15
   1   6  -5 38508.7 2078.38  37
   1   6  -5 41148.5 2015.11  30
   1   6  -5 46876.1 2021.19  25
   1   6  -5 35468.0 2005.95  23
   1   6  -5 42743.7 2014.94  24
   1   6  -5 35388.7 2041.26  10
   1   6  -5 43225.8 2031.12  59
   1   6  -5 41761.1 2031.46  12
   1   6  -5 37450.5 2056.76  13
   1   6  -5 37163.6 2071.17   5
   1   6  -5 38674.4 2082.67   6
   1   6  -4 38739.3 1893.04  59
   1   6  -4 38666.1 2147.42   2
   1   6  -4 37095.2 1883.02   3
   1   6  -3 6032.05 579.152   2
   1   6  -3 5380.51 396.051   3
   1   6  -3 4165.63 359.557  29
   1   6  -3 4647.92 373.885  59
  -1  -6   3 5224.96 417.849  35
   1   6  -2 321.055 86.6115  29
  -1  -6   2 251.404 110.941  35
  -1  -6   1 13716.2 890.758  35
   1   6  -1 14438.1 802.361  59
   1   6  -1 12849.1 758.876   1
   1   6  -1 15394.8 1041.32   2
   1   6  -1 14309.5 807.733   3
  -1  -6   0 8766.53 667.238  35
   1   6   0 8332.79 540.687  59
   1   6   0 7779.79 699.607   2
   1   6   0 8136.15 582.664   1
   1   6   0 8414.17 544.882   3
  -1  -6  -1 31069.8 1691.87  35
   1   6   1 28512.4 1725.39   2
   1   6   1 27746.7 1618.08   1
   1   6   1 30985.4 1508.66   3
   1   6   1 28487.7 1485.64  59
   1   6   2 823.052 145.618  25
   1   6   2 757.187 137.248   3
   1   6   2 780.541 209.602   2
   1   6   2 924.300 215.676   1
  -1  -6  -2 555.591 196.187  35
   1   6   2 790.705 141.014  26
   1   6   2 769.776 145.141  16
   1   6   2 583.605 147.458  54
   1   6   2 844.050 139.585  59
   1   6   3 7785.43 696.863   2
   1   6   3 7922.03 528.840   3
   1   6   3 8983.65 753.446   1
   1   6   3 8301.22 533.563  59
   1   6   3 9455.73 557.578  26
   1   6   3 7610.82 530.896  25
   1   6   3 7417.29 531.449  16
   1   6   3 9004.28 555.964  49
   1   6   3 8409.94 550.099  50
   1   6   3 7908.21 575.818  54
   1   6   4 97932.2 4789.31   1
   1   6   4 93743.1 4624.92   2
  -1  -6  -4 101718. 4777.00  35
   1   6   4 94901.3 4402.60  34
   1   6   4 104633. 4437.61  26
   1   6   4 91581.3 4421.66  25
   1   6   4 85539.4 4413.68  16
   1   6   4 93484.2 4447.74  49
   1   6   4 94908.1 4439.81  50
   1   6   4 96939.0 4500.54  54
   1   6   5 1806.56 239.798  50
   1   6   5 2146.24 246.240  25
   1   6   5 1578.33 227.280  16
   1   6   5 1608.68 344.351   1
   1   6   5 1931.17 228.337  34
  -1  -6  -5 2270.60 375.177  35
   1   6   5 2306.05 247.890  26
   1   6   5 1808.54 275.683  54
   1   6   5 1709.21 238.733  49
  -1  -6  -5 1579.30 218.285  57
   1   6   6 267.742 169.367   1
   1   6   6 201.476 107.885  34
  -1  -6  -6 259.786 164.610  35
   1   6   6 182.308 152.961  54
  -1  -6  -6 320.975 111.563  57
   1   6   6 310.198 115.223  25
   1   6   6 248.841 112.694  16
  -1  -6  -6 272.145 121.514  44
   1   6   6 319.860 131.293  49
   1   6   6 204.400 120.260  50
   1   6   7 1351.29 320.780   1
  -1  -6  -7 700.037 222.709  35
   1   6   7 1457.51 207.991  34
   1   6   7 1163.82 233.452  54
  -1  -6  -7 1112.49 184.512  57
   1   6   7 1405.88 182.564  25
   1   6   7 1149.93 187.445  16
  -1  -6  -7 1326.13 213.490  44
   1   6   7 1194.37 218.100  49
   1   6   7 926.325 182.226  50
  -1  -6  -8 14164.5 800.223  44
   1   6   8 13051.7 831.117  54
  -1  -6  -8 13818.1 767.102  57
   1   6   8 10954.5 721.862  16
   1   6   8 11784.1 756.663  50
   1   6   8 12605.8 792.358  49
   1   6   8 12941.6 765.204  34
  -1  -6  -9 23966.4 1252.29  57
   1   6   9 24637.7 1293.09  49
  -1  -6  -9 25631.6 1292.66  44
   1   6   9 22921.6 1301.27  54
   1   6  10 3302.21 293.313  54
  -1  -6 -10 3855.85 298.695  44
   1   6  10 3151.03 265.842  24
   1   6  10 3753.69 293.583  49
  -1  -6 -10 3077.24 259.923  57
  -1  -6 -11 13674.5 708.098  44
   1   7 -13 5208.31 296.117  23
   1   7 -13 5204.00 362.840  10
   1   7 -13 5399.72 363.199  21
   1   7 -13 5006.74 319.048  22
   1   7 -13 4266.58 328.541   5
   1   7 -12 4497.45 312.038  23
   1   7 -12 4708.75 394.676  10
   1   7 -12 4135.26 326.692  13
   1   7 -12 4118.56 328.966  22
   1   7 -12 3864.79 365.211  21
   1   7 -12 3710.65 358.607   5
   1   7 -11 1430.41 245.332  21
   1   7 -11 1364.34 206.625  22
   1   7 -11 1264.94 204.988  13
   1   7 -11 1145.77 242.673  10
   1   7 -11 1191.63 178.925  23
   1   7 -11 1644.57 179.839  15
   1   7 -11 1437.91 247.563   5
   1   7 -10 1558.86 280.327  21
   1   7 -10 1963.18 267.554  22
   1   7 -10 2363.69 303.339  13
   1   7 -10 2395.56 331.926  10
   1   7 -10 2439.65 267.365  23
   1   7 -10 2313.90 246.667  15
   1   7 -10 2036.47 263.150   6
   1   7 -10 2252.04 334.079   5
   1   7  -9 855.401 210.406  21
   1   7  -9 775.193 204.450  13
   1   7  -9 606.763 202.012  10
   1   7  -9 794.057 169.209  23
   1   7  -9 1013.47 179.642  15
   1   7  -9 472.603 162.549   6
   1   7  -9 777.779 223.377   5
   1   7  -8 3443.30 374.382  22
   1   7  -8 3785.02 408.576  21
   1   7  -8 3492.44 404.045  13
   1   7  -8 4907.44 390.021  12
   1   7  -8 3633.86 347.503   9
   1   7  -8 3558.85 413.649  10
   1   7  -8 3781.11 368.335  23
   1   7  -8 3824.32 360.584  15
   1   7  -8 4424.52 472.015   5
   1   7  -8 4145.30 434.847   6
   1   7  -7 17209.0 1246.22   2
   1   7  -7 19230.4 1057.03   3
   1   7  -7 16239.0 1099.72  22
   1   7  -7 18729.5 1146.64  21
   1   7  -7 22067.2 1124.05  12
   1   7  -7 18336.2 1166.36  10
   1   7  -7 19090.2 1088.71   9
   1   7  -7 22217.5 1117.88  24
   1   7  -7 24216.8 1146.81  14
   1   7  -7 18432.3 1105.67  15
   1   7  -7 20533.2 1200.98   6
   1   7  -6 15452.5 988.474   6
   1   7  -6 14427.9 972.258   5
   1   7  -6 15009.5 1109.44   2
   1   7  -6 15809.1 887.070   3
   1   7  -6 15132.3 896.665  12
   1   7  -6 15080.4 956.674  13
   1   7  -6 16753.9 896.805  24
   1   7  -6 12669.8 870.392  23
   1   7  -6 16139.7 895.102   9
   1   7  -6 13064.8 918.254  10
   1   7  -6 16932.4 876.332   8
   1   7  -6 14709.8 877.177  59
   1   7  -6 12865.5 882.263  22
   1   7  -6 15083.9 913.545  21
   1   7  -6 16242.1 902.985  14
   1   7  -6 17823.7 918.103  16
   1   7  -6 13673.0 890.465  15
   1   7  -5 21957.5 1048.64  17
   1   7  -5 15729.2 1005.39  22
   1   7  -5 20077.6 1007.94  20
   1   7  -5 17123.0 1016.13  21
   1   7  -5 18593.8 1043.63  59
   1   7  -5 16229.3 1035.40  15
   1   7  -5 18477.1 1038.36  14
   1   7  -5 18887.6 1113.62  37
   1   7  -5 17729.2 1013.25  30
   1   7  -5 17847.7 1031.57   3
   1   7  -5 19564.7 1309.23   2
   1   7  -5 18330.9 1015.26  24
   1   7  -5 21993.8 1039.46  25
   1   7  -5 17042.7 1029.63  23
   1   7  -5 17148.8 1052.19  10
   1   7  -5 20122.9 1024.17   8
   1   7  -5 18718.5 1027.86   9
   1   7  -5 17498.6 1032.68  12
   1   7  -5 16974.0 1064.98  13
   1   7  -5 18116.3 1109.43   6
   1   7  -5 17647.7 1090.00   5
   1   7  -4 7323.99 547.240  22
   1   7  -4 8644.54 552.704  20
   1   7  -4 9633.54 619.350  59
   1   7  -4 8509.88 589.882  14
   1   7  -4 8397.08 634.875  37
   1   7  -4 8972.00 579.737  30
   1   7  -4 9475.81 613.476   3
   1   7  -4 8108.19 797.893   2
   1   7  -4 8831.81 572.196  24
   1   7  -4 10145.7 584.930  25
   1   7  -4 8822.81 593.344  23
   1   7  -4 8050.08 595.761  10
   1   7  -4 9469.02 598.356   9
   1   7  -4 9487.40 588.557   8
   1   7  -4 10433.0 607.732   7
   1   7  -4 8405.00 595.230  12
   1   7  -4 7915.42 597.952  13
   1   7  -4 8828.77 625.469   5
   1   7  -3 39490.6 2339.60   2
   1   7  -3 42822.6 2063.93   3
   1   7  -3 51323.7 2074.33   8
   1   7  -3 47820.7 2047.91   7
   1   7  -3 45029.3 2048.29   9
   1   7  -3 43326.6 2065.38  59
   1   7  -3 46010.5 1997.55  19
   1   7  -3 45412.1 2025.85  17
   1   7  -3 35564.2 1987.60  30
   1   7  -3 41738.8 2009.09  16
   1   7  -3 36965.7 2023.67  14
   1   7  -3 37065.8 2027.84  15
   1   7  -3 41866.2 2088.74  37
  -1  -7   3 41880.1 2106.72  35
   1   7  -3 41022.3 2007.62  24
   1   7  -3 34659.6 1987.51  23
   1   7  -3 41985.7 2001.76  25
   1   7  -3 32567.4 1989.05  13
   1   7  -3 39857.7 2033.70  10
   1   7  -3 38802.4 2037.01  12
   1   7  -3 38841.4 2067.70   6
   1   7  -3 38885.7 2040.98   5
   1   7  -2 28426.2 1228.87  19
   1   7  -2 23431.3 1208.99  17
   1   7  -2 21259.3 1173.86  20
   1   7  -2 20332.6 1192.36  30
   1   7  -2 23434.9 1171.17  26
   1   7  -2 21971.3 1199.85  16
   1   7  -2 20821.9 1229.25  15
   1   7  -2 21741.2 1241.16  14
   1   7  -2 22626.1 1260.53  37
  -1  -7   2 24848.1 1361.54  35
   1   7  -2 22168.9 1246.86  12
   1   7  -2 27497.6 1272.04   9
   1   7  -2 29981.9 1295.75   8
   1   7  -2 22682.3 1245.40  51
   1   7  -2 22908.9 1203.82  25
   1   7  -2 22550.5 1207.13  24
   1   7  -2 21594.5 1223.02   5
   1   7  -2 19652.5 1224.58   6
   1   7  -1 9052.34 645.318  15
   1   7  -1 10068.2 683.920  14
   1   7  -1 10440.0 645.735  16
   1   7  -1 9054.48 650.532   6
  -1  -7   1 10198.3 778.308  35
   1   7  -1 11005.0 624.933  26
   1   7  -1 12745.5 687.693   7
   1   7  -1 10326.1 665.255  51
   1   7  -1 12493.5 665.863  19
   1   7  -1 9614.79 611.930  20
   1   7  -1 10703.7 642.003  17
   1   7  -1 11029.8 687.549  59
   1   7  -1 10500.8 896.386   2
   1   7  -1 10744.5 682.521   3
   1   7   0 24319.8 1323.57  25
   1   7   0 23175.9 1332.06  15
   1   7   0 23285.0 1319.78  16
   1   7   0 23892.4 1380.78  14
   1   7   0 22960.4 1323.85   6
  -1  -7   0 26221.6 1533.11  35
   1   7   0 26118.4 1366.54  59
   1   7   0 27059.4 1321.43  26
   1   7   0 31915.5 1382.18  19
   1   7   0 26138.2 1327.50  17
   1   7   0 29881.0 1370.03   7
   1   7   0 24824.0 1343.28  51
   1   7   0 26187.5 1372.42   3
   1   7   0 24465.5 1619.04   2
   1   7   1 21134.3 1193.08  51
   1   7   1 21198.8 1179.80  50
   1   7   1 22844.0 1349.33   1
   1   7   1 20896.2 1452.56   2
   1   7   1 22304.0 1213.13   3
  -1  -7  -1 25846.7 1457.44  35
   1   7   1 24536.8 1199.01  26
   1   7   1 21604.2 1169.94  17
   1   7   1 23229.3 1197.00  25
   1   7   1 19806.2 1187.24  24
   1   7   1 20680.1 1183.00  16
   1   7   1 20676.0 1199.91  59
   1   7   2 47486.5 2516.52   1
   1   7   2 45573.3 2558.65   2
   1   7   2 48225.8 2283.03   3
  -1  -7  -2 51860.0 2588.71  35
   1   7   2 46940.6 2278.47  59
   1   7   2 46040.4 2267.84  25
   1   7   2 43197.6 2276.57  24
   1   7   2 43227.1 2260.63  16
   1   7   2 45501.2 2264.26  50
   1   7   2 47666.2 2242.08  17
   1   7   3 14941.1 841.683  17
   1   7   3 13911.7 880.697  16
   1   7   3 16176.7 885.830   3
   1   7   3 14187.1 1088.92   2
   1   7   3 15723.9 1136.67   1
  -1  -7  -3 16220.3 1136.94  35
   1   7   3 16616.0 896.916  26
   1   7   3 13746.7 868.996  25
   1   7   3 16019.0 887.925  49
   1   7   3 15354.1 889.033  50
   1   7   3 14486.7 928.567  54
   1   7   4 6748.63 497.870  16
   1   7   4 7186.15 738.574   1
  -1  -7  -4 5989.70 654.649  35
   1   7   4 8374.18 537.531  26
   1   7   4 6559.81 488.170  25
  -1  -7  -4 6265.05 454.583  44
   1   7   4 6285.31 489.960  49
   1   7   4 6431.57 540.149  54
   1   7   4 6245.58 486.854  50
   1   7   5 1364.01 315.250   1
  -1  -7  -5 971.586 274.512  35
   1   7   5 855.515 157.212  34
  -1  -7  -5 1261.55 181.249  57
   1   7   5 1230.61 236.209  54
   1   7   5 993.036 176.425  25
  -1  -7  -5 869.631 158.441  44
   1   7   5 1181.51 195.479  49
   1   7   5 966.485 183.830  16
   1   7   5 769.329 161.404  50
   1   7   6 20713.2 1194.87  16
   1   7   6 20555.9 1531.32   1
  -1  -7  -6 20471.3 1454.94  35
   1   7   6 21914.8 1191.30  34
   1   7   6 20321.7 1263.95  54
   1   7   6 23581.0 1202.92  25
  -1  -7  -6 23652.0 1207.34  57
  -1  -7  -6 24697.2 1228.32  44
   1   7   6 24118.0 1251.64  49
   1   7   6 20765.5 1200.77  50
   1   7   7 33193.8 1648.94  25
   1   7   7 33445.3 1762.96  54
  -1  -7  -7 33023.8 1677.56  57
   1   7   7 30044.2 1658.04  16
  -1  -7  -7 34902.0 1699.35  44
   1   7   7 36185.0 1733.87  49
   1   7   8 1806.66 251.197  54
   1   7   8 1206.78 195.098  24
  -1  -7  -8 1644.47 195.956  57
   1   7   8 1708.29 184.916  16
  -1  -7  -8 1766.04 212.281  44
   1   7   8 1661.15 215.079  49
  -1  -7  -9 109.153 74.6640  44
   1   7   9 89.8349 96.0126  54
  -1  -7  -9 201.379 68.9201  57
   1   7   9 149.148 79.7835  24
  -1  -7 -10 1805.92 154.461  47
  -1  -7 -10 1998.28 164.382  44
   1   7  10 1831.42 152.348  24
   1   8 -13 1954.82 158.853   5
   1   8 -13 2042.84 153.456  22
   1   8 -12 1055.13 129.382  23
   1   8 -12 960.584 156.271  10
   1   8 -12 754.921 124.889  22
   1   8 -12 919.569 153.610   5
   1   8 -12 967.683 134.711  13
   1   8 -11 20888.6 1199.48  13
   1   8 -11 22986.1 1166.19  23
   1   8 -11 25285.5 1148.23  15
   1   8 -11 21599.3 1187.96  22
   1   8 -11 22365.5 1233.00  10
   1   8 -11 20905.9 1134.51   6
   1   8 -11 23006.8 1262.28   5
   1   8 -10 11350.2 752.356  13
   1   8 -10 10838.7 687.306  23
   1   8 -10 12042.3 681.213  15
   1   8 -10 11764.4 753.386  21
   1   8 -10 10586.6 750.189  10
   1   8 -10 10841.2 784.248   5
   1   8 -10 10756.1 710.922   6
   1   8  -9 7212.53 597.023  13
   1   8  -9 8028.26 555.153  23
   1   8  -9 7393.57 565.319  22
   1   8  -9 6485.12 558.606  21
   1   8  -9 7933.98 538.775  15
   1   8  -9 6901.41 585.969  10
   1   8  -9 8481.28 610.586   6
   1   8  -9 7559.58 642.529   5
   1   8  -8 699.163 194.353  13
   1   8  -8 583.994 149.550  12
   1   8  -8 592.425 152.276  15
   1   8  -8 1049.32 194.577  14
   1   8  -8 445.452 153.860  22
   1   8  -8 194.878 132.792  21
   1   8  -8 547.565 183.674  10
   1   8  -8 557.340 184.586   6
   1   8  -7 9861.59 630.823  12
   1   8  -7 8861.96 625.597  15
   1   8  -7 10556.8 645.824  14
   1   8  -7 7407.74 598.395  23
   1   8  -7 9599.33 610.257  24
   1   8  -7 8319.54 622.740  22
   1   8  -7 8090.38 621.005  21
   1   8  -7 9283.54 587.262   3
   1   8  -7 7869.12 644.139  10
   1   8  -7 8457.37 587.603   9
   1   8  -7 8820.44 701.506   5
   1   8  -7 8782.48 695.911   6
   1   8  -6 16653.3 972.966  12
   1   8  -6 14203.5 991.552  13
   1   8  -6 15862.4 970.284  15
   1   8  -6 18420.6 987.784  14
   1   8  -6 19949.7 997.637  16
   1   8  -6 16778.6 948.007  24
   1   8  -6 14375.3 946.279  23
   1   8  -6 13705.4 929.051  21
   1   8  -6 14292.9 941.614  22
   1   8  -6 17073.2 965.751   3
   1   8  -6 15828.6 1211.04   2
   1   8  -6 19627.1 964.519   8
   1   8  -6 16985.1 953.212   9
   1   8  -6 14868.7 984.026  10
   1   8  -6 15361.5 1028.68   5
   1   8  -6 17564.4 1073.04   6
   1   8  -5 1312.50 232.068  14
   1   8  -5 1801.00 274.996   5
   1   8  -5 1330.14 233.659  13
   1   8  -5 1483.00 227.573  12
   1   8  -5 1494.02 214.296  30
   1   8  -5 1533.61 215.221  24
   1   8  -5 1479.22 212.081  25
   1   8  -5 1416.61 218.633  23
   1   8  -5 2009.64 235.439  20
   1   8  -5 1284.12 201.332  22
   1   8  -5 2316.05 270.232  17
   1   8  -5 1506.94 232.050   3
   1   8  -5 1533.77 349.815   2
   1   8  -5 1512.26 229.522  59
   1   8  -5 1488.61 237.163  10
   1   8  -5 1733.66 231.230   9
   1   8  -5 1649.10 225.845   8
   1   8  -4 3253.51 309.631   8
   1   8  -4 2825.73 289.329   9
   1   8  -4 2301.87 283.766   3
   1   8  -4 2432.04 434.725   2
   1   8  -4 1936.47 229.286  22
   1   8  -4 2466.68 253.622  20
   1   8  -4 2455.36 294.052  15
   1   8  -4 2528.51 272.885  16
   1   8  -4 2058.50 271.537  14
   1   8  -4 1928.38 289.217  37
   1   8  -4 2167.54 250.996  30
   1   8  -4 2210.93 279.252  12
   1   8  -4 2195.09 275.109  10
   1   8  -4 2076.37 272.436  13
   1   8  -4 2153.47 258.039  24
   1   8  -4 1677.71 244.357  23
   1   8  -4 1997.70 246.577  25
   1   8  -4 2552.60 294.436  59
   1   8  -4 2195.26 306.920   6
   1   8  -4 2129.48 289.042   5
   1   8  -3 38392.7 1879.05  59
   1   8  -3 40062.6 1823.48  17
   1   8  -3 37695.4 2222.67   2
   1   8  -3 36790.3 1863.35   3
   1   8  -3 44722.6 1873.49   7
   1   8  -3 41841.8 1867.91   9
   1   8  -3 37630.8 1816.74  24
   1   8  -3 37323.9 1803.01  25
   1   8  -3 29647.5 1772.91  23
   1   8  -3 36286.3 1802.50  16
   1   8  -3 32362.0 1827.94  14
   1   8  -3 34290.8 1841.02  15
   1   8  -3 36517.2 1889.58  37
   1   8  -3 33900.5 1793.91  30
   1   8  -3 31182.6 1827.67  12
   1   8  -3 30538.3 1785.28  13
   1   8  -3 35156.0 1826.06  10
   1   8  -3 37257.8 1739.24  26
   1   8  -3 33925.4 1831.37   5
   1   8  -3 32191.4 1849.84   6
   1   8  -2 12850.0 799.569  59
   1   8  -2 12447.1 741.443  17
   1   8  -2 14502.6 755.806  19
   1   8  -2 11839.5 716.345  20
   1   8  -2 12973.8 796.361  51
   1   8  -2 11822.7 741.184  24
   1   8  -2 10289.2 703.798  23
   1   8  -2 12468.6 736.521  25
   1   8  -2 14737.5 790.447   7
   1   8  -2 10767.7 751.160  15
   1   8  -2 10828.3 774.031  14
   1   8  -2 12835.2 748.420  16
   1   8  -2 11395.6 775.607  37
  -1  -8   2 12265.6 872.961  35
   1   8  -2 13513.8 776.096  10
   1   8  -2 10913.8 771.557  12
   1   8  -2 10674.7 705.268  13
   1   8  -2 13308.3 713.604  26
   1   8  -2 11510.3 734.698  30
   1   8  -2 12908.5 767.532   5
   1   8  -2 9798.40 746.310   6
   1   8  -1 29265.1 1504.86  59
   1   8  -1 24339.7 1400.41  20
   1   8  -1 32719.2 1476.99  19
   1   8  -1 28321.8 1441.22  17
   1   8  -1 28171.1 1497.84   3
   1   8  -1 26867.9 1794.63   2
   1   8  -1 27963.5 1481.13  51
   1   8  -1 35858.1 1523.91   7
   1   8  -1 24330.2 1490.10  14
   1   8  -1 25826.5 1435.49  16
   1   8  -1 25059.6 1454.31  15
   1   8  -1 26956.7 1473.20  37
  -1  -8   1 28242.0 1640.61  35
   1   8  -1 32604.8 1502.75  10
   1   8  -1 25676.2 1440.83  30
   1   8  -1 28649.0 1419.43  26
   1   8  -1 27828.1 1447.01   5
   1   8  -1 23630.7 1444.87   6
   1   8   0 395.118 135.684  25
   1   8   0 352.815 122.833  16
   1   8   0 348.010 117.717  15
   1   8   0 394.067 128.252  17
   1   8   0 304.052 109.036   6
  -1  -8   0 159.351 145.877  35
   1   8   0 308.862 138.802  14
   1   8   0 455.051 162.395  12
   1   8   0 882.311 169.010  26
   1   8   0 239.070 119.665   3
   1   8   0 52.6533 124.684   2
   1   8   0 423.008 144.428  51
   1   8   0 218.910 99.7395  20
   1   8   0 412.146 131.868  59
   1   8   1 17231.3 941.721  17
   1   8   1 15504.1 911.739  20
   1   8   1 15969.7 959.968  51
   1   8   1 17408.6 988.485  59
  -1  -8  -1 17318.6 1188.03  35
   1   8   1 17346.4 1037.55  12
   1   8   1 15374.0 1220.67   2
   1   8   1 18328.1 996.667   3
   1   8   1 15642.1 948.670  16
   1   8   1 15023.8 927.206  15
   1   8   1 16400.8 968.495  24
   1   8   1 16809.7 958.187  25
   1   8   1 19026.5 973.353  26
  -1  -8  -2 22275.5 1411.99  35
   1   8   2 18038.7 1056.52  20
   1   8   2 22122.4 1102.49  17
   1   8   2 18621.6 1100.61  51
   1   8   2 19077.6 1377.50   2
   1   8   2 21708.9 1138.66   3
   1   8   2 19743.2 1119.31  16
   1   8   2 19481.8 1199.89  14
   1   8   2 21095.6 1151.82  24
   1   8   2 20815.5 1122.43  25
   1   8   2 19199.5 1180.65  12
   1   8   3 24207.5 1187.11  26
  -1  -8  -3 20487.1 1417.62  35
   1   8   3 18859.9 1124.66  50
   1   8   3 21208.1 1161.59  25
   1   8   3 20693.9 1181.86  24
   1   8   3 20219.8 1238.58  14
   1   8   3 21128.1 1162.12  16
   1   8   3 20553.5 1397.65   2
   1   8   3 20007.7 1137.03   3
   1   8   3 22647.8 1122.85  17
   1   8   3 19995.3 1098.04  20
   1   8   3 20727.6 1227.75  12
  -1  -8  -4 13101.3 749.157  57
   1   8   4 13392.7 777.353  25
   1   8   4 12104.0 794.458  24
   1   8   4 11463.2 695.124  20
   1   8   4 13102.0 854.862  14
   1   8   4 12070.3 763.860  16
   1   8   4 12066.2 815.599  12
   1   8   4 11507.8 992.352   1
   1   8   5 128.765 127.067  14
   1   8   5 68.1307 112.057  12
  -1  -8  -5-16.4715 73.5271  57
   1   8   5 17.4731 91.9121  25
   1   8   5 152.094 123.086  24
   1   8   5 37.1278 87.3423  16
   1   8   6 2129.43 263.553  12
  -1  -8  -6 2986.90 267.331  57
  -1  -8  -6 2373.34 242.292  44
   1   8   6 2666.74 263.263  16
   1   8   6 2313.55 298.308  14
   1   8   6 2706.08 260.089  25
   1   8   6 2764.91 293.984  24
  -1  -8  -7 12254.9 669.758  57
  -1  -8  -7 11687.2 657.471  44
   1   8   7 10473.1 693.287  14
   1   8   7 10377.5 640.068  16
   1   8   7 11322.8 698.145  24
   1   8   7 12470.6 650.131  25
   1   8   8 11766.7 685.092  24
  -1  -8  -8 12674.9 660.079  44
  -1  -8  -8 11817.0 659.350  57
   1   8   9 9348.99 507.874  24
   1   9 -12 160.372 59.0177  13
   1   9 -12 39.1233 58.3208   5
   1   9 -12 143.453 53.2624  23
   1   9 -12 30.4847 44.0710  22
   1   9 -11 5850.11 344.569  15
   1   9 -11 5241.33 382.665  13
   1   9 -11 5715.03 420.300   5
   1   9 -11 4944.56 336.789   6
   1   9 -11 5414.65 359.945  23
   1   9 -10 3057.04 261.120  15
   1   9 -10 2664.99 288.713  10
   1   9 -10 2666.68 293.762  13
   1   9 -10 3279.58 337.728   5
   1   9 -10 3024.38 283.669   6
   1   9 -10 2603.02 255.745  23
   1   9 -10 2968.08 283.062  22
   1   9  -9 16868.7 1009.50  10
   1   9  -9 17045.7 1033.64  13
   1   9  -9 17905.4 1033.84   6
   1   9  -9 17684.9 966.573  15
   1   9  -9 17267.2 992.649  22
   1   9  -8 6313.97 477.012  15
   1   9  -8 6137.78 506.612  10
   1   9  -8 6700.74 475.330  12
   1   9  -8 5540.85 468.105  22
   1   9  -8 6396.48 538.525   6
   1   9  -8 5812.81 469.381  23
   1   9  -7 64.6481 106.329  15
   1   9  -7-19.8502 104.410  14
   1   9  -7 78.2575 131.600  13
   1   9  -7 20.0400 109.542  12
   1   9  -7 167.210 126.304  22
   1   9  -7 34.8301 70.9653   3
   1   9  -7 94.9794 111.708  10
   1   9  -7 142.372 146.737   6
   1   9  -7-143.866 128.414   5
   1   9  -7 71.9262 103.609  24
   1   9  -7-21.2957 109.749  23
   1   9  -6 3659.11 363.374  15
   1   9  -6 3112.16 332.367  14
   1   9  -6 3537.76 347.591  12
   1   9  -6 2883.47 345.439  13
   1   9  -6 3504.02 360.681  10
   1   9  -6 2841.16 308.254  22
   1   9  -6 3656.57 347.747   3
   1   9  -6 3306.79 488.427   2
   1   9  -6 3270.87 319.896   9
   1   9  -6 3144.82 329.200  23
   1   9  -6 3614.08 330.749  24
   1   9  -6 3097.05 382.192   6
   1   9  -6 2897.16 364.646   5
   1   9  -5 21737.3 1218.38  14
   1   9  -5 21021.8 1253.58   5
   1   9  -5 22113.1 1193.34  30
   1   9  -5 22449.8 1232.81  12
   1   9  -5 20977.6 1220.83  10
   1   9  -5 19689.4 1215.70  13
   1   9  -5 17549.9 1135.75  22
   1   9  -5 20410.3 1521.17   2
   1   9  -5 22900.0 1243.19   3
   1   9  -5 25549.2 1231.25   9
   1   9  -5 25240.0 1207.14  25
   1   9  -5 19872.9 1190.17  23
   1   9  -5 23218.4 1202.58  24
   1   9  -4 6233.73 541.176   5
   1   9  -4 6799.31 580.596   6
   1   9  -4 6824.70 508.785  30
   1   9  -4 6786.36 547.725  12
   1   9  -4 7178.84 534.692  13
   1   9  -4 6990.28 534.445  10
   1   9  -4 7759.37 517.794  20
   1   9  -4 5399.44 442.740  22
   1   9  -4 6554.38 544.914   3
   1   9  -4 7401.21 805.333   2
   1   9  -4 7750.25 548.654   9
   1   9  -4 6597.71 538.313  14
   1   9  -4 8461.60 546.971  16
   1   9  -4 7206.39 550.704  15
   1   9  -4 8037.91 533.105  24
   1   9  -4 7889.52 521.143  25
   1   9  -4 6982.97 515.275  23
   1   9  -3 48361.6 2472.36  30
   1   9  -3 55227.3 2524.78  10
   1   9  -3 47691.0 2524.66  12
   1   9  -3 46123.0 2448.76  13
   1   9  -3 54646.3 2575.55   3
   1   9  -3 52485.0 2965.03   2
   1   9  -3 57132.3 2496.40  25
   1   9  -3 43437.4 2439.85  23
   1   9  -3 50789.2 2486.94  24
   1   9  -3 48281.1 2525.53  14
   1   9  -3 48770.4 2514.95  15
   1   9  -3 53576.5 2491.73  16
   1   9  -3 57522.8 2508.62  17
   1   9  -3 48914.6 2503.10   5
   1   9  -3 49694.6 2544.65   6
   1   9  -2 19501.5 1009.47  17
   1   9  -2 18384.2 976.805  20
   1   9  -2 14900.2 930.328  23
   1   9  -2 16583.4 988.927  24
   1   9  -2 19353.8 1007.02  25
   1   9  -2 16882.9 1049.58  14
   1   9  -2 15148.5 990.799  15
   1   9  -2 16825.4 982.779  16
   1   9  -2 16582.3 1017.37  37
  -1  -9   2 17166.6 1132.22  35
   1   9  -2 17079.6 1053.25  12
   1   9  -2 16344.7 941.316  13
   1   9  -2 21790.7 1057.98  10
   1   9  -2 17432.3 1001.72   5
   1   9  -2 16877.3 1024.72   6
   1   9  -2 16603.7 987.971  30
   1   9  -2 17124.7 1042.61   3
   1   9  -1 96.9170 94.6373  26
   1   9  -1 195.802 125.306  16
   1   9  -1 63.7307 94.8408  15
   1   9  -1-55.3459 114.834  17
  -1  -9   1 191.956 133.958  35
   1   9  -1 82.4097 106.199  24
   1   9  -1-17.0498 99.8882  20
   1   9  -1 89.2187 121.937  51
   1   9  -1 103.458 104.414   6
   1   9  -1 54.9710 90.4427   5
   1   9  -1 26.8256 126.217  14
   1   9  -1 24.3307 88.6957   3
   1   9  -1 118.127 152.201   2
   1   9   0 11635.0 776.021  15
   1   9   0 12801.6 802.883  16
  -1  -9   0 12361.1 979.508  35
   1   9   0 12535.6 862.701  12
   1   9   0 13323.5 778.242  20
   1   9   0 14534.2 806.104  17
   1   9   0 13690.5 825.626  51
   1   9   0 12758.1 784.113   6
   1   9   0 12690.3 803.851  30
   1   9   0 14379.8 792.342  26
   1   9   0 13364.8 841.666   3
   1   9   0 11603.9 1070.66   2
   1   9   1 30493.5 1932.26   2
   1   9   1 30213.7 1601.71   3
  -1  -9  -1 30176.8 1842.04  35
   1   9   1 31023.2 1667.28  12
   1   9   1 34458.9 1577.59  17
   1   9   1 30159.4 1542.41  20
   1   9   1 31054.8 1584.76  51
   1   9   1 33282.7 1580.17  26
   1   9   1 30997.3 1586.31  25
   1   9   1 30447.3 1580.29  16
   1   9   2 1745.43 238.219  16
   1   9   2 1396.40 202.609  17
   1   9   2 1738.02 207.558  20
   1   9   2 2001.15 265.788  24
   1   9   2 1388.68 224.762  25
   1   9   2 1543.29 266.086  14
   1   9   2 1374.29 251.953  12
   1   9   2 1792.49 234.232   3
   1   9   2 1356.02 313.447   2
  -1  -9  -2 1201.14 295.766  35
   1   9   3 3974.16 319.424  17
   1   9   3 3756.69 314.074  20
   1   9   3 4002.60 344.665   3
   1   9   3 3979.86 357.397  25
   1   9   3 3916.59 373.956  24
   1   9   3 3531.94 392.895  14
   1   9   3 4256.43 368.975  16
   1   9   3 4107.52 404.131  12
  -1  -9  -4 1022.07 153.886  57
   1   9   4 750.089 125.215  20
   1   9   4 780.291 191.411  14
   1   9   4 779.878 181.387  12
   1   9   4 913.340 167.968  16
   1   9   4 1014.49 177.080  25
   1   9   4 1213.10 204.487  24
  -1  -9  -5 15244.1 844.049  57
   1   9   5 14795.1 890.666  12
   1   9   5 16572.1 875.414  25
   1   9   5 15649.8 907.357  24
   1   9   5 15960.9 940.954  14
   1   9   5 15197.0 861.505  16
  -1  -9  -6 2446.52 215.856  57
   1   9   6 2347.61 254.437  14
   1   9   6 2037.29 210.218  16
   1   9   6 2607.24 227.100  25
   1   9   6 2498.13 252.306  24
   1   9   7 1146.79 149.708  24
   1   9   7 1080.77 111.536  25
   1   9   7 826.733 101.079  16
  -1  -9  -7 794.465 109.062  57
   1   9   8 401.520 71.7556  24
   1  10 -11 2808.64 211.608  13
   1  10 -11 2844.31 229.862   5
   1  10 -11 2513.52 192.923  22
   1  10 -11 2574.76 194.427  23
   1  10 -10 542.253 114.059  22
   1  10 -10 787.213 144.842  13
   1  10 -10 1004.90 124.690  15
   1  10 -10 689.606 125.305   6
   1  10  -9 833.797 142.715  22
   1  10  -9 771.625 139.358  23
   1  10  -9 1042.65 154.611  15
   1  10  -9 970.645 167.799   6
   1  10  -8 185.198 93.6874  22
   1  10  -8 223.038 119.087  13
   1  10  -8 321.814 116.584  12
   1  10  -8 216.389 115.162  15
   1  10  -8 178.138 98.2662  23
   1  10  -8 174.998 113.079   6
   1  10  -8 134.631 125.213   5
   1  10  -7 5993.28 436.659  12
   1  10  -7 5449.89 455.917  13
   1  10  -7 4994.17 424.549  15
   1  10  -7 5297.44 468.428   5
   1  10  -7 5364.87 486.303   6
   1  10  -7 4195.99 391.649  23
   1  10  -6 13899.6 869.177  23
   1  10  -6 15824.1 872.202  24
   1  10  -6 16910.2 913.139  14
   1  10  -6 14331.5 882.653  10
   1  10  -6 15296.4 898.501  12
   1  10  -6 13733.5 896.285  13
   1  10  -6 16268.0 904.900   3
   1  10  -6 13998.8 921.991   5
   1  10  -5 28426.3 1608.67   5
   1  10  -5 29369.2 1655.51   6
   1  10  -5 31409.3 1593.93  10
   1  10  -5 30933.3 1611.85  12
   1  10  -5 28528.7 1581.18  13
   1  10  -5 28527.9 1558.46  23
   1  10  -5 30891.4 1570.58  24
   1  10  -5 34031.0 1575.56  25
   1  10  -5 31870.0 1629.45   3
   1  10  -5 30912.5 1608.49  14
   1  10  -5 29121.4 1607.47  15
   1  10  -4 3077.46 329.780  14
   1  10  -4 3205.13 309.682  16
   1  10  -4 2101.73 283.843  15
   1  10  -4 2404.51 268.250  30
   1  10  -4 2726.12 319.665  12
   1  10  -4 2080.20 256.237  13
   1  10  -4 3128.00 311.982  10
   1  10  -4 3089.56 295.331  20
   1  10  -4 2861.68 292.767  24
   1  10  -4 2090.22 248.521  23
   1  10  -4 3143.82 298.801  25
   1  10  -4 2112.68 306.878   6
   1  10  -4 3027.86 320.782   5
   1  10  -4 3184.92 334.642   3
   1  10  -3 19663.7 1114.04  30
   1  10  -3 18861.5 1149.44  15
   1  10  -3 22819.4 1153.55  16
   1  10  -3 19003.6 1166.66  14
   1  10  -3 24769.5 1172.37  17
   1  10  -3 18970.4 1121.96  24
   1  10  -3 21929.3 1140.01  25
   1  10  -3 20011.8 1182.76  12
   1  10  -3 19252.6 1490.33   2
   1  10  -3 19770.4 1137.09   5
   1  10  -3 19342.7 1168.09   6
   1  10  -2-21.3793 95.4325   6
   1  10  -2 75.8305 157.307  14
   1  10  -2 34.0361 102.853  20
   1  10  -2 18.4318 100.764  25
   1  10  -2 117.976 125.823  24
   1  10  -2-18.4771 91.1848  30
   1  10  -2 148.122 107.087   3
   1  10  -2 120.185 141.354   2
   1  10  -2 37.5985 96.8965  16
   1  10  -2 146.527 118.589  15
   1  10  -2 55.2510 112.977  17
   1  10  -1 12194.2 768.613  30
   1  10  -1 13045.8 793.024  24
   1  10  -1 13058.9 787.192  25
   1  10  -1 13253.4 768.001  20
   1  10  -1 15481.9 809.636  17
   1  10  -1 11659.4 762.636   6
   1  10  -1 12176.0 845.981  14
   1  10  -1 11606.5 761.793  15
   1  10  -1 13663.0 789.094  16
   1  10  -1 11630.2 1072.73   2
   1  10  -1 12423.8 820.082   3
   1  10   0 1151.64 186.737  30
   1  10   0 1580.78 232.964   3
   1  10   0 1135.46 180.652  20
   1  10   0 1516.50 255.110  12
   1  10   0 1583.41 222.493  16
   1  10   0 1687.98 218.815  17
   1  10   1 11064.9 682.774  25
   1  10   1 10203.8 689.245   3
   1  10   1 11156.5 654.438  20
   1  10   1 10925.4 655.935  17
   1  10   1 10011.3 727.925  12
   1  10   1 10347.0 671.290  16
   1  10   2 3757.73 327.953  25
   1  10   2 3491.07 289.549  20
   1  10   2 3727.76 301.236  17
   1  10   2 3245.27 312.281   3
   1  10   2 3286.88 360.596  12
   1  10   2 3013.60 362.304  14
   1  10   2 2972.30 299.271  16
   1  10   3 12398.1 705.922  25
   1  10   3 11325.8 718.755  24
   1  10   3 11966.2 658.440  20
   1  10   3 12471.5 654.289  17
  -1 -10  -3 10334.1 644.498  57
   1  10   3 10545.8 720.018  12
   1  10   3 12561.0 704.947  16
   1  10   3 11230.5 753.690  14
   1  10   4 3036.71 286.079  24
   1  10   4 3245.79 273.317  25
   1  10   4 3159.67 229.878  20
   1  10   4 2806.66 258.102  16
   1  10   4 3026.58 306.741  14
  -1 -10  -4 2719.78 234.041  57
   1  10   4 2836.83 281.582  12
  -1 -10  -5 1107.89 125.171  57
   1  10   5 1061.35 166.037  14
   1  10   5 1305.85 169.739  24
   1  10   5 1225.06 149.290  25
   1  10   5 1048.06 134.607  16
   1  10   6 7365.35 428.224  24
   1  10   6 8108.25 397.545  25
   1  10   7 16021.7 780.335  24
   1  11 -10 2291.24 184.804   5
   1  11 -10 2183.06 158.929  23
   1  11  -9 1796.09 196.457   5
   1  11  -9 1865.53 191.784   6
   1  11  -9 1668.87 180.491  13
   1  11  -9 1899.77 169.551  23
   1  11  -9 2066.29 178.285  15
   1  11  -8 1864.14 216.781   5
   1  11  -8 1392.47 181.214  13
   1  11  -8 1589.33 174.835  23
   1  11  -8 1914.84 197.729  15
   1  11  -7 4281.36 375.978   6
   1  11  -7 3924.48 343.288   5
   1  11  -7 3656.37 297.450  23
   1  11  -7 4622.60 337.728  12
   1  11  -7 3678.99 319.967  13
   1  11  -6 1589.56 217.369   5
   1  11  -6 1494.43 204.788  15
   1  11  -6 1413.56 201.904  14
   1  11  -6 1652.08 215.798  12
   1  11  -6 1274.92 171.363  24
   1  11  -5 3222.73 319.729   5
   1  11  -5 3225.80 342.759   6
   1  11  -5 3658.68 334.847  14
   1  11  -5 3418.01 324.939  15
   1  11  -5 3200.36 318.913  12
   1  11  -5 3916.74 345.565   3
   1  11  -5 4340.45 324.338  24
   1  11  -4 13663.7 824.785  12
   1  11  -4 12548.0 818.920   6
   1  11  -4 12065.9 783.152  15
   1  11  -4 14498.6 797.360  16
   1  11  -4 13029.0 807.981  14
   1  11  -4 14055.0 779.589  25
   1  11  -4 13609.4 782.569  24
   1  11  -4 13916.3 834.861   3
   1  11  -3 310.056 126.812  16
   1  11  -3 210.705 106.901  15
   1  11  -3 437.871 154.080  14
   1  11  -3 169.370 128.593  12
   1  11  -3 269.739 116.367  25
   1  11  -3 377.717 127.609  24
   1  11  -3 374.851 128.431   6
   1  11  -2 740.353 157.844  25
   1  11  -2 628.890 148.110  24
   1  11  -2 570.081 148.238  16
   1  11  -2 444.584 123.877  15
   1  11  -2 479.702 161.523  14
   1  11  -2 875.819 176.443   3
   1  11  -2 655.624 144.008  20
   1  11  -1 10955.8 676.624  24
   1  11  -1 11429.1 675.132  25
   1  11  -1 9215.79 704.639  14
   1  11  -1 11544.3 676.356  16
   1  11  -1 9620.93 695.438  12
   1  11  -1 10335.7 697.016   3
   1  11  -1 10992.0 651.108  20
   1  11  -1 12429.4 680.873  17
   1  11   0 23061.9 1248.49  24
   1  11   0 20907.6 1271.60  12
   1  11   0 24047.2 1238.58  16
   1  11   0 22863.4 1262.17   3
   1  11   0 24169.8 1219.87  20
   1  11   0 26189.7 1237.72  17
   1  11   1 280.316 115.261  25
   1  11   1 190.020 111.463  12
   1  11   1 377.411 110.340  17
   1  11   1 71.1891 87.5532  16
  -1 -11  -1 59.6119 56.6323  57
   1  11   1 159.038 87.1527   3
   1  11   1 147.301 81.9045  20
   1  11   2 87.9581 82.6096  16
   1  11   2 160.935 95.7355  25
   1  11   2 54.8176 99.9271  14
   1  11   2 64.7315 91.7286  12
   1  11   2 124.648 70.0426  20
  -1 -11  -2 44.4334 44.9582  57
   1  11   3 1799.33 200.798  24
   1  11   3 2095.50 199.568  25
   1  11   3 1738.72 178.195  16
   1  11   3 1581.73 203.202  14
   1  11   4 4568.75 322.527  24
   1  11   4 5261.04 318.044  25
   1  11   4 4304.79 323.752  14
   1  11   4 4742.29 297.233  16
   1  11   5 230.356 67.6329  24
   1  11   5 324.607 59.0728  25
   1  12  -8 2401.76 195.588   6
   1  12  -7 2029.40 183.391  15
   1  12  -6 4457.13 331.584   6
   1  12  -6 3744.50 289.151  15
   1  12  -6 4089.27 299.030  12
   1  12  -5 4679.56 352.078   6
   1  12  -5 4486.98 339.264  12
   1  12  -5 5235.18 347.996  14
   1  12  -5 4007.10 312.138  15
   1  12  -4 4375.82 317.644  24
   1  12  -4 4452.46 351.388  12
   1  12  -4 4862.00 357.534  14
   1  12  -3 2181.50 216.399  24
   1  12  -3 2779.89 232.279  25
   1  12  -3 2714.84 235.070  16
   1  12  -3 2007.04 234.464  14
   1  12  -2 4914.42 342.813  24
   1  12  -2 4721.81 338.832  25
   1  12  -2 3920.25 349.869  14
   1  12  -2 5199.67 349.162  16
   1  12  -1 1653.12 181.040  25
   1  12  -1 1128.04 161.448  24
   1  12  -1 1636.51 196.420  12
   1  12  -1 1343.55 194.329  14
   1  12  -1 1681.61 179.932  16
   1  12   0-11.3250 71.4794  24
   1  12   0 13.1869 80.8841  12
   1  12   0 82.6985 77.6564  16
   1  12   1 6177.87 377.126  24
   1  12   1 6787.42 383.290  25
   1  12   1 5101.55 366.665  12
   1  12   1 4833.53 373.053  14
   1  12   1 5843.41 359.137  16
   1  12   2 4548.73 284.412  25
   1  12   2 4280.10 264.080  16
   1  12   3 4925.63 287.318  25
   1  13  -5 22.8711 38.0505  12
   1  13  -4 3237.75 229.393  12
   1  13  -4 3702.75 232.867  14
   1  13  -3 502.525 86.9893  14
   1  13  -2 216.626 65.3279  12
   1  13  -2 252.628 68.0277  14
   1  13  -1 9719.31 501.941  12
  -2  13   1 26.0754 37.4523  20
  -2  13   1 326.074 66.9501  17
  -2  12   4 95.8465 52.6452  16
  -2  12   4 29.2356 49.6358  17
  -2  12   4 55.1420 49.1316  20
  -2  12   4 34.2209 46.7091  25
  -2  12   3 2778.37 225.788  16
  -2  12   3 2750.01 216.049  25
  -2  12   3 2616.44 213.971  20
  -2  12   2 174.356 81.8881  16
  -2  12   2 260.782 94.2794  17
  -2  12   2 259.596 85.4730  20
  -2  12   2 377.597 90.1247  26
  -2  12   1 16869.1 882.904  17
  -2  12   1 16009.7 864.702  16
  -2  12   0 2233.98 210.482  20
  -2  12   0 2207.57 215.812  16
  -2  12  -1 296.876 86.4633  20
  -2  12  -1 179.860 98.0543  17
  -2  12  -2 11365.5 665.733  17
  -2  12  -2 12301.0 682.516  14
  -2  12  -3 5826.61 386.718  17
  -2  11   6 1902.49 148.025  20
  -2  11   6 1997.44 168.868  51
  -2  11   5 11782.9 590.242  26
  -2  11   5 10529.8 609.799  51
  -2  11   5 10462.2 568.279  17
  -2  11   4 1373.48 184.254  25
  -2  11   4 1346.56 187.665  16
  -2  11   4 1383.40 211.016  51
  -2  11   4 1818.96 193.282  17
  -2  11   4 1903.14 191.141  20
  -2  11   3 1269.08 184.635  25
  -2  11   3 1837.85 220.211  16
  -2  11   3 1459.62 189.782  26
  -2  11   3 1597.12 239.125  51
  -2  11   2 1602.32 212.891  19
  -2  11   2 1138.36 179.231  25
  -2  11   2 1353.10 196.393  17
  -2  11   2 1002.99 183.745  16
  -2  11   2 1133.34 174.411  26
  -2  11   2 1677.02 201.927   7
  -2  11   2 1434.98 240.482  51
  -2  11   1 211.144 98.0007  25
  -2  11   1 86.3243 104.519   7
  -2  11   1 103.098 94.4521  26
  -2  11   1 190.210 162.203  51
  -2  11   1 138.891 118.522  16
  -2  11   1 174.905 116.532  17
  -2  11   0 13056.9 777.400  14
  -2  11   0 11842.1 763.156  16
  -2  11   0 13503.8 752.402  26
  -2  11   0 11730.2 749.763  20
  -2  11   0 14203.4 798.786  19
  -2  11   0 15411.4 824.045   7
  -2  11   0 13575.6 860.150  51
  -2  11  -1 1955.89 250.273  17
  -2  11  -1 2206.77 250.879  14
  -2  11  -1 2323.94 247.166  16
  -2  11  -1 1900.56 254.343   7
  -2  11  -1 2058.95 230.406  12
  -2  11  -1 1835.86 219.754  20
  -2  11  -1 2147.39 249.732  19
  -2  11  -1 2010.59 295.685  51
  -2  11  -2 244.811 109.147  12
  -2  11  -2 298.483 98.6682  13
  -2  11  -2 299.805 120.205  19
  -2  11  -2 385.725 111.860  20
  -2  11  -2 133.132 95.3016  16
  -2  11  -2 237.370 121.981  14
  -2  11  -2 196.280 115.952  17
  -2  11  -3 3772.48 346.838  14
  -2  11  -3 4173.31 372.571   6
  -2  11  -3 4308.90 382.576   5
  -2  11  -3 3728.04 321.095  17
  -2  11  -3 3940.61 330.731  13
  -2  11  -3 3620.54 333.641  12
  -2  11  -3 3698.09 340.036   7
  -2  11  -4 447.891 126.845   7
  -2  11  -4 413.644 135.751  12
  -2  11  -4 255.818 108.864  13
  -2  11  -4 256.824 94.5919  15
  -2  11  -4 447.999 151.635  14
  -2  11  -4 554.434 134.853  17
  -2  11  -4 362.373 152.904   9
  -2  11  -4 310.236 142.201   8
  -2  11  -5 17147.1 962.920   5
  -2  11  -5 18191.1 975.287   6
  -2  11  -5 16417.6 920.388  13
  -2  11  -5 16937.5 896.828  15
  -2  11  -5 14460.5 937.242   9
  -2  11  -5 15915.4 929.830   8
  -2  11  -6 1705.41 226.879   5
  -2  11  -6 1726.48 208.325  13
  -2  11  -6 1834.57 210.003   8
  -2  11  -6 1102.40 196.800   9
  -2  11  -7 2418.45 242.749   5
  -2  11  -7 2432.36 248.103   9
  -2  11  -8 338.295 91.5834   5
  -2  11  -8 308.263 105.644  10
  -2  11  -8 362.878 91.1841  13
  -2  11  -9 6564.17 380.157  10
  -2  10   8 4875.24 296.186  25
  -2  10   8 4689.73 300.190  16
  -2  10   7 4871.88 314.396  25
  -2  10   7 4420.56 314.022  16
  -2  10   7 3611.46 244.972  17
  -2  10   7 3505.03 249.778  20
  -2  10   7 4556.53 312.565  51
  -2  10   6 7573.53 493.559  24
  -2  10   6 7766.39 504.247  25
  -2  10   6 7833.95 473.727  17
  -2  10   6 6711.51 508.976  51
  -2  10   6 8230.35 486.652  26
  -2  10   5 3753.25 334.299  24
  -2  10   5 4759.25 351.530  26
  -2  10   5 3832.45 335.170  17
  -2  10   5 4539.38 406.008  51
  -2  10   4 7496.23 499.128  19
  -2  10   4 6382.70 484.666  17
  -2  10   4 5865.88 465.906  24
  -2  10   4 6751.21 501.664  25
  -2  10   4 5916.26 495.466  16
  -2  10   4 7166.16 491.571  26
  -2  10   4 6560.93 544.155  51
  -2  10   4 7728.42 469.234   7
  -2  10   3 11358.4 741.953  24
  -2  10   3 11734.7 771.931  25
  -2  10   3 11779.0 784.732  16
  -2  10   3 13782.0 765.461   7
  -2  10   3 12274.4 780.284  17
  -2  10   3 14325.3 797.013  19
  -2  10   3 12209.2 836.873  51
  -2  10   2 40789.5 1847.64  19
  -2  10   2 33926.1 1818.28  17
  -2  10   2 35017.1 1803.70  25
  -2  10   2 33157.6 1772.04  24
  -2  10   2 33416.0 1770.49  14
  -2  10   2 33045.5 1815.20  16
  -2  10   2 36464.1 1799.53  26
  -2  10   2 38898.3 1823.71   7
  -2  10   2 34911.1 1894.48  51
  -2  10   1 8526.25 658.082  51
  -2  10   1 6903.95 522.074  24
  -2  10   1 8696.49 575.841  25
  -2  10   1 7644.29 528.307  12
  -2  10   1 9253.91 587.668  14
  -2  10   1 8210.98 587.002  16
  -2  10   1 8437.19 569.012  26
  -2  10   1 8773.49 595.329   7
  -2  10   1 8491.15 599.303  17
  -2  10   0 8339.17 644.808  51
  -2  10   0 6924.75 526.875  12
  -2  10   0 7616.54 537.525  26
  -2  10   0 8891.64 553.889  25
  -2  10   0 7430.99 550.916  16
  -2  10   0 7105.85 550.516  14
  -2  10   0 7600.52 572.078   7
  -2  10   0 9419.34 634.550   8
  -2  10   0 8896.88 587.082  19
  -2  10  -1 1350.92 242.004   9
  -2  10  -1 1179.82 229.332   8
  -2  10  -1 973.181 189.443  12
  -2  10  -1 1557.07 205.673  13
  -2  10  -1 861.801 203.073   5
  -2  10  -1 1170.41 220.953   7
  -2  10  -1 1660.37 242.185   6
  -2  10  -1 1124.77 185.839  16
  -2  10  -1 1101.98 202.056  14
  -2  10  -1 1005.65 197.017  17
  -2  10  -1 1111.50 168.835  26
  -2  10  -1 992.737 158.976  25
  -2  10  -1 1145.83 198.157  19
  -2  10  -2 5116.71 450.167  14
  -2  10  -2 5223.66 398.189  15
  -2  10  -2 5991.56 434.948  16
  -2  10  -2 6990.00 517.793   8
  -2  10  -2 4889.25 436.210   7
  -2  10  -2 6413.80 503.578   6
  -2  10  -2 5508.35 478.545   5
  -2  10  -2 4395.15 386.337  20
  -2  10  -2 5787.12 445.766  19
  -2  10  -2 5570.90 435.361  17
  -2  10  -2 5932.87 451.783  12
  -2  10  -2 6014.14 447.106  13
  -2  10  -3 13341.5 843.390   7
  -2  10  -3 14142.8 849.645  12
  -2  10  -3 15300.4 863.665  13
  -2  10  -3 13037.4 779.777  20
  -2  10  -3 14388.9 822.731  19
  -2  10  -3 13348.2 816.224  17
  -2  10  -3 14350.1 815.782  15
  -2  10  -3 15397.9 883.295  14
  -2  10  -3 13565.9 801.198  16
  -2  10  -4 16544.0 932.480  15
  -2  10  -4 16848.1 977.522  14
  -2  10  -4 15797.9 896.177  16
  -2  10  -4 16670.2 942.343   7
  -2  10  -4 15789.3 987.008   8
  -2  10  -4 17077.0 1005.89   5
  -2  10  -4 17699.6 1018.56   6
  -2  10  -4 15808.5 906.247  17
  -2  10  -4 16377.4 953.957  12
  -2  10  -4 16242.7 958.767  13
  -2  10  -5 1182.63 185.783  15
  -2  10  -5 929.700 217.012   9
  -2  10  -5 1471.83 232.460   8
  -2  10  -5 1528.16 246.679   5
  -2  10  -5 1200.50 177.296   7
  -2  10  -5 1086.69 216.690   6
  -2  10  -5 1067.39 156.235  22
  -2  10  -5 1404.51 210.721  12
  -2  10  -5 984.018 188.997  13
  -2  10  -6 2232.02 233.473  22
  -2  10  -6 2213.01 226.189  23
  -2  10  -6 3228.10 326.662   5
  -2  10  -6 2844.07 306.859   6
  -2  10  -6 1875.84 282.689   9
  -2  10  -6 2707.06 289.544   8
  -2  10  -6 2261.20 296.291  10
  -2  10  -6 2657.14 267.527  15
  -2  10  -7 5734.20 413.104  22
  -2  10  -7 6361.21 418.167  23
  -2  10  -7 6086.94 455.133  13
  -2  10  -7 5924.52 489.194  10
  -2  10  -7 6632.98 483.075   5
  -2  10  -7 7625.65 491.863   6
  -2  10  -7 5752.00 432.198   8
  -2  10  -7 5869.00 479.930   9
  -2  10  -8 4726.15 346.819  22
  -2  10  -8 5295.24 353.215  23
  -2  10  -8 5227.18 391.378   5
  -2  10  -8 5068.91 414.793  10
  -2  10  -8 5551.82 385.697  13
  -2  10  -8 4551.36 391.719   9
  -2  10  -9 616.450 110.253  13
  -2  10  -9 515.910 126.667  10
  -2  10  -9 454.323 110.891   9
  -2  10  -9 579.165 108.434   5
  -2  10  -9 563.717 97.3746  22
  -2  10 -10 720.289 104.761  10
  -2  10 -10 602.690 78.9220  22
  -2   9   9 315.867 83.3706  16
   2  -9  -9 384.042 66.1646  44
  -2   9   9 374.359 78.6959  24
  -2   9   9 383.065 79.6992  25
  -2   9   8 580.176 128.509  51
  -2   9   8 438.146 108.034  25
  -2   9   8 453.229 110.793  24
  -2   9   8 396.549 115.206  16
   2  -9  -8 428.767 92.7164  44
  -2   9   7 887.691 182.064  51
  -2   9   7 1007.61 171.746  25
  -2   9   7 1001.87 169.022  24
   2  -9  -7 623.539 112.015  56
  -2   9   7 758.347 165.949  16
  -2   9   7 889.200 143.822  17
  -2   9   7 1072.26 152.957  26
  -2   9   6 3139.31 312.269  17
  -2   9   6 3881.16 321.233  26
  -2   9   6 3330.42 372.561  51
  -2   9   6 3337.09 331.628  24
  -2   9   6 3640.92 364.520  25
  -2   9   5 1606.15 240.738  24
  -2   9   5 1794.16 235.614  26
  -2   9   5 2343.89 253.226  19
  -2   9   5 1431.52 266.713  51
  -2   9   5 1937.46 253.746  17
  -2   9   4 1526.48 291.666  51
  -2   9   4 1205.62 217.674  24
  -2   9   4 1676.18 249.662  25
  -2   9   4 1365.67 197.236   7
  -2   9   4 1817.98 243.451  19
  -2   9   4 1334.96 210.686  26
  -2   9   4 1556.84 249.822  16
  -2   9   4 1576.57 248.166  17
  -2   9   3 1359.97 212.292   7
  -2   9   3 1189.40 225.598  16
  -2   9   3 1410.00 233.955  17
   2  -9  -3 1235.17 312.780  35
  -2   9   3 1594.70 287.101  51
  -2   9   3 1143.40 201.504  24
  -2   9   3 1196.52 216.248  25
  -2   9   3 1707.04 242.894  19
  -2   9   3 1210.12 187.266  14
  -2   9   3 1088.04 279.903   1
  -2   9   2 14993.0 897.681  14
  -2   9   2 15684.2 948.300  16
  -2   9   2 14564.6 1090.48   1
  -2   9   2 15793.4 1014.84  51
  -2   9   2 14702.2 896.882  24
  -2   9   2 14534.0 914.594  25
  -2   9   2 14718.3 860.571  12
  -2   9   2 16957.3 937.540   7
  -2   9   2 16924.9 945.964  19
  -2   9   2 14647.9 933.911  17
  -2   9   2 15596.1 911.035  26
  -2   9   1 544.628 189.159  51
  -2   9   1 440.437 122.856  24
  -2   9   1 428.459 130.817  25
  -2   9   1 425.639 126.440  12
  -2   9   1 283.725 129.175  14
  -2   9   1 477.203 145.429   7
  -2   9   1 412.175 138.100   6
  -2   9   1 606.425 176.135   8
  -2   9   1 408.753 130.745  26
  -2   9   1 216.229 133.848  16
  -2   9   0 20969.6 1189.19  14
  -2   9   0 19624.9 1174.17  16
  -2   9   0 20528.1 1262.38  51
  -2   9   0 22504.9 1615.15  11
  -2   9   0 19327.5 1154.33  12
  -2   9   0 24074.2 1188.83  13
  -2   9   0 23573.4 1244.70   6
  -2   9   0 27442.0 1308.12   5
  -2   9   0 19568.1 1132.55  24
  -2   9   0 20416.7 1153.39  25
  -2   9   0 23670.1 1254.67   8
  -2   9   0 21437.0 1206.01   7
  -2   9   0 24246.0 1290.36   9
  -2   9   0 22226.0 1162.74  27
  -2   9   0 19152.7 1148.42  26
  -2   9   0 22097.4 1203.26  19
  -2   9   0 20097.6 1196.35  17
  -2   9  -1 15400.1 891.281  15
  -2   9  -1 16224.3 936.425  16
  -2   9  -1 17626.8 980.597  14
  -2   9  -1 14915.9 883.416  24
  -2   9  -1 15269.7 902.145  25
  -2   9  -1 17572.9 957.769  13
  -2   9  -1 16249.6 944.687  12
  -2   9  -1 17258.9 1010.60   5
  -2   9  -1 17392.3 1005.21   6
  -2   9  -1 16711.4 1003.08   8
  -2   9  -1 18846.5 1051.67   9
  -2   9  -1 16021.2 957.768  17
  -2   9  -1 15395.6 947.485  19
  -2   9  -1 16139.9 913.241  27
  -2   9  -1 16186.4 921.366  26
  -2   9  -2 21100.4 1151.04  17
  -2   9  -2 21121.3 1156.85  19
  -2   9  -2 20564.8 1116.81  15
  -2   9  -2 21652.5 1133.84  16
  -2   9  -2 22687.9 1190.48  14
  -2   9  -2 18427.0 1050.45  31
  -2   9  -2 21017.9 1557.55  11
  -2   9  -2 22888.4 1171.51  12
  -2   9  -2 21597.9 1159.18  13
  -2   9  -2 19555.9 1077.44  25
  -2   9  -2 20649.9 1197.97   6
  -2   9  -2 22187.5 1239.25   9
  -2   9  -2 20756.1 1172.37   7
  -2   9  -2 21874.7 1217.14   8
  -2   9  -2 21270.0 1230.80  51
  -2   9  -2 20186.9 1104.25  27
  -2   9  -2 19210.5 1087.42  26
  -2   9  -3 34599.2 1716.98  17
  -2   9  -3 29793.5 1656.53  20
  -2   9  -3 33406.5 1715.96  19
  -2   9  -3 37977.9 1791.30  14
  -2   9  -3 35570.4 1703.86  16
  -2   9  -3 35091.3 1725.07  15
  -2   9  -3 29754.8 1640.97  31
  -2   9  -3 36002.9 1760.21  12
  -2   9  -3 36417.4 1765.87  13
  -2   9  -3 34799.6 1817.61  10
  -2   9  -3 32000.0 1662.89  22
  -2   9  -3 33153.9 1657.90  23
  -2   9  -3 37808.4 1825.00   5
  -2   9  -3 36405.5 1819.41   6
  -2   9  -3 34740.5 1755.43   7
  -2   9  -3 35244.7 1825.16  51
  -2   9  -3 30724.4 1668.95  27
  -2   9  -4 15001.2 847.860  20
  -2   9  -4 15249.5 886.973  19
  -2   9  -4 16982.8 902.357  17
  -2   9  -4 13299.7 840.575  31
  -2   9  -4 16209.9 1003.00  10
  -2   9  -4 17548.8 963.013  12
  -2   9  -4 16686.2 961.545  13
  -2   9  -4 16949.2 999.917   5
  -2   9  -4 17103.9 1001.93   6
  -2   9  -4 15854.6 921.030   7
  -2   9  -4 15398.2 971.509   8
  -2   9  -4 16772.2 888.156  16
  -2   9  -4 17191.0 937.176  15
  -2   9  -4 18402.1 985.080  14
  -2   9  -4 14061.8 856.525  27
  -2   9  -4 13708.4 862.790  22
  -2   9  -4 15623.5 873.261  23
  -2   9  -5 4925.29 409.945  22
  -2   9  -5 5054.88 408.217  23
  -2   9  -5 7002.40 514.933  14
  -2   9  -5 5425.15 440.984  15
  -2   9  -5 5787.95 498.355   5
  -2   9  -5 5803.37 502.408   6
  -2   9  -5 6073.76 416.575  17
  -2   9  -5 7116.44 500.215  12
  -2   9  -5 5766.16 503.704  10
  -2   9  -5 4907.54 414.035   7
  -2   9  -5 5291.68 473.632   8
  -2   9  -5 5369.06 506.604   9
  -2   9  -6 1405.40 192.266  23
  -2   9  -6 1703.20 222.300  15
  -2   9  -6 1331.58 236.070   6
  -2   9  -6 1353.31 242.382   5
  -2   9  -6 1168.51 242.009   9
  -2   9  -6 1337.94 230.956   8
  -2   9  -6 1465.88 265.860  10
  -2   9  -6 1310.77 220.704  13
  -2   9  -6 1425.02 206.868  22
  -2   9  -7 3273.84 328.116   6
  -2   9  -7 3042.41 325.012   5
  -2   9  -7 2868.02 301.939   8
  -2   9  -7 2971.28 348.124   9
  -2   9  -7 2257.38 262.354  22
  -2   9  -7 2816.81 278.890  23
  -2   9  -7 2609.88 344.131  10
  -2   9  -7 3316.21 323.838  13
  -2   9  -8 22302.5 1084.88   6
  -2   9  -8 19417.5 1091.32   5
  -2   9  -8 17683.5 1110.28   9
  -2   9  -8 18351.0 1047.31  22
  -2   9  -8 18677.7 1038.34  23
  -2   9  -8 21093.2 1091.59  13
  -2   9  -8 19281.7 1138.15  10
  -2   9  -9 12239.2 712.441   5
  -2   9  -9 11044.3 736.013   9
  -2   9  -9 11827.0 763.867  10
  -2   9  -9 12782.6 710.767  13
  -2   9  -9 12989.6 700.607  23
  -2   9 -10 2855.63 217.948   5
  -2   9 -10 3182.77 279.348  10
  -2   9 -10 3028.48 225.138  13
  -2   9 -10 3212.80 242.774  22
  -2   9 -10 2663.04 223.008  31
  -2   9 -11 5.48467 32.6415  31
  -2   9 -11 5.84195 36.3595  22
  -2   9 -11 72.6757 56.9815  10
  -2   8  10 19.4628 55.1490  24
  -2   8  10 45.9530 52.8541  25
  -2   8  10-6.63668 48.3948  51
   2  -8 -10 140.276 65.2304  44
  -2   8  10 50.0749 57.7238  16
  -2   8   9 495.482 117.155  25
  -2   8   9 535.710 138.637  16
  -2   8   9 523.249 136.218  51
   2  -8  -9 564.297 105.486  56
   2  -8  -8 12563.1 759.003  56
  -2   8   8 13307.2 839.959  16
  -2   8   8 12202.5 745.856  17
  -2   8   8 14331.4 851.779  51
  -2   8   8 14108.3 822.644  25
  -2   8   7 18823.8 1200.48  16
  -2   8   7 20509.2 1149.58  17
  -2   8   7 21160.7 1199.45  25
  -2   8   7 23769.6 1154.04  26
  -2   8   7 21733.2 1243.66  51
  -2   8   6 2618.14 350.936  51
  -2   8   6 2659.11 323.770  25
   2  -8  -6 2709.67 432.914  35
  -2   8   6 2615.75 433.792   1
  -2   8   6 2486.24 298.953  17
  -2   8   6 2685.54 283.826  26
  -2   8   5 15455.3 995.780  51
   2  -8  -5 11854.3 1074.01  35
  -2   8   5 15357.3 886.900  26
  -2   8   5 15807.1 883.123  19
  -2   8   5 14330.4 914.117  17
  -2   8   5 15045.6 927.793  53
  -2   8   5 12865.0 1107.37   1
  -2   8   4 22892.3 1434.24  16
  -2   8   4 24721.5 1353.91  14
  -2   8   4 24406.2 1677.49   1
  -2   8   4 27592.9 1519.24  51
  -2   8   4 25943.7 1435.98  25
  -2   8   4 30126.4 1425.91  19
  -2   8   4 24609.0 1431.61  17
  -2   8   4 26041.5 1466.08  53
  -2   8   4 28052.4 1413.37  26
  -2   8   4 26032.0 1371.17   7
  -2   8   3 6508.85 503.471  26
  -2   8   3 6325.35 536.439  16
  -2   8   3 6095.79 479.374  14
  -2   8   3 6718.05 702.603   1
  -2   8   3 7557.64 604.094  51
  -2   8   3 6718.59 533.466  25
  -2   8   3 6232.96 503.747  24
  -2   8   3 7376.03 562.108  17
  -2   8   3 7355.79 524.453  19
  -2   8   3 7186.90 589.937  53
  -2   8   3 8372.36 820.444  11
  -2   8   3 7105.69 513.862   7
  -2   8   2 16491.1 956.318  26
  -2   8   2 17000.2 947.352  27
  -2   8   2 15723.0 979.644  16
  -2   8   2 15532.6 937.578  14
  -2   8   2 16005.0 1155.70   1
  -2   8   2 16824.3 1044.74  51
  -2   8   2 14349.1 920.995  24
  -2   8   2 15312.9 960.000  25
  -2   8   2 16018.5 994.740  17
  -2   8   2 17657.3 978.609  19
  -2   8   2 18724.5 1059.36  52
  -2   8   2 15506.6 1027.58  53
  -2   8   2 19340.0 1009.83   8
  -2   8   2 17445.1 977.056   7
  -2   8   2 19085.8 1354.56  11
  -2   8   2 15459.1 908.789  12
  -2   8   1 6848.78 498.475   8
  -2   8   1 8238.24 563.111   9
  -2   8   1 6031.80 477.025   7
  -2   8   1 6315.58 533.982  52
  -2   8   1 6621.86 558.431  53
  -2   8   1 4582.03 410.589  24
  -2   8   1 5449.23 448.273  25
  -2   8   1 5218.38 453.069  19
  -2   8   1 8544.35 561.958   5
  -2   8   1 6178.28 485.186   6
  -2   8   1 4837.08 431.822  14
  -2   8   1 5533.18 457.863  16
  -2   8   1 5137.94 554.151   1
  -2   8   1 7562.50 773.810  11
  -2   8   1 5611.23 431.780  12
  -2   8   1 6727.66 453.113  13
  -2   8   1 5364.70 509.374  51
  -2   8   1 5570.77 446.107  26
  -2   8   1 5725.97 437.654  27
  -2   8   0 94.5839 129.348   9
  -2   8   0 176.958 139.702   8
  -2   8   0 135.053 163.296  53
  -2   8   0 106.888 121.208   6
  -2   8   0 225.439 136.323   5
  -2   8   0 124.473 109.236   7
  -2   8   0 36.7940 77.5881  16
  -2   8   0 60.9437 104.817  17
  -2   8   0 129.680 118.250   1
  -2   8   0 115.025 88.2938  27
  -2   8   0 88.2005 92.9274  26
  -2   8   0 523.348 259.553  11
  -2   8   0 87.8265 88.7691  12
  -2   8   0 115.153 96.9622  14
  -2   8   0 153.290 91.5065  13
  -2   8   0 252.510 96.4590  24
  -2   8   0 132.221 96.9404  25
  -2   8   0 119.621 116.880  19
  -2   8   0 26.2112 158.468  52
  -2   8  -1 1258.96 202.137  19
  -2   8  -1 1136.43 167.287  25
  -2   8  -1 1327.17 224.020   6
  -2   8  -1 1211.97 200.734  14
  -2   8  -1 1131.32 180.755  16
  -2   8  -1 1366.19 175.794  15
  -2   8  -1 1071.56 192.662  17
  -2   8  -1 1385.78 159.987  31
  -2   8  -1 1365.10 196.580  12
  -2   8  -1 1366.13 201.327  13
  -2   8  -1 1326.75 236.382  10
  -2   8  -1 1433.58 242.220   9
  -2   8  -1 1224.20 222.973   8
  -2   8  -1 1130.74 177.802  26
  -2   8  -1 1170.32 175.948  27
  -2   8  -1 1259.62 243.119  51
  -2   8  -2 35924.8 1875.36  17
  -2   8  -2 36930.2 1898.08  19
  -2   8  -2 38913.2 1982.93  52
  -2   8  -2 35649.7 1822.89  22
  -2   8  -2 39219.8 1956.81   5
  -2   8  -2 38900.7 1877.72  15
  -2   8  -2 36854.6 1860.34  16
  -2   8  -2 40388.3 1929.28  14
  -2   8  -2 32730.5 1804.25  31
  -2   8  -2 41851.8 1981.73  10
  -2   8  -2 42304.1 1921.20  12
  -2   8  -2 40566.1 1921.25  13
  -2   8  -2 42312.3 2363.87  11
  -2   8  -2 36415.7 1909.77   7
  -2   8  -2 39826.1 1981.90   9
  -2   8  -2 37660.8 1949.01   8
  -2   8  -2 39213.3 1968.66  51
  -2   8  -2 34103.2 1833.73  26
  -2   8  -2 36512.2 1857.81  27
  -2   8  -3 24055.1 1254.04   5
  -2   8  -3 22353.5 1234.88   6
  -2   8  -3 22837.0 1167.53  15
  -2   8  -3 23398.0 1207.36  14
  -2   8  -3 22474.7 1133.37  16
  -2   8  -3 19921.7 1126.93  27
  -2   8  -3 22890.4 1538.95  11
  -2   8  -3 23730.8 1198.72  12
  -2   8  -3 21298.0 1227.91  10
  -2   8  -3 20586.4 1179.18  13
  -2   8  -3 19510.6 1103.72  23
  -2   8  -3 20083.9 1117.05  22
  -2   8  -3 20867.5 1169.18   7
  -2   8  -3 22370.9 1243.42  52
  -2   8  -3 20389.0 1150.22  19
  -2   8  -3 18188.8 1083.25  20
  -2   8  -3 21579.4 1142.37  17
  -2   8  -3 22135.1 1238.43  51
  -2   8  -4 248.953 103.573  19
  -2   8  -4 98.5355 70.2028  20
  -2   8  -4 187.608 88.2310  22
  -2   8  -4 306.987 136.674  18
  -2   8  -4 387.251 146.862  14
  -2   8  -4 248.962 110.608  15
  -2   8  -4 132.168 87.7277  16
  -2   8  -4 199.155 99.6383  17
  -2   8  -4 155.598 71.7812  33
  -2   8  -4 106.573 125.572  11
  -2   8  -4 61.3864 105.729  12
  -2   8  -4 177.720 90.2616  23
  -2   8  -4 75.2941 93.1947   7
  -2   8  -4 193.996 119.891   5
  -2   8  -4 266.066 137.230   6
  -2   8  -4 270.584 141.931   8
  -2   8  -4 206.935 136.263  10
  -2   8  -4 296.583 102.828  27
  -2   8  -4 144.011 131.415  52
  -2   8  -5 5693.08 393.091  17
  -2   8  -5 5899.28 459.147  18
  -2   8  -5 4385.42 366.529  19
  -2   8  -5 4932.59 410.199  22
  -2   8  -5 5362.36 394.772  33
  -2   8  -5 5719.07 456.002  12
  -2   8  -5 4889.07 442.515  13
  -2   8  -5 4341.39 384.099   7
  -2   8  -5 5331.43 487.712  10
  -2   8  -5 4743.65 450.545   8
  -2   8  -5 5562.36 438.832  15
  -2   8  -5 5438.44 388.561  16
  -2   8  -5 5422.40 471.946   5
  -2   8  -5 6055.98 494.655   6
  -2   8  -5 5441.49 415.258  23
  -2   8  -5 4691.62 387.081  27
  -2   8  -6 18210.3 1027.16  33
  -2   8  -6 16813.3 996.619  32
  -2   8  -6 20794.7 1120.86  13
  -2   8  -6 16479.9 1126.65   9
  -2   8  -6 20230.4 1176.11  10
  -2   8  -6 18956.6 1105.08   8
  -2   8  -6 19265.5 1010.58   7
  -2   8  -6 18802.5 1047.40  23
  -2   8  -6 19906.1 1133.43   5
  -2   8  -6 20611.9 1128.06   6
  -2   8  -6 17284.5 1012.99  27
  -2   8  -6 18264.0 1056.70  22
  -2   8  -6 20234.0 1082.32  18
  -2   8  -7 6548.64 615.067   9
  -2   8  -7 8781.46 666.928  10
  -2   8  -7 8197.06 596.262   8
  -2   8  -7 8665.98 603.627  13
  -2   8  -7 7765.78 603.800   5
  -2   8  -7 9005.75 610.493   6
  -2   8  -7 9300.76 598.954  15
  -2   8  -7 7692.06 569.003  22
  -2   8  -7 7689.20 547.331  33
  -2   8  -7 8700.21 572.912  23
  -2   8  -8 98.7310 102.205  13
  -2   8  -8 176.056 105.197   6
  -2   8  -8 128.855 124.100   5
  -2   8  -8 378.429 132.368  15
  -2   8  -8 249.473 154.580  10
  -2   8  -8 218.485 152.310   9
  -2   8  -8 235.503 104.810   8
  -2   8  -8 329.506 111.375  33
  -2   8  -8 210.365 101.453  23
  -2   8  -9 16710.5 943.782   5
  -2   8  -9 18330.0 948.782  13
  -2   8  -9 15027.6 989.757   9
  -2   8  -9 15748.9 1010.72  10
  -2   8  -9 18108.1 949.432  22
  -2   8  -9 16090.6 926.351  33
  -2   8 -10 90.1684 71.8752  33
  -2   8 -10 114.083 76.7614  23
  -2   8 -10 174.758 73.7392  13
  -2   8 -10 35.6093 102.702   9
  -2   8 -10 97.6910 116.366  10
  -2   8 -10 55.7614 73.4333   5
  -2   8 -10 220.565 87.5319  22
  -2   8 -11 10708.2 643.768  10
  -2   8 -11 11492.3 603.395  22
   2  -7 -11 192.373 78.0623  44
  -2   7  11 144.454 69.8358  16
  -2   7  11 166.992 51.8765  25
  -2   7  10 1605.52 205.960  51
  -2   7  10 1646.62 187.601  25
   2  -7 -10 1697.12 173.473  42
  -2   7  10 2018.98 234.435  54
   2  -7 -10 1871.03 195.384  56
  -2   7  10 2049.90 226.543  16
  -2   7   9 18405.7 1074.00  25
   2  -7  -9 18598.8 1027.98  42
  -2   7   9 20696.0 1129.10  51
  -2   7   9 21891.7 1146.49  54
   2  -7  -9 19627.4 1057.16  56
  -2   7   8 5926.69 466.233  17
  -2   7   8 6652.41 549.679  51
  -2   7   8 5926.38 503.370  25
  -2   7   8 6564.95 547.048  54
   2  -7  -8 6692.37 466.164  42
  -2   7   8 7382.66 462.419  26
   2  -7  -7 33664.0 2126.59  35
  -2   7   7 31041.5 2164.42   1
  -2   7   7 39734.5 2019.22  51
  -2   7   7 41226.1 1896.41  26
  -2   7   7 40323.2 2017.79  54
  -2   7   7 35593.7 1917.09  17
   2  -7  -7 37079.5 1870.70  42
   2  -7  -6 7018.33 487.079  42
  -2   7   6 6426.96 536.026  17
  -2   7   6 5554.57 681.289   1
  -2   7   6 8019.07 512.268  19
   2  -7  -6 5811.14 679.567  35
  -2   7   6 6676.09 581.194  54
  -2   7   6 7004.00 603.648  51
  -2   7   6 7504.88 516.768  26
  -2   7   5 616.795 212.853   1
  -2   7   5 1151.83 241.540  51
  -2   7   5 542.173 167.937  19
  -2   7   5 1086.18 211.182  17
  -2   7   5 1093.22 218.497  54
  -2   7   5 673.035 181.066  53
  -2   7   5 1166.86 193.516  26
  -2   7   4 1401.73 214.593  26
  -2   7   4 1473.16 323.710   1
  -2   7   4 1516.28 242.510  52
  -2   7   4 1153.02 242.997  51
  -2   7   4 1908.77 230.056  19
  -2   7   4 2088.38 286.574  53
  -2   7   4 1751.07 278.354  54
  -2   7   4 1569.78 200.870  14
  -2   7   4 1289.50 231.399  17
  -2   7   4 1741.24 219.211   7
  -2   7   4 1441.83 334.937  11
  -2   7   3 9402.22 566.697  27
  -2   7   3 7736.50 551.369  26
  -2   7   3 6349.18 543.069  16
  -2   7   3 6349.55 556.553  17
  -2   7   3 7283.04 518.409  14
  -2   7   3 6890.24 696.687   1
  -2   7   3 8768.08 636.656  51
  -2   7   3 8508.68 564.728  19
  -2   7   3 8679.72 610.517  52
  -2   7   3 8037.29 621.245  53
  -2   7   3 9680.13 584.845   8
  -2   7   3 7925.79 550.315   7
  -2   7   3 8947.02 814.405  11
  -2   7   2 21415.2 1218.04   7
  -2   7   2 25190.8 1251.70   8
  -2   7   2 28751.0 1324.71   9
  -2   7   2 21959.8 1290.46  53
  -2   7   2 23588.2 1283.15  52
  -2   7   2 17842.3 1184.99  25
  -2   7   2 23653.7 1233.86  19
  -2   7   2 27825.2 1274.31   6
  -2   7   2 20323.9 1219.11  16
  -2   7   2 21054.9 1186.54  14
  -2   7   2 20846.4 1238.96  17
  -2   7   2 21123.0 1401.94   1
  -2   7   2 23581.1 1561.58  11
  -2   7   2 22863.7 1292.78  51
  -2   7   2 23507.4 1208.58  27
  -2   7   1 46431.2 2203.15   8
  -2   7   1 51360.9 2253.97   9
  -2   7   1 42955.6 2183.37   7
  -2   7   1 45172.7 2258.38  53
  -2   7   1 45117.7 2245.98  52
  -2   7   1 38575.8 2147.95  16
  -2   7   1 40306.0 2142.98  14
  -2   7   1 42109.7 2343.30   1
  -2   7   1 39515.9 2122.66  12
  -2   7   1 44970.6 2543.55  11
  -2   7   1 51510.6 2177.23  13
  -2   7   1 57110.7 2297.03  10
  -2   7   1 43047.8 2177.19  19
  -2   7   1 55712.9 2271.31   5
  -2   7   1 52687.3 2236.80   6
  -2   7   1 37401.6 2113.62  24
  -2   7   1 39414.4 2141.87  25
  -2   7   1 44843.2 2152.77  27
  -2   7   1 39603.8 2150.56  26
  -2   7   0 5536.20 442.285   8
  -2   7   0 6073.29 470.713   9
  -2   7   0 5766.63 445.387   7
  -2   7   0 6248.29 487.315  52
  -2   7   0 5929.41 491.031  53
  -2   7   0 5122.85 410.439  14
  -2   7   0 5395.08 412.051  16
  -2   7   0 5525.60 518.859   1
  -2   7   0 5852.18 660.109  11
  -2   7   0 5859.24 466.082  10
  -2   7   0 4949.05 395.484  12
  -2   7   0 6099.26 426.322  13
  -2   7   0 5163.26 419.174  17
  -2   7   0 4749.86 386.249  25
  -2   7   0 6440.00 470.267   5
  -2   7   0 6307.28 463.473   6
  -2   7   0 5363.09 409.365  26
  -2   7   0 5150.35 399.421  27
  -2   7  -1 27695.4 1427.12  51
  -2   7  -1 26341.0 1404.32   8
  -2   7  -1 27872.4 1425.08   9
  -2   7  -1 24853.6 1354.27  17
  -2   7  -1 29025.0 1419.81  18
  -2   7  -1 26752.7 1376.80  19
  -2   7  -1 28555.6 1423.68   6
  -2   7  -1 27395.5 1374.58  14
  -2   7  -1 24884.4 1316.28  15
  -2   7  -1 24807.3 1330.58  16
  -2   7  -1 23989.2 1285.23  31
  -2   7  -1 26261.4 1356.95  12
  -2   7  -1 27028.6 1370.60  13
  -2   7  -1 29903.7 1438.38  10
  -2   7  -1 24404.4 1328.63  27
  -2   7  -1 24075.8 1326.13  26
  -2   7  -1 26427.0 1471.66   1
  -2   7  -2 27401.6 1391.22   5
  -2   7  -2 27301.9 1384.63   6
  -2   7  -2 25350.3 1310.43  15
  -2   7  -2 24176.3 1284.62  16
  -2   7  -2 27147.3 1351.79  14
  -2   7  -2 23836.6 1284.12  26
  -2   7  -2 24396.6 1303.25  27
  -2   7  -2 27377.4 1692.48  11
  -2   7  -2 26549.3 1335.23  12
  -2   7  -2 26442.3 1353.53  13
  -2   7  -2 27737.7 1402.71  10
  -2   7  -2 24779.5 1273.64  23
  -2   7  -2 26767.2 1400.90   9
  -2   7  -2 24153.1 1337.76   7
  -2   7  -2 26998.0 1394.20   8
  -2   7  -2 25975.8 1381.78  51
  -2   7  -2 22834.4 1322.29  19
  -2   7  -2 25500.7 1365.41  18
  -2   7  -2 24938.1 1288.52  22
  -2   7  -2 23030.1 1300.76  17
  -2   7  -2 26398.5 1401.39  52
  -2   7  -3 18237.3 1060.46  19
  -2   7  -3 19166.1 1045.29  17
  -2   7  -3 19523.5 1112.21  18
  -2   7  -3 18833.8 1048.58  22
  -2   7  -3 20190.3 1129.86  51
  -2   7  -3 18696.8 1039.70  23
  -2   7  -3 21979.1 1088.13  15
  -2   7  -3 21073.5 1044.09  16
  -2   7  -3 22328.8 1116.94  14
  -2   7  -3 17892.3 1024.17  32
  -2   7  -3 18920.0 1026.24  33
  -2   7  -3 22428.6 1433.19  11
  -2   7  -3 21959.7 1105.47  12
  -2   7  -3 19668.8 1134.01  10
  -2   7  -3 19759.2 1145.41   9
  -2   7  -3 18800.9 1074.29   7
  -2   7  -3 20904.1 1139.06   5
  -2   7  -3 20667.2 1133.49   6
  -2   7  -3 17818.6 1046.56  27
  -2   7  -3 19766.7 1133.83  52
  -2   7  -4 17824.0 1071.01  22
  -2   7  -4 20001.5 1137.03  18
  -2   7  -4 18034.5 1062.08  19
  -2   7  -4 21006.5 1060.80  17
  -2   7  -4 20420.4 1083.82  23
  -2   7  -4 20775.9 1155.85   5
  -2   7  -4 21334.3 1161.32   6
  -2   7  -4 21131.9 1109.41  15
  -2   7  -4 23969.3 1158.26  14
  -2   7  -4 21328.9 1057.87  16
  -2   7  -4 18422.5 1051.36  32
  -2   7  -4 19438.4 1059.05  33
  -2   7  -4 20058.3 1382.11  11
  -2   7  -4 24829.8 1160.10  12
  -2   7  -4 19834.0 1135.30  13
  -2   7  -4 20575.7 1160.00   8
  -2   7  -4 20069.2 1164.63  10
  -2   7  -4 19501.8 1089.12   7
  -2   7  -4 17121.8 1062.48  27
  -2   7  -4 18741.9 1122.38  52
  -2   7  -5 1095.33 218.471  10
  -2   7  -5 1114.51 224.976   8
  -2   7  -5 1389.56 198.525  22
  -2   7  -5 1348.19 208.786  18
  -2   7  -5 1397.06 174.028  16
  -2   7  -5 1153.57 172.948  33
  -2   7  -5 1205.74 177.367  32
  -2   7  -5 1484.55 227.671  12
  -2   7  -5 1835.10 347.567  11
  -2   7  -5 1355.70 223.505  13
  -2   7  -5 1539.89 221.829  52
  -2   7  -5 1230.64 181.427  23
  -2   7  -5 1067.99 175.510  27
  -2   7  -5 1400.01 231.515   6
  -2   7  -5 1337.12 232.090   5
  -2   7  -5 1417.59 192.394   7
  -2   7  -6 174.372 112.525   6
  -2   7  -6 193.331 119.423   5
  -2   7  -6 215.887 100.367  33
  -2   7  -6 243.189 103.584  32
  -2   7  -6 89.2089 115.126  13
  -2   7  -6 150.423 95.0975  23
  -2   7  -6 120.028 96.6689  15
  -2   7  -6 197.880 151.769  10
  -2   7  -6 119.127 127.967   8
  -2   7  -6 99.9453 96.5935  22
  -2   7  -6 62.7472 107.995  18
  -2   7  -6 202.857 108.218  27
  -2   7  -7 51030.2 2409.54   5
  -2   7  -7 54758.1 2388.95   6
  -2   7  -7 44927.3 2311.80  32
  -2   7  -7 45366.4 2323.88  33
  -2   7  -7 47851.3 2368.34  13
  -2   7  -7 47845.3 2333.35  23
  -2   7  -7 49978.7 2472.38  10
  -2   7  -7 40186.9 2420.20   9
  -2   7  -7 45461.8 2362.76   8
  -2   7  -7 47112.2 2335.14  18
  -2   7  -7 58004.7 2398.14  15
  -2   7  -7 39450.1 2288.56  27
  -2   7  -8 19851.2 977.743   6
  -2   7  -8 16659.8 990.294   5
  -2   7  -8 14664.8 928.874  32
  -2   7  -8 16250.2 960.808  33
  -2   7  -8 16739.3 973.617  13
  -2   7  -8 21084.5 1014.73  15
  -2   7  -8 17448.6 1076.56  10
  -2   7  -8 14671.5 1037.03   9
  -2   7  -8 15277.9 950.710   8
  -2   7  -8 16653.0 970.905  22
  -2   7  -8 18295.9 1079.01  21
  -2   7  -8 13750.8 911.097  27
  -2   7  -9 56.9281 89.3774  33
  -2   7  -9 135.760 137.042  21
  -2   7  -9 73.4131 94.6815  22
  -2   7  -9 169.557 87.4891  13
  -2   7  -9 140.118 138.330  10
  -2   7  -9-27.8442 146.508   9
  -2   7  -9 150.513 106.665   5
  -2   7  -9 105.784 98.2330  23
  -2   7 -10 10641.1 598.870  13
  -2   7 -10 11276.3 720.669  21
  -2   7 -10 9017.83 674.147   9
  -2   7 -10 9577.64 691.090  10
  -2   7 -10 11223.0 631.428  23
  -2   7 -10 9682.49 615.801  22
  -2   7 -10 9410.76 623.278  33
  -2   7 -11 20988.7 1176.65   9
  -2   7 -11 23701.0 1211.66  10
  -2   7 -11 22628.7 1130.24  22
  -2   7 -11 22536.0 1151.92  33
  -2   7 -12 4454.90 270.569  22
  -2   7 -12 4574.02 313.325  10
  -2   7 -12 5218.68 304.736  33
  -2   6  12 2244.74 187.984  16
   2  -6 -12 2101.99 169.834  42
  -2   6  11 799.463 138.381  51
  -2   6  11 540.753 106.555  25
  -2   6  11 694.119 150.235  54
   2  -6 -11 687.607 126.451  56
   2  -6 -11 653.489 107.858  43
   2  -6 -11 801.609 132.487  42
  -2   6  10 11374.2 699.267  51
  -2   6  10 9095.25 627.850  25
  -2   6  10 11868.3 712.700  54
   2  -6 -10 10349.2 641.387  56
   2  -6 -10 9509.61 611.522  43
   2  -6 -10 10453.4 641.697  42
  -2   6   9 3074.08 362.755  51
   2  -6  -9 3062.77 293.676  43
   2  -6  -9 3448.57 320.605  42
  -2   6   9 3020.52 299.574  49
  -2   6   9 3419.16 372.732  54
   2  -6  -9 2882.87 258.452  57
  -2   6   8 1289.36 209.351  17
   2  -6  -8 543.817 210.251  35
  -2   6   8 845.545 225.907  51
  -2   6   8 860.087 257.704   1
   2  -6  -8 1290.30 200.264  42
   2  -6  -8 1517.23 197.818  43
  -2   6   8 1295.99 178.696  26
  -2   6   8 1009.55 172.994  49
   2  -6  -8 1029.50 152.702  57
  -2   6   8 1629.31 275.354  54
  -2   6   7 1472.00 262.275  54
  -2   6   7 1434.93 227.855  17
   2  -6  -7 847.233 243.712  35
  -2   6   7 1459.04 197.870  26
  -2   6   7 1358.09 198.385  49
  -2   6   7 1438.34 267.515  51
   2  -6  -7 1491.67 217.026  42
   2  -6  -7 1471.43 199.026  43
   2  -6  -7 1419.27 172.598  57
  -2   6   6 155.243 133.397  54
   2  -6  -6 107.333 66.5189  57
  -2   6   6 53.5267 90.1088  26
  -2   6   6 44.0952 101.178  17
  -2   6   6 65.6677 75.3945  49
  -2   6   6 231.112 99.9956  19
  -2   6   6 55.0096 132.648  51
  -2   6   5 5035.30 447.859  17
  -2   6   5 4871.37 663.990  60
  -2   6   5 5667.99 409.116  19
  -2   6   5 5048.72 552.746  11
  -2   6   5 4963.68 470.504  51
  -2   6   5 5346.11 467.635  54
  -2   6   5 4937.85 455.486  53
  -2   6   5 5246.48 414.263  26
  -2   6   5 4691.67 578.793   1
  -2   6   4 35374.5 2097.38   1
  -2   6   4 38091.6 1835.42  19
  -2   6   4 35702.3 1835.66  26
  -2   6   4 35570.8 1812.49   7
  -2   6   4 37975.8 1928.80  51
  -2   6   4 33636.6 1862.85  17
  -2   6   4 39540.0 2142.75  11
  -2   6   4 35769.9 1886.78  54
  -2   6   4 38257.6 1872.84  52
  -2   6   4 37671.4 1911.26  53
  -2   6   3 25407.6 1567.19   1
  -2   6   3 25082.2 1345.65  19
  -2   6   3 28659.2 1360.18  27
  -2   6   3 24725.8 1348.27  26
  -2   6   3 24672.6 1342.25   7
  -2   6   3 27112.7 1402.43  52
  -2   6   3 26579.0 1428.94  53
  -2   6   3 26976.4 1401.31  54
  -2   6   3 23589.5 1375.59  17
  -2   6   3 26940.9 1427.84  51
  -2   6   3 29317.4 1679.04  11
  -2   6   2 5447.37 584.851  11
  -2   6   2 4613.68 389.395  17
  -2   6   2 5078.15 389.164  19
  -2   6   2 4908.05 501.392   1
  -2   6   1 34050.7 1920.67   1
  -2   6   1 38700.5 2112.49  11
  -2   6   0 4887.61 474.895   1
  -2   6   0 6292.54 428.050   3
  -2   6   0 6096.82 631.292  11
  -2   6  -1 58885.3 2913.21   1
  -2   6  -2 126.844 154.162  11
  -2   6  -3 995.126 167.888  13
  -2   6  -3 582.214 210.138  11
  -2   6  -3 1286.85 176.213  12
  -2   6  -3 981.913 154.676  15
  -2   6  -3 1664.27 197.218  14
  -2   6  -3 982.981 185.907  10
  -2   6  -3 1490.75 213.265   8
  -2   6  -3 987.224 184.084   9
  -2   6  -3 1004.46 176.779  18
  -2   6  -3 792.821 137.740  22
  -2   6  -3 867.866 168.522  21
  -2   6  -3 966.922 178.579  51
  -2   6  -3 910.365 169.692   5
  -2   6  -3 1176.32 189.935   6
  -2   6  -4 37739.3 1652.13  15
  -2   6  -4 40757.1 1691.25  14
  -2   6  -4 28860.7 1599.84  27
  -2   6  -4 28663.0 1580.91  32
  -2   6  -4 30134.7 1587.28  33
  -2   6  -4 32187.4 1666.67   5
  -2   6  -4 36169.5 1688.54   6
  -2   6  -4 29793.3 1633.82  52
  -2   6  -4 31970.2 1677.36   8
  -2   6  -4 30066.1 1686.08   9
  -2   6  -4 29654.0 1595.95   7
  -2   6  -4 30907.4 1676.37  10
  -2   6  -4 32568.8 1607.81  23
  -2   6  -4 29970.1 1610.24  22
  -2   6  -4 29875.0 1646.33  18
  -2   6  -4 39779.7 1673.89  12
  -2   6  -4 35609.4 1922.64  11
  -2   6  -4 32067.6 1649.91  13
  -2   6  -5 13187.8 848.941  27
  -2   6  -5 14612.3 850.509  32
  -2   6  -5 13685.5 836.805  33
  -2   6  -5 16935.6 920.806   6
  -2   6  -5 15229.3 914.390   5
  -2   6  -5 15723.7 881.061  52
  -2   6  -5 15609.8 861.467  23
  -2   6  -5 13941.0 886.437  18
  -2   6  -5 14733.9 867.953  22
  -2   6  -5 16343.3 1094.46  11
  -2   6  -5 16083.0 913.530  13
  -2   6  -5 15908.8 930.159   8
  -2   6  -5 15691.8 946.213  10
  -2   6  -5 14699.5 829.937   7
  -2   6  -6 9371.37 646.937  33
  -2   6  -6 10068.7 696.330   5
  -2   6  -6 11194.9 697.628   6
  -2   6  -6 10634.3 665.966  23
  -2   6  -6 10811.7 741.139  21
  -2   6  -6 9448.99 677.873  18
  -2   6  -6 10475.5 690.793  13
  -2   6  -6 11744.6 692.844  15
  -2   6  -6 10470.9 711.283   8
  -2   6  -6 10393.1 742.187  10
  -2   6  -7 6841.48 583.276  40
  -2   6  -7 6794.66 532.907  33
  -2   6  -7 8402.98 561.211   6
  -2   6  -7 8031.35 585.338   5
  -2   6  -7 9643.04 586.029  15
  -2   6  -7 7745.28 576.559   8
  -2   6  -7 6280.63 601.872   9
  -2   6  -7 7301.78 620.242  10
  -2   6  -7 7821.59 557.702  22
  -2   6  -7 6338.82 530.706  18
  -2   6  -7 9133.77 650.360  21
  -2   6  -7 7810.54 561.539  13
  -2   6  -8 1976.18 261.409  33
  -2   6  -8 2431.77 274.569  13
  -2   6  -8 2769.29 287.144  23
  -2   6  -8 2238.72 308.245  40
  -2   6  -8 1921.60 267.986   8
  -2   6  -8 1864.97 321.646   9
  -2   6  -8 2682.55 350.351  10
  -2   6  -8 2160.07 270.293  22
  -2   6  -8 2045.73 256.319  18
  -2   6  -8 2906.92 350.398  21
  -2   6  -8 1911.94 264.642   5
  -2   6  -9 24039.0 1360.86   5
  -2   6  -9 26960.0 1407.39  33
  -2   6  -9 25084.5 1487.44   9
  -2   6  -9 26830.5 1503.09  10
  -2   6  -9 25927.1 1353.29  13
  -2   6  -9 27121.9 1387.11  22
  -2   6  -9 29641.8 1513.89  21
  -2   6  -9 28365.5 1392.20  23
  -2   6  -9 21623.4 1341.16  27
  -2   6 -10 43550.9 2158.95  22
  -2   6 -10 49863.6 2185.27  23
  -2   6 -10 40541.1 2178.17  33
  -2   6 -10 40941.0 2260.27   9
  -2   6 -10 43614.3 2275.65  10
  -2   6 -10 46018.6 2277.16  21
  -2   6 -11 678.882 165.612   9
  -2   6 -11 588.662 155.598  10
  -2   6 -11 833.834 129.598  22
  -2   6 -11 615.415 166.010  21
  -2   6 -12 1047.67 154.537  10
  -2   6 -12 1000.81 106.084  22
   2  -5 -13 6729.02 363.514  44
   2  -5 -13 5876.36 348.248  42
  -2   5  12 7412.70 461.624  54
   2  -5 -12 7252.06 452.318  42
   2  -5 -12 6423.39 426.642  43
  -2   5  12 6484.18 423.857  51
  -2   5  11 16843.1 939.040  51
  -2   5  11 13722.7 868.879  25
   2  -5 -11 14524.7 850.855  57
  -2   5  11 18342.0 964.021  54
   2  -5 -11 18163.1 929.760  43
   2  -5 -11 17690.4 935.271  42
  -2   5  11 17304.1 916.126  49
   2  -5 -10 6457.79 464.124  40
  -2   5  10 6226.81 460.855  34
  -2   5  10 6089.34 477.326  49
  -2   5  10 6079.42 512.319  51
  -2   5  10 6864.29 530.973  54
   2  -5 -10 6747.60 496.842  56
   2  -5 -10 6536.90 444.485  57
   2  -5 -10 7060.47 501.181  43
   2  -5 -10 6953.73 506.792  42
   2  -5  -9 10284.6 648.316  42
   2  -5  -9 8933.83 616.110  43
   2  -5  -9 9735.34 610.751  40
  -2   5   9 8746.69 592.130  34
  -2   5   9 8554.74 609.016  49
   2  -5  -9 9713.73 579.073  57
  -2   5   9 8966.28 673.504  51
  -2   5   9 9701.18 691.757  54
  -2   5   9 8125.84 835.072   1
  -2   5   9 7099.70 568.074  17
   2  -5  -8 45225.8 2118.99  42
   2  -5  -8 44740.2 2097.47  43
   2  -5  -8 43379.5 2065.05  40
  -2   5   8 38763.9 2037.20  34
   2  -5  -8 35019.5 2201.96  35
  -2   5   8 39930.7 2069.44  49
   2  -5  -8 43844.4 2023.88  57
  -2   5   8 41222.7 2166.95  51
  -2   5   8 43495.3 2155.96  54
  -2   5   8 37326.8 2382.49   1
  -2   5   8 37710.4 2071.26  17
   2  -5  -7 23475.2 1225.71  43
   2  -5  -7 24965.8 1220.27  40
   2  -5  -7 20682.4 1389.36  35
  -2   5   7 20149.0 1175.69  34
  -2   5   7 22051.0 1181.56  26
  -2   5   7 20398.7 1198.61  49
  -2   5   7 22262.2 1309.94  51
  -2   5   7 27277.1 1749.33  60
   2  -5  -7 23629.2 1165.23  57
  -2   5   7 20299.9 1488.73   1
  -2   5   7 24361.6 1306.86  54
   2  -5  -6 37639.9 1805.33  40
  -2   5   6 33918.6 1890.67  51
  -2   5   6 33922.3 1788.11  26
   2  -5  -6 38115.2 1749.64  57
  -2   5   6 38262.4 2279.21  60
  -2   5   6 32136.0 1778.71  49
   2  -5  -6 38424.3 1815.10  43
  -2   5   6 35091.7 2096.82   1
  -2   5   6 37754.2 1888.71  54
  -2   5   5 8752.64 567.109  26
  -2   5   5 10216.5 902.857  60
   2  -5  -5 9457.35 511.642  57
  -2   5   5 9631.11 742.132  11
  -2   5   5 8352.18 632.781  51
  -2   5   5 8259.75 608.312  53
  -2   5   5 8862.42 614.354  54
  -2   5   5 8200.88 569.509  48
  -2   5   4 233.724 177.632  60
  -2   5   4 614.096 190.310  11
  -2   5   4 110.255 122.757   1
  -2   5   3 25034.2 1531.95  60
  -2   5   3 24911.2 1482.84  11
  -2   5   3 22290.0 1400.08   1
  -2   5   2 11842.7 676.232   4
  -2   5   2 13267.2 944.017  11
  -2   5   2 12648.5 846.050   1
  -2   5   1 72069.6 3495.00  11
  -2   5   1 65140.3 3301.78   1
  -2   5   0 789.332 219.119  11
  -2   5   0 682.572 154.673   1
  -2   5  -1 31896.9 1673.00   1
  -2   5  -2 37637.3 2089.23  11
  -2   5  -3 14868.8 1031.55  11
  -2   5  -4 10876.3 822.976  11
  -2   5  -5 1248.54 194.679  13
  -2   5  -5 1585.15 269.463  11
  -2   5  -5 2010.57 209.526  23
  -2   5  -5 1185.21 179.710  22
  -2   5  -5 1920.97 239.494  21
  -2   5  -5 1125.74 204.555  40
  -2   5  -5 1886.12 212.496  15
  -2   5  -5 1432.43 222.049  10
  -2   5  -5 1278.28 208.493   8
  -2   5  -5 1332.15 198.799   5
  -2   5  -5 1609.40 208.045   6
  -2   5  -6 19244.5 1066.40  13
  -2   5  -6 19075.7 1122.09  10
  -2   5  -6 18832.2 1092.02   8
  -2   5  -6 18605.8 1112.16  21
  -2   5  -6 19175.5 1060.54  22
  -2   5  -6 18002.7 1097.52  40
  -2   5  -6 16873.8 1030.24  42
  -2   5  -6 18422.1 1070.85   5
  -2   5  -7 25154.6 1481.32  10
  -2   5  -7 25617.8 1435.35   8
  -2   5  -7 24512.8 1462.35  40
  -2   5  -7 26357.5 1404.42  13
  -2   5  -7 28600.8 1418.37  23
  -2   5  -7 25142.0 1401.73  22
  -2   5  -7 27553.2 1498.72  21
  -2   5  -7 25081.5 1403.71  42
  -2   5  -7 25090.6 1411.06   5
  -2   5  -8 14797.5 1018.86  40
  -2   5  -8 18379.3 976.458  23
  -2   5  -8 16558.9 961.880   5
  -2   5  -8 14917.7 919.400  43
  -2   5  -8 16841.1 983.939  42
  -2   5  -8 15817.7 956.443  22
  -2   5  -8 18025.4 1066.90  21
  -2   5  -8 17288.0 947.822  13
  -2   5  -8 15939.9 968.376   8
  -2   5  -8 14910.0 1057.01   9
  -2   5  -8 17133.2 1064.49  10
  -2   5  -9 401.484 174.381  40
  -2   5  -9 571.642 193.488  10
  -2   5  -9 482.936 198.431   9
  -2   5  -9 425.702 126.185   8
  -2   5  -9 459.052 141.222  42
  -2   5  -9 636.130 148.903  22
  -2   5  -9 199.006 144.740  21
  -2   5  -9 433.037 128.307  23
  -2   5 -10 25067.8 1498.58   9
  -2   5 -10 26412.0 1494.63  10
  -2   5 -10 24305.9 1467.21  40
  -2   5 -10 28575.2 1497.80  21
   2  -5  10 23416.8 1338.47  50
  -2   5 -10 27037.4 1375.77  22
  -2   5 -10 31237.6 1412.87  23
   2  -5  11 2993.17 257.668  50
  -2   5 -11 2706.98 284.821  33
  -2   5 -11 2595.96 323.953   9
  -2   5 -11 3146.74 335.743  10
  -2   5 -11 3936.63 355.639  21
  -2   5 -11 3035.89 255.335  22
  -2   5 -12 3483.95 293.834  10
  -2   5 -12 3344.41 292.188   9
  -2   5 -12 3575.63 272.829  33
  -2   5 -12 2657.79 244.987  32
  -2   5 -12 3540.13 293.036  21
   2  -5  12 2700.13 212.037  50
  -2   5 -13 1179.50 117.084  33
  -2   4  13 1946.94 181.517  49
  -2   4  13 1825.02 183.567  54
   2  -4 -13 1759.43 177.568  43
   2  -4 -13 2109.84 199.894  42
   2  -4 -13 1943.84 180.648  44
   2  -4 -12 3549.03 310.590  42
   2  -4 -12 3469.18 300.289  43
   2  -4 -12 2951.13 263.584  40
  -2   4  12 3314.38 275.479  34
   2  -4 -12 2780.96 242.225  57
  -2   4  12 2177.53 216.328  25
   2  -4 -12 3300.93 280.193  56
  -2   4  12 3250.73 297.477  54
  -2   4  12 3178.75 285.337  49
  -2   4  12 2789.16 277.845  51
   2  -4 -12 3243.09 289.887  44
   2  -4 -11 856.312 178.220  43
   2  -4 -11 1084.95 207.401  42
  -2   4  11 981.793 181.901  49
  -2   4  11 631.672 177.079  51
  -2   4  11 1276.31 216.647  54
   2  -4 -11 1071.96 183.499  56
   2  -4 -11 1046.84 157.134  57
  -2   4  11 1009.90 171.358  34
   2  -4 -11 1054.44 181.726  40
   2  -4 -10 2666.49 291.860  40
  -2   4  10 2174.69 268.983  34
   2  -4 -10 2751.85 266.896  57
  -2   4  10 1948.47 267.015  49
  -2   4  10 2764.76 330.969  51
   2  -4 -10 2644.43 304.159  43
   2  -4 -10 2831.17 320.702  42
  -2   4  10 2757.12 438.293   1
   2  -4  -9 1083.84 208.670  40
  -2   4   9 1101.53 185.722  34
  -2   4   9 956.687 297.478  60
  -2   4   9 1028.18 201.369  49
  -2   4   9 1198.99 242.087  51
   2  -4  -9 1377.85 185.423  57
  -2   4   9 1321.08 319.132   1
   2  -4  -9 1550.10 224.019  43
   2  -4  -9 1465.61 232.955  42
   2  -4  -8 1657.60 228.066  40
   2  -4  -8 1077.40 234.173  35
  -2   4   8 1222.86 193.802  34
   2  -4  -8 1714.71 199.807  57
  -2   4   8 1590.95 386.656  60
  -2   4   8 1487.72 221.177  49
  -2   4   8 1355.41 246.891  51
   2  -4  -8 1650.34 233.288  43
   2  -4  -8 2316.56 267.389  42
  -2   4   8 1266.02 304.091   1
   2  -4  -7 390.060 118.243  40
  -2   4   7 242.714 91.7027  34
  -2   4   7 311.091 138.943  51
   2  -4  -7 531.923 133.390  43
  -2   4   7 278.532 117.089  49
  -2   4   7 788.328 271.967  60
   2  -4  -7 531.852 106.292  57
  -2   4   7 597.233 216.794   1
  -2   4   6 10341.8 890.023  60
   2  -4  -6 10039.3 535.435  57
   2  -4  -6 9225.41 583.464  43
  -2   4   6 8263.29 579.717  48
  -2   4   6 8546.12 758.989   1
  -2   4   6 7943.09 626.744  51
  -2   4   5 73589.6 3553.29  60
   2  -4  -5 65962.6 3084.40  57
  -2   4   5 69045.2 3338.28  11
  -2   4   5 64949.0 3393.04   1
  -2   4   4 15182.6 1043.97  60
  -2   4   4 13722.8 947.467  11
  -2   4   3 77371.7 3845.88  60
  -2   4   3 77627.7 3826.02  11
  -2   4   2 62095.4 3038.25  60
  -2   4   2 56382.1 2949.86   1
  -2   4   2 63693.3 3067.06  11
  -2   4   1 41592.7 2068.39   1
  -2   4   1 43734.9 2190.72  11
  -2   4   1 39230.7 1940.12   4
  -2   4   0 58104.5 2735.62   1
  -2   4   0 55040.9 2842.56  11
  -2   4   0 55325.6 2611.16   4
  -2   4  -1 436.504 161.114  11
  -2   4  -1 661.293 106.412   4
  -2   4  -1 538.485 137.737   1
  -2   4  -2 91251.2 4416.95  11
  -2   4  -3 9582.99 716.781  11
  -2   4  -4 44358.5 2306.93  11
  -2   4  -5 13270.1 872.315  11
  -2   4  -6 3787.81 344.322  42
  -2   4  -6 3566.80 371.039  40
  -2   4  -6 4177.66 302.011  57
  -2   4  -6 4092.88 343.856  22
  -2   4  -6 3889.78 371.088  21
  -2   4  -6 3795.98 366.288   8
  -2   4  -6 4169.46 385.645  10
  -2   4  -6 4729.04 351.559  23
  -2   4  -6 3783.18 325.851  43
  -2   4  -6 5217.70 368.474  15
  -2   4  -6 3884.89 336.693  13
  -2   4  -7 16302.9 1013.72  40
  -2   4  -7 15680.6 895.707  57
  -2   4  -7 19422.8 968.256  23
  -2   4  -7 15641.9 940.763  22
  -2   4  -7 16223.6 1009.57  21
  -2   4  -7 16680.6 987.837   8
  -2   4  -7 17189.0 1031.81  10
  -2   4  -7 15429.2 936.198  43
  -2   4  -7 17435.0 983.669  42
  -2   4  -7 18046.3 949.641  13
  -2   4  -8 32927.1 1745.69  57
  -2   4  -8 33822.2 1827.06  42
  -2   4  -8 36702.2 1814.80  43
  -2   4  -8 31822.1 1800.72   8
  -2   4  -8 32097.0 1912.90   9
  -2   4  -8 38736.7 1930.20  10
  -2   4  -8 41575.6 1827.93  23
  -2   4  -8 34642.0 1791.63  22
  -2   4  -8 37897.9 1905.67  21
  -2   4  -9 10095.2 632.981  22
  -2   4  -9 10023.6 721.560  21
  -2   4  -9 8463.38 613.785   8
  -2   4  -9 9345.62 741.991   9
  -2   4  -9 10270.8 740.125  10
  -2   4  -9 8885.99 593.261  57
  -2   4  -9 8975.96 661.887  42
  -2   4  -9 9330.74 645.828  43
  -2   4  -9 11496.0 660.461  23
  -2   4 -10 4754.62 360.867  22
  -2   4 -10 4450.18 406.262  42
   2  -4  10 4383.40 370.726  50
  -2   4 -10 4329.81 428.671  21
  -2   4 -10 4319.58 379.457  43
  -2   4 -10 3785.11 420.776  10
  -2   4 -10 3754.88 441.322   9
  -2   4 -11-35.2368 99.8041  33
  -2   4 -11 94.1943 97.0835  42
  -2   4 -11 120.443 145.557  40
  -2   4 -11 24.8651 122.680   9
  -2   4 -11-46.2547 131.007  10
   2  -4  11-121.510 90.3828  50
  -2   4 -11 23.2538 57.3756  22
  -2   4 -11-21.4528 105.846  21
  -2   4 -12 6360.43 433.623  21
   2  -4  12 5695.49 385.043  50
  -2   4 -12 5809.64 444.809   9
  -2   4 -12 6343.85 445.453  10
  -2   4 -12 6194.93 414.069  33
  -2   4 -13 13580.9 665.774  33
  -2   4 -13 12260.2 662.685  32
  -2   3  14 3021.61 217.428  49
   2  -3 -14 3175.67 225.696  43
   2  -3 -14 3447.24 236.748  42
   2  -3 -13 11742.9 693.701  40
  -2   3  13 13069.7 704.415  34
  -2   3  13 13732.0 723.121  49
   2  -3 -13 10364.0 656.715  57
   2  -3 -13 12469.5 681.589  56
  -2   3  13 12783.3 709.517  54
   2  -3 -13 13100.6 691.536  44
   2  -3 -13 13849.3 734.858  42
   2  -3 -13 13423.9 728.186  43
  -2   3  13 11668.5 686.280  51
  -2   3  12 314.751 117.602  34
   2  -3 -12 560.574 117.875  57
   2  -3 -12 856.754 150.461  56
  -2   3  12 769.955 165.553  49
  -2   3  12 459.656 133.572  51
   2  -3 -12 679.216 153.663  40
   2  -3 -12 712.904 158.648  42
   2  -3 -12 474.775 136.356  43
  -2   3  11 16445.5 998.662  34
   2  -3 -11 16886.8 966.310  57
   2  -3 -11 17486.6 997.396  56
  -2   3  11 16000.4 1003.05  49
  -2   3  11 17649.3 1048.06  51
   2  -3 -11 17463.1 1029.22  43
   2  -3 -11 19283.9 1050.03  42
   2  -3 -11 18603.9 1032.59  40
   2  -3 -10 7412.38 562.175  40
  -2   3  10 6773.68 541.181  34
  -2   3  10 6058.54 756.349  60
   2  -3 -10 8226.09 527.778  57
   2  -3 -10 7268.49 539.121  56
  -2   3  10 7112.94 556.091  49
  -2   3  10 8601.39 621.146  51
  -2   3  10 6381.64 492.508  50
   2  -3 -10 7766.78 573.180  42
   2  -3 -10 8842.96 598.694  43
  -2   3  10 7259.09 751.541   1
  -2   3   9 19909.4 1146.06  34
   2  -3  -9 22199.3 1182.03  43
   2  -3  -9 22090.7 1180.80  42
  -2   3   9 19880.7 1152.41  49
  -2   3   9 16962.8 1078.37  50
  -2   3   9 21997.4 1227.33  51
  -2   3   9 19345.0 1395.99   1
   2  -3  -9 21583.4 1108.98  57
  -2   3   9 21186.6 1526.78  60
   2  -3  -9 20809.5 1157.62  40
   2  -3  -8 26201.4 1350.63  40
   2  -3  -8 26188.9 1286.37  57
  -2   3   8 26575.0 1715.74  60
  -2   3   8 24563.9 1352.95  48
  -2   3   8 23465.0 1323.85  49
   2  -3  -8 24622.8 1343.56  43
  -2   3   8 25276.1 1610.35   1
  -2   3   8 23545.5 1320.67  34
   2  -3  -7 54443.6 2597.90  43
   2  -3  -7 57498.7 2600.29  40
  -2   3   7 49936.1 2566.29  49
  -2   3   7 49459.7 2587.48  48
   2  -3  -7 55190.0 2527.01  57
  -2   3   7 59978.6 3008.57  60
  -2   3   7 50764.2 2831.87   1
  -2   3   6 3365.66 453.193  60
   2  -3  -6 3035.13 234.066  57
  -2   3   6 3015.65 390.281   1
  -2   3   5 37114.0 1958.97  11
   2  -3  -5 37623.6 1770.51  57
  -2   3   5 40985.9 2149.39  60
  -2   3   5 36648.8 2022.07   1
  -2   3   4 4900.30 449.931  11
  -2   3   4 5451.62 515.702  60
  -2   3   4 5178.16 465.151   1
  -2   3   3 51465.1 2620.65  11
  -2   3   3 52910.3 2641.73  60
  -2   3   3 52563.8 2598.32   1
  -2   3   2 9791.07 669.686  60
   2  -3  -2 9861.29 544.301  29
  -2   3   2 10546.2 710.856  11
   2  -3  -1 11036.2 573.358  29
  -2   3   1 11682.9 759.989  11
  -2   3   0 32081.1 1573.08   4
  -2   3   0 32481.0 1632.85   1
  -2   3  -1 211.076 74.3155   4
  -2   3  -1 64.9216 70.8478   1
  -2   3  -2 121807. 5710.08  11
  -2   3  -3 70824.1 3464.62  58
  -2   3  -3 70893.8 3439.20  11
  -2   3  -4 50696.4 2572.51  58
  -2   3  -4 47812.7 2445.94  11
  -2   3  -5 24685.6 1226.25  57
  -2   3  -5 26081.2 1362.20  11
  -2   3  -6 49387.6 2200.51  23
  -2   3  -6 43200.4 2139.23  57
  -2   3  -6 46743.4 2254.56  10
  -2   3  -6 43950.4 2206.44  42
  -2   3  -6 46457.1 2194.83  22
  -2   3  -6 41252.4 2234.43  40
  -2   3  -7 24589.3 1174.62  23
  -2   3  -7 20462.7 1118.71  57
  -2   3  -7 22097.5 1159.13  44
  -2   3  -7 20808.8 1169.37  43
  -2   3  -7 21255.3 1195.62   8
  -2   3  -7 22144.6 1234.23  10
  -2   3  -7 20579.9 1182.48  42
  -2   3  -7 21183.6 1149.09  22
  -2   3  -7 20736.3 1227.06  40
  -2   3  -8 6449.07 430.747  23
  -2   3  -8 4412.75 643.290  58
  -2   3  -8 4422.23 371.855  57
  -2   3  -8 5075.26 423.979  43
  -2   3  -8 5134.38 409.977  44
  -2   3  -8 3773.34 387.936   8
  -2   3  -8 4783.51 458.911  10
  -2   3  -8 5675.48 455.677  42
  -2   3  -8 5115.89 396.535  22
  -2   3  -8 4435.95 448.418  40
  -2   3  -9 2682.11 342.150  40
   2  -3   9 2606.60 260.443  34
  -2   3  -9 2426.79 477.818  58
  -2   3  -9 2259.26 251.014  57
  -2   3  -9 2777.34 303.995  43
  -2   3  -9 2315.33 267.444  44
  -2   3  -9 2126.42 260.286   8
  -2   3  -9 2650.67 339.196  10
  -2   3  -9 2418.38 302.842  42
  -2   3  -9 2376.75 254.947  22
  -2   3  -9 3050.19 285.851  23
  -2   3  -9 2387.03 319.300  21
  -2   3 -10 24206.8 1383.08  21
  -2   3 -10 23713.7 1441.47   9
  -2   3 -10 25971.8 1426.77  10
  -2   3 -10 25115.1 1421.31  40
   2  -3  10 24432.5 1283.96  34
  -2   3 -10 21217.4 1701.84  58
  -2   3 -10 22631.7 1279.30  57
  -2   3 -10 24520.1 1355.36  43
   2  -3  10 25734.5 1340.35  50
  -2   3 -10 27106.8 1285.72  22
  -2   3 -10 25252.7 1383.69  42
  -2   3 -11 1814.87 227.427  43
  -2   3 -11 2054.50 255.505  42
  -2   3 -11 1640.19 258.668  40
  -2   3 -11 1411.34 205.161  33
  -2   3 -11 1702.21 276.826   9
  -2   3 -11 1540.22 244.176  10
   2  -3  11 1501.95 206.175  50
  -2   3 -11 1582.91 232.811  21
  -2   3 -12 5510.89 384.347  21
  -2   3 -12 4996.28 365.357  33
  -2   3 -12 4670.10 376.792  42
  -2   3 -12 5405.60 425.426   9
  -2   3 -12 4801.51 387.773  10
   2  -3  12 5276.28 367.121  50
  -2   3 -13 5112.74 302.355  33
   2  -3  13 4735.71 298.956  50
   2  -2 -14 10.5050 56.3551  43
   2  -2 -14 18.9159 61.3372  40
  -2   2  14 57.2568 61.8873  34
  -2   2  13 309.220 112.859  34
  -2   2  13 309.418 112.057  51
   2  -2 -13 418.918 97.8685  57
   2  -2 -13 420.242 126.155  40
   2  -2 -13 570.991 136.248  43
  -2   2  12 8066.24 564.091  34
  -2   2  12 8343.07 574.818  51
   2  -2 -12 7519.51 519.697  57
   2  -2 -12 7139.83 513.258  56
   2  -2 -12 8696.82 591.880  40
   2  -2 -12 7922.83 575.103  43
  -2   2  11 7423.29 554.801  34
  -2   2  11 6462.89 750.763  60
   2  -2 -11 7140.53 508.228  57
   2  -2 -11 6601.23 506.620  56
  -2   2  11 7003.87 507.404  50
   2  -2 -11 7802.19 569.250  43
   2  -2 -11 7779.56 572.064  40
  -2   2  10 681.754 169.649  34
  -2   2  10 629.489 229.491   1
  -2   2  10 615.603 175.189  49
  -2   2  10 475.332 227.067  60
   2  -2 -10 592.958 155.319  56
   2  -2 -10 585.639 134.930  57
   2  -2 -10 698.821 173.261  40
   2  -2 -10 747.860 181.138  43
  -2   2   9 3280.58 498.192  60
   2  -2  -9 2296.27 245.746  57
  -2   2   9 2125.21 274.107  48
  -2   2   9 2872.98 303.268  49
   2  -2  -9 2935.17 314.231  42
   2  -2  -9 2276.07 286.985  43
   2  -2  -9 2644.88 299.856  40
  -2   2   9 2112.37 381.001   1
  -2   2   8 6889.50 719.571  60
   2  -2  -8 4970.75 534.659  58
   2  -2  -8 6639.99 438.871  57
  -2   2   8 7039.29 492.540  49
  -2   2   8 6875.59 497.564  48
   2  -2  -8 6399.91 486.572  43
   2  -2  -8 6607.27 490.432  40
  -2   2   8 6204.84 633.207   1
   2  -2  -7 140939. 6315.63  57
  -2   2   7 153353. 6763.17  60
  -2   2   7 135009. 6375.59  48
  -2   2   7 131189. 6358.72  49
   2  -2  -7 141341. 6384.65  43
   2  -2  -7 141649. 6378.21  40
  -2   2   7 139265. 6614.62   1
  -2   2   6 11376.1 817.803   1
  -2   2   6 12138.9 895.859  60
   2  -2  -6 11454.9 619.052  57
  -2   2   5 875.226 174.630  11
  -2   2   5 798.617 174.842   1
   2  -2  -5 803.389 96.1490  57
  -2   2   5 549.372 184.874  60
  -2   2   4 8112.57 596.722   1
   2  -2  -4 8914.47 579.426  29
  -2   2   4 8650.71 599.927  11
  -2   2   4 9188.07 658.406  60
  -2   2   3 71926.2 3458.51  60
   2  -2  -3 72337.2 3378.98  29
  -2   2   3 72198.8 3440.10   1
  -2   2   2 63903.6 3115.49  60
  -2   2   2 66607.4 3121.96   1
   2  -2  -2 66399.5 3057.54  29
  -2   2   1 70396.8 3309.30   1
  -2   2   0 8607.77 520.227   4
  -2   2  -1 27694.3 1440.64  58
  -2   2  -1 29178.0 1430.05   4
  -2   2  -2 20246.0 1040.76   4
  -2   2  -2 19340.3 1056.25  58
  -2   2  -2 17511.3 1016.36  35
  -2   2  -3 158627. 6701.17  58
  -2   2  -3 142257. 6618.72  11
  -2   2  -3 135558. 6585.03  35
  -2   2  -4 54.4911 78.9468  11
  -2   2  -4 147.954 112.344  58
  -2   2  -4 181.727 89.8088  35
  -2   2  -5 7660.79 524.522  11
  -2   2  -5 8684.87 480.018  57
  -2   2  -6 33043.6 1724.55  40
  -2   2  -6 33765.8 1628.42  57
  -2   2  -6 33146.3 1691.47  42
  -2   2  -7 33815.6 1774.84  42
  -2   2  -7 39240.6 1744.46  23
  -2   2  -7 33090.8 1797.34  40
  -2   2  -7 33610.3 1762.68  43
  -2   2  -7 35606.3 1749.89  44
   2  -2   7 35100.6 1733.57  34
  -2   2  -7 33287.2 1707.16  57
  -2   2  -7 33380.8 1709.76  22
   2  -2   8 57374.8 2818.47  34
  -2   2  -8 67310.8 2836.69  23
  -2   2  -8 58281.6 2788.99  22
  -2   2  -8 58788.2 2922.68  40
  -2   2  -8 56316.4 2875.54  42
  -2   2  -8 56274.6 2796.55  57
  -2   2  -8 61403.5 3336.22  58
  -2   2  -8 56432.6 2860.63  43
  -2   2  -8 57432.3 2837.58  44
  -2   2  -9 1471.01 215.645  44
  -2   2  -9 1409.50 247.230  40
   2  -2   9 1466.91 205.907  34
   2  -2   9 1675.86 236.506  50
  -2   2  -9 1183.54 195.782   8
  -2   2  -9 1420.48 239.606  42
  -2   2  -9 1253.59 221.298  43
  -2   2  -9 1182.44 357.478  58
  -2   2  -9 1239.92 185.374  57
  -2   2 -10 1447.53 211.549  44
   2  -2  10 1633.08 212.079  34
   2  -2  10 1368.98 219.050  50
  -2   2 -10 1351.42 243.130  10
  -2   2 -10 1560.21 269.473  40
  -2   2 -10 1561.66 251.200  42
  -2   2 -10 1470.26 233.694  43
  -2   2 -10 1214.45 184.170  57
  -2   2 -10 1756.42 247.909  21
  -2   2 -11 3389.15 342.156  43
   2  -2  11 3874.24 348.676  50
  -2   2 -11 4171.50 382.464  42
  -2   2 -11 4165.67 396.049  40
  -2   2 -11 3209.82 384.729   9
  -2   2 -11 4769.18 403.435  10
  -2   2 -11 3804.39 336.632  33
   2  -2  11 3705.27 315.442  34
  -2   2 -11 3260.42 333.934  21
  -2   2 -12 32712.3 1681.21  43
   2  -2  12 36274.1 1686.10  50
  -2   2 -12 34955.4 1705.77  42
  -2   2 -12 33473.7 1717.80  40
  -2   2 -12 34667.4 1735.70   9
  -2   2 -12 32934.8 1685.63  10
  -2   2 -12 32523.1 1644.52  21
   2  -2  12 32758.3 1624.69  34
  -2   2 -12 34546.8 1653.33  33
  -2   2 -13 5718.76 332.065  33
   2  -2  13 6444.61 372.646  50
  -2   2 -13 6097.36 378.448  42
  -2   2 -13 6114.37 390.607   9
   2  -1 -14 2114.38 212.464  43
   2  -1 -14 2245.86 218.326  42
  -2   1  14 2214.40 211.645  49
   2  -1 -14 2207.66 220.672  40
  -2   1  14 1765.52 176.886  51
   2  -1 -13 2871.01 300.990  42
  -2   1  13 3286.94 309.645  49
  -2   1  13 3599.49 318.140  51
   2  -1 -13 2694.30 263.914  57
   2  -1 -13 3077.97 314.187  40
   2  -1 -12 3269.32 305.931  44
   2  -1 -12 3320.25 315.451  57
   2  -1 -12 3164.14 297.960  56
  -2   1  12 4096.16 369.143  49
   2  -1 -12 4241.11 389.122  40
   2  -1 -12 3502.94 349.406  42
  -2   1  11 705.691 249.170  60
   2  -1 -11 599.764 148.537  56
   2  -1 -11 633.641 157.135  57
  -2   1  11 744.852 182.308  49
   2  -1 -11 690.276 181.205  40
   2  -1 -11 668.421 171.544  42
   2  -1 -10 22125.5 1202.12  42
   2  -1 -10 21091.4 1144.93  57
  -2   1  10 20602.8 1520.31  60
   2  -1 -10 19313.8 1133.83  56
  -2   1  10 21335.3 1182.00  48
   2  -1 -10 21597.7 1207.96  40
  -2   1  10 20962.1 1398.10   1
   2  -1  -9 2257.32 276.422  42
  -2   1   9 3339.93 486.291  60
   2  -1  -9 2836.84 265.473  57
   2  -1  -9 2409.36 264.656  56
  -2   1   9 2706.44 290.191  48
   2  -1  -9 2647.33 310.562  40
  -2   1   9 2732.24 405.437   1
  -2   1   8 9713.29 647.049  48
   2  -1  -8 10945.7 616.966  57
   2  -1  -8 8570.97 712.235  58
   2  -1  -8 10946.4 672.807  40
  -2   1   8 11364.8 832.244   1
  -2   1   7 4661.74 458.544   1
   2  -1  -7 3601.15 374.387  58
   2  -1  -7 3970.39 290.777  57
  -2   1   6 9925.38 717.520   1
   2  -1  -6 10602.5 569.443  57
  -2   1   5 21.4393 74.8404   1
   2  -1  -5 161.513 108.569  29
  -2   1   4 127623. 6210.39   1
   2  -1  -4 131945. 6230.95  29
  -2   1   4 149047. 6289.16  60
  -2   1   3 23941.0 1276.26   1
   2  -1  -3 24570.2 1282.67  29
  -2   1   3 25913.6 1298.49  60
  -2   1   2 120642. 5624.33   1
  -2   1   2 121780. 5604.69  60
   2  -1  -2 126830. 5626.10  29
  -2   1   1 195906. 9240.46  35
  -2   1   1 223544. 9249.86   1
  -2   1   1 198084. 9195.18  60
  -2   1   0 14135.6 755.949   4
  -2   1   0 13108.9 696.102  58
  -2   1  -1 18910.3 991.200  58
  -2   1  -1 18467.0 1012.50   4
  -2   1  -1 19934.4 1017.15  35
  -2   1  -2 165.975 90.8527  58
  -2   1  -2 84.3006 73.2919   4
  -2   1  -2 104.812 89.2328  35
  -2   1  -3 65569.9 3181.19  58
  -2   1  -3 65102.2 3110.39  35
  -2   1  -4 86664.3 3956.06  58
  -2   1  -4 74897.4 3728.99  11
  -2   1  -4 83313.0 3802.05  35
  -2   1  -5 47442.6 2273.62  57
  -2   1  -5 51447.7 2427.49  35
  -2   1  -6 2439.27 253.510  43
  -2   1  -6 2511.25 286.052  35
  -2   1  -6 2504.58 222.511  57
   2  -1   7 1218.73 182.071  34
  -2   1  -7 1161.76 160.654  57
  -2   1  -7 1190.79 193.404  43
  -2   1  -7 1342.19 214.168  40
   2  -1   7 1298.28 174.501  49
  -2   1  -7 1037.10 175.088  44
  -2   1  -8 5361.11 420.423  44
  -2   1  -8 4752.68 659.253  58
  -2   1  -8 4441.96 362.372  57
  -2   1  -8 4684.96 423.140  43
   2  -1   8 4713.92 402.448  34
  -2   1  -8 4764.42 442.788  40
   2  -1   8 4785.92 413.820  50
   2  -1   8 4572.58 378.849  49
  -2   1  -9 21293.4 1261.67  40
  -2   1  -9 21942.9 1165.29  57
  -2   1  -9 19438.8 1538.80  58
   2  -1   9 20950.0 1164.85  49
   2  -1   9 22070.3 1201.93  34
  -2   1  -9 22559.7 1205.62  44
  -2   1  -9 21010.7 1225.91  43
   2  -1   9 21149.3 1207.46  50
  -2   1 -10 41011.3 2174.46  40
   2  -1  10 44431.5 2120.88  34
   2  -1  10 45323.1 2150.41  50
  -2   1 -10 40605.0 2068.85  57
  -2   1 -10 38366.8 2503.83  58
  -2   1 -10 41006.3 2115.03  21
  -2   1 -10 42339.8 2110.67  44
  -2   1 -10 43069.0 2160.57  43
   2  -1  10 40390.6 2065.16  49
  -2   1 -11 1712.20 216.471  44
  -2   1 -11 1417.39 193.336  21
  -2   1 -11 1474.45 225.264  43
   2  -1  11 1699.32 221.066  34
  -2   1 -11 1544.64 197.175  33
  -2   1 -11 1602.51 231.292  10
   2  -1  11 1563.54 226.840  50
  -2   1 -11 1389.02 234.402  40
  -2   1 -11 1247.83 175.584  57
   2  -1  11 1555.05 184.678  49
  -2   1 -12 5704.98 416.743  42
  -2   1 -12 5867.68 419.322  40
   2  -1  12 5472.67 370.284  34
  -2   1 -12 5103.84 347.023  33
   2  -1  12 6055.00 409.681  50
  -2   1 -12 5209.72 398.518  43
  -2   1 -12 4982.13 422.942   9
  -2   1 -12 4582.24 371.892  10
  -2   1 -13 6302.89 383.156   9
  -2   1 -13 6816.59 384.856  42
   2  -1  13 6885.87 375.212  50
  -2   0  15 174.631 51.2603  49
   2   0 -15 321.793 68.6696  40
  -2   0  15 222.182 54.4556  34
  -2   0  14 2670.62 245.916  34
   2   0 -14 2781.42 235.916  57
  -2   0  14 2770.98 243.965  51
  -2   0  14 2936.08 254.897  49
   2   0 -14 2629.87 245.284  42
   2   0 -14 2623.21 245.793  43
   2   0 -14 3320.39 287.990  40
  -2   0  13 6934.01 508.952  34
   2   0 -13 7025.08 500.981  42
   2   0 -13 6986.70 507.691  43
  -2   0  13 7842.21 503.277  50
  -2   0  13 7541.31 520.816  49
   2   0 -13 6385.94 471.641   5
   2   0 -13 6913.49 478.270  57
   2   0 -13 8217.34 553.135  40
   2   0 -12 40640.0 1999.89  40
   2   0 -12 37100.1 1907.59  57
  -2   0  12 40430.3 1975.70  49
   2   0 -12 40240.1 1965.02  43
   2   0 -12 37668.8 1946.46  42
   2   0 -12 34497.8 1857.81  56
  -2   0  12 39094.0 1968.97  34
   2   0 -11 4828.54 452.692  40
   2   0 -11 5077.70 412.122  57
  -2   0  11 5438.36 667.717  60
   2   0 -11 4845.95 431.667  42
   2   0 -11 4938.49 435.864  43
  -2   0  11 5197.12 452.371  49
   2   0 -11 4893.08 391.372  56
  -2   0  11 4819.89 443.653  34
   2   0 -10 239.491 121.290  43
   2   0 -10 20.8255 98.1009  42
   2   0 -10 68.9972 123.462  40
  -2   0  10 88.9033 112.238  49
  -2   0  10 197.435 103.965  48
   2   0 -10 50.7712 83.6567  56
   2   0 -10 215.696 94.6756  57
   2   0  -9 34698.1 1715.94  56
   2   0  -9 35421.5 1771.33  43
   2   0  -9 34264.9 1754.29  42
  -2   0   9 35060.2 1774.15  49
  -2   0   9 32937.0 1739.20  48
   2   0  -9 33278.2 1766.31  40
   2   0  -9 34133.7 1718.51  57
  -2   0   9 34825.7 1924.35   1
   2   0  -8 59045.7 2939.87  56
   2   0  -8 64868.1 2996.02  43
  -2   0   8 66331.9 3004.08  49
  -2   0   8 60525.0 2970.21  48
   2   0  -8 64055.4 2946.70  57
   2   0  -8 61554.4 3094.38  58
   2   0  -8 61074.6 2989.61  40
  -2   0   8 63610.7 3148.79   1
  -2   0   7 25048.1 1388.67   1
   2   0  -7 22847.1 1228.03  56
   2   0  -7 25295.7 1227.90  57
   2   0  -7 25637.2 1350.16  58
  -2   0   6 16022.4 941.602   1
   2   0  -6 15182.6 820.341  56
   2   0  -6 16046.6 895.273  58
   2   0  -6 16087.3 813.700  57
   2   0  -5 162.393 67.4178  58
  -2   0   5 257.181 100.804   1
   2   0  -5 201.050 63.5531  56
   2   0  -5 260.323 141.095  29
  -2   0   4 18584.9 962.124   1
   2   0  -4 16692.9 874.658  58
   2   0  -4 20188.4 1048.00  29
  -2   0   3 35731.9 1496.53   1
   2   0  -3 35583.6 1564.49  29
  -2   0   2 662166. 29852.7   1
  -2   0   2 635758. 29858.9  35
  -2   0   2 698647. 29830.8  60
   2   0  -2 675143. 29904.4  29
  -2   0   1 185372. 8590.55  58
  -2   0   1 209505. 8697.31   1
  -2   0   1 212120. 8715.52  35
  -2   0   0 784.116 101.592  58
  -2   0   0 973.679 145.869   4
  -2   0  -1 62652.9 2967.89   4
  -2   0  -2 211625. 9648.00   4
  -2   0  -2 212392. 9602.09  35
  -2   0  -3 33751.5 1703.91  35
  -2   0  -4 66677.1 3054.31  35
  -2   0  -4 60502.2 2892.17  57
  -2   0  -4 68831.3 3197.54  58
  -2   0  -5 5307.79 437.822  35
  -2   0  -5 4779.57 323.537  57
  -2   0  -5 4843.19 528.207  58
   2   0   6 51814.2 2502.92  34
  -2   0  -6 52675.9 2451.16  57
   2   0   6 52173.9 2502.49  50
  -2   0  -6 53410.1 2603.37  35
  -2   0  -6 49105.3 2483.30  44
  -2   0  -6 52437.3 2517.56  42
  -2   0  -6 51849.8 2518.24  43
   2   0   7 24158.9 1282.67  34
   2   0   7 24195.0 1263.13  49
  -2   0  -7 24560.6 1235.28  57
   2   0   7 24303.2 1284.23  50
  -2   0  -7 22136.3 1290.80  40
  -2   0  -7 22691.0 1260.90  44
  -2   0  -7 23983.8 1294.09  42
   2   0   8 2858.10 306.702  34
   2   0   8 2464.71 274.986  49
  -2   0  -8 2105.79 422.812  58
  -2   0  -8 2428.75 254.378  57
   2   0   8 2536.06 298.823  50
  -2   0  -8 2319.23 307.293  40
  -2   0  -8 2269.51 273.289  44
  -2   0  -8 2874.20 319.826  42
   2   0   9 4306.54 380.967  34
   2   0   9 3028.27 319.703  49
  -2   0  -9 3637.90 547.630  58
  -2   0  -9 3252.95 308.289  57
   2   0   9 3195.75 348.105  50
  -2   0  -9 3203.41 359.938  40
  -2   0  -9 3513.54 345.122  44
  -2   0  -9 3216.74 360.546  42
   2   0  10 25923.8 1383.61  34
   2   0  10 25872.0 1355.55  49
  -2   0 -10 23752.8 1324.57  57
   2   0  10 25865.3 1394.78  50
  -2   0 -10 27421.3 1436.34  40
  -2   0 -10 24661.1 1368.20  44
  -2   0 -10 25419.9 1421.65  42
  -2   0 -11 18396.6 993.557  42
   2   0  11 17787.3 947.239  34
  -2   0 -11 15738.1 867.579  33
  -2   0 -11 14922.8 919.446  10
   2   0  11 18743.7 977.301  50
  -2   0 -11 15549.7 947.881  40
  -2   0 -11 15235.4 884.148  57
  -2   0 -11 17232.7 937.546  44
   2   0  11 14890.1 887.708  49
   2   0  12 1496.66 160.840  49
   2   0  12 1655.20 185.286  34
  -2   0 -12 1815.59 217.369  42
   2   0  12 2103.20 218.477  50
  -2   0 -13 2170.53 188.955   9
   2   0  13 1969.56 154.968  34
   2   0  13 2202.64 182.030  50
   2   1 -15 1392.16 145.549  40
  -2  -1  15 1388.62 118.880  49
   2   1 -15 1432.68 152.330  10
  -2  -1  15 1303.97 124.557  34
   2   1 -14 17767.6 1016.48  57
  -2  -1  14 21124.5 1055.35  51
  -2  -1  14 21159.3 1045.82  50
   2   1 -14 18627.7 1025.66  43
   2   1 -14 21060.7 1088.11  40
  -2  -1  14 21993.8 1061.08  34
  -2  -1  14 19689.0 1040.39  49
  -2  -1  13 1530.02 210.382  34
  -2  -1  13 1296.87 201.565  49
   2   1 -13 1609.15 196.879  57
   2   1 -13 1188.19 185.447  42
   2   1 -13 1202.94 188.884  43
   2   1 -13 1307.08 197.484   5
   2   1 -13 1509.35 234.934  40
  -2  -1  12 1293.42 226.143  49
   2   1 -12 1234.08 210.983  43
   2   1 -12 1404.49 216.916  42
   2   1 -12 1306.14 205.502  57
  -2  -1  12 1255.03 227.154  34
  -2  -1  11 10158.5 694.212  49
   2   1 -11 10308.4 682.796  42
   2   1 -11 10354.8 689.229  43
   2   1 -11 10340.6 669.229  57
   2   1 -11 9660.03 619.330  56
   2   1 -10 317.195 124.154  42
   2   1 -10 477.213 138.733  43
  -2  -1  10 427.221 122.146  48
  -2  -1  10 282.587 123.919  49
   2   1 -10 237.148 102.490  57
   2   1 -10 249.685 98.1092  56
   2   1  -9 6209.41 444.219  57
  -2  -1   9 5455.69 438.576  48
  -2  -1   9 6093.55 474.443  49
   2   1  -9 5344.96 463.802  40
   2   1  -9 6173.51 456.790  42
   2   1  -9 5844.77 451.984  43
   2   1  -9 6175.95 424.417  56
   2   1  -8 380.178 109.385  42
   2   1  -8 198.713 99.7207  41
   2   1  -8 366.634 108.269  43
   2   1  -8 209.222 132.666  58
  -2  -1   8 348.764 118.120   1
   2   1  -8 269.959 88.7406  56
   2   1  -8 386.642 109.589  57
   2   1  -8 396.860 122.551  40
   2   1  -7 14194.2 791.046  56
  -2  -1   7 15757.6 896.428   1
   2   1  -7 14876.7 900.842  58
   2   1  -7 15259.5 803.020  57
   2   1  -6 30672.2 1610.52   2
  -2  -1   6 34208.3 1649.06   1
   2   1  -6 37169.6 1836.08  29
   2   1  -6 31193.9 1563.76  56
   2   1  -6 33697.7 1571.54  57
   2   1  -6 32063.6 1644.40  58
  -2  -1   5 19466.3 975.406   1
   2   1  -5 19520.0 1121.39  29
   2   1  -5 18077.0 916.101  56
   2   1  -5 18195.6 960.769  58
   2   1  -5 17910.6 911.058  57
   2   1  -4 467.585 128.191  29
  -2  -1   4 465.967 84.8873   1
   2   1  -3 580953. 25732.1  29
  -2  -1   3 572284. 25612.0   1
  -2  -1   3 573793. 25633.7  35
  -2  -1   2 24449.2 1207.44  35
  -2  -1   1 39662.7 1940.50  35
  -2  -1   1 42303.0 1983.80   4
  -2  -1   0 15062.5 812.635  35
  -2  -1   0 15197.8 836.610   4
  -2  -1  -1 17489.8 907.856   4
   2   1   1 15409.4 769.058  60
  -2  -1  -2 104926. 4813.80   4
  -2  -1  -2 101420. 4767.38  35
  -2  -1  -3 40246.8 2009.63  35
  -2  -1  -4 88691.8 3860.27  35
   2   1   4 80955.9 3754.78   2
  -2  -1  -4 77399.5 3675.67  57
  -2  -1  -5 128838. 5797.51  35
  -2  -1  -5 121328. 5617.14  57
   2   1   6 13421.3 788.732  34
   2   1   6 12602.2 768.708  49
  -2  -1  -6 13631.5 738.679  57
  -2  -1  -6 13075.3 783.974  42
  -2  -1  -6 12621.3 784.480  43
   2   1   6 12972.9 771.675  50
  -2  -1  -6 13531.6 875.063  35
   2   1   7 52395.0 2503.15  34
   2   1   7 50800.7 2479.46  49
  -2  -1  -7 51229.0 2429.33  57
  -2  -1  -7 49797.9 2479.01  44
  -2  -1  -7 50206.5 2498.48  42
  -2  -1  -7 50493.8 2502.17  43
   2   1   7 50386.5 2486.86  50
  -2  -1  -7 49284.5 2486.59  40
  -2  -1  -7 49852.4 2575.93  35
   2   1   8 14993.7 875.208  34
   2   1   8 13079.6 846.510  49
  -2  -1  -8 12869.7 794.636  57
   2   1   8 13749.4 1070.78  60
  -2  -1  -8 13895.1 1156.62  58
  -2  -1  -8 13606.7 847.065  44
  -2  -1  -8 15124.1 891.890  42
  -2  -1  -8 13961.4 875.630  43
   2   1   8 14838.0 879.234  50
  -2  -1  -8 12984.7 854.599  40
  -2  -1  -9 31610.4 1720.85  40
   2   1   9 33439.5 1731.97  34
   2   1   9 32837.5 2047.01   1
  -2  -1  -9 33345.3 1743.41  42
   2   1   9 32945.4 1704.88  49
  -2  -1  -9 30864.7 2063.17  58
  -2  -1  -9 32108.0 1659.05  57
   2   1   9 29256.4 1939.13  60
  -2  -1  -9 32791.6 1710.47  44
  -2  -1  -9 33133.5 1745.58  43
   2   1   9 33847.4 1736.19  50
  -2  -1 -10 991.930 188.179  44
   2   1  10 1043.59 197.563  34
  -2  -1 -10 1011.08 163.832  57
  -2  -1 -10 640.988 160.115  40
  -2  -1 -10 730.389 187.542  42
  -2  -1 -10 819.437 192.804  43
   2   1  10 902.616 171.778  49
   2   1  10 635.292 180.883  50
  -2  -1 -11 528.891 130.880  44
  -2  -1 -11 394.568 120.159  40
   2   1  11 492.200 132.202  34
  -2  -1 -11 448.720 110.141  57
   2   1  11 276.864 134.532  50
   2   1  11 641.967 140.149  49
  -2  -1 -11 458.546 143.570  42
  -2  -1 -11 373.843 144.717  43
  -2  -1 -11 386.597 115.531  10
  -2  -1 -12 15060.8 799.106  42
  -2  -1 -12 12226.5 723.539  57
   2   1  12 15254.0 778.982  34
   2   1  12 13287.0 732.499  49
   2   1  12 14211.6 777.087  50
  -2  -1 -12 14352.6 759.855  44
  -2  -1 -12 14537.8 790.100  43
  -2  -1 -13 7828.45 426.662   9
   2   1  13 8345.66 423.906  50
   2   1  13 7218.93 400.597  34
  -2  -1 -13 7090.53 418.780  42
  -2  -2  15 1195.84 113.202  34
   2   2 -15 1560.84 151.895  10
   2   2 -15 1334.56 146.088  21
  -2  -2  15 1534.66 131.733  50
  -2  -2  14 15339.1 822.734  34
   2   2 -14 15016.7 874.097  10
  -2  -2  14 15188.3 814.537  49
   2   2 -13 42.3777 118.485  40
  -2  -2  13 392.315 131.114  49
   2   2 -13 273.121 99.1954  57
  -2  -2  13 228.174 115.857  34
   2   2 -13 339.038 133.391   5
   2   2 -13 330.493 112.851  43
  -2  -2  12 4276.25 379.481  34
   2   2 -12 3652.15 344.553  57
  -2  -2  12 4245.84 376.671  49
   2   2 -12 3426.37 337.259  42
   2   2 -12 3265.31 336.826  43
   2   2 -12 4229.38 409.113  40
   2   2 -11 6895.40 487.294  56
  -2  -2  11 8994.39 610.885  49
   2   2 -11 8497.12 574.501  57
   2   2 -11 8017.62 548.149  22
   2   2 -11 8447.42 629.965  40
   2   2 -11 7725.74 561.008  42
   2   2 -11 7670.66 560.392  43
   2   2 -10 8503.94 571.530  57
  -2  -2  10 8451.19 589.699  49
   2   2 -10 8681.45 620.701  40
   2   2 -10 8290.89 569.555  42
   2   2 -10 7450.75 557.356  43
   2   2 -10 7675.06 515.927  56
   2   2  -9 50531.1 2375.10  57
   2   2  -9 51017.7 2433.66  40
   2   2  -9 46484.7 2359.95  42
   2   2  -9 47127.4 2369.35  43
   2   2  -9 48414.5 2328.06  56
   2   2  -8 38898.6 1930.92  57
   2   2  -8 40905.1 2082.53  58
   2   2  -8 40219.9 1979.38  40
   2   2  -8 41676.4 1949.92  43
   2   2  -8 36337.3 1967.66  41
   2   2  -8 37921.6 1964.47  55
   2   2  -8 40037.2 1907.45  56
   2   2  -7 15309.3 813.062  56
   2   2  -7 14440.4 921.194  58
   2   2  -7 16066.3 838.639  57
   2   2  -6 87.9132 74.0811   2
   2   2  -6 55.9458 56.4782  56
   2   2  -6 137.026 67.5536  57
   2   2  -5 5420.94 337.097  56
   2   2  -5 6350.68 463.442   2
  -2  -2   5 5093.28 312.701   1
   2   2  -5 5903.40 352.746  57
  -2  -2   4 39301.2 1852.27  35
  -2  -2   3 139401. 6240.03  35
   2   2  -3 134535. 6350.00  29
  -2  -2   2 83851.6 3856.54  35
  -2  -2   1 47022.6 2279.20   4
  -2  -2   1 47719.2 2255.32  35
  -2  -2   0 731.537 134.780   4
  -2  -2   0 771.786 133.217  35
   2   2   1 45085.8 2145.53  60
  -2  -2  -1 49393.7 2273.00   4
  -2  -2  -1 46246.3 2247.37  35
   2   2   2 3943.52 296.639  60
   2   2   3 4540.41 387.440   2
   2   2   3 4548.24 377.062  60
  -2  -2  -3 5035.39 416.940  35
   2   2   4 8251.81 580.191   2
  -2  -2  -4 9790.17 666.869  35
   2   2   4 9550.22 656.032  60
   2   2   5 189918. 8535.15  60
  -2  -2  -5 174885. 8282.01  57
  -2  -2  -5 189845. 8337.86  44
   2   2   5 184385. 8342.50  50
  -2  -2  -5 194296. 8505.54  35
   2   2   5 178644. 8335.81  34
   2   2   6 897.535 215.532  60
   2   2   6 683.823 143.272  49
  -2  -2  -6 651.949 122.918  57
   2   2   6 643.119 147.446  34
  -2  -2  -6 569.748 172.257  35
  -2  -2  -6 682.847 145.506  44
  -2  -2  -6 598.987 139.326  42
  -2  -2  -6 565.773 137.559  43
  -2  -2  -7 2013.04 228.787  57
   2   2   7 1915.61 333.103  60
   2   2   7 1920.32 256.886  49
   2   2   7 1885.67 256.187  34
  -2  -2  -7 2051.54 305.477  35
  -2  -2  -7 1840.27 249.484  44
  -2  -2  -7 2063.13 269.398  43
  -2  -2  -7 1790.89 252.648  42
  -2  -2  -8 261.627 137.148  43
  -2  -2  -8 46.5389 109.612  42
   2   2   8 108.655 140.093   1
   2   2   8 154.131 111.224  49
   2   2   8 204.060 119.385  34
  -2  -2  -8 85.8114 84.8695  57
   2   2   8 135.833 126.137  60
  -2  -2  -9 44233.9 2274.12  42
   2   2   9 47097.5 2268.25  49
   2   2   9 46535.2 2275.71  34
  -2  -2  -9 43489.1 2197.52  57
  -2  -2  -9 40388.1 2596.94  58
   2   2   9 41018.2 2561.51   1
  -2  -2  -9 46480.8 2290.46  43
   2   2  10 10584.6 703.332  34
   2   2  10 11670.9 707.938  49
  -2  -2 -10 12161.9 750.574  43
  -2  -2 -10 9984.85 687.406  44
  -2  -2 -10 9794.84 646.021  57
  -2  -2 -10 10892.5 718.034  42
   2   2  11 10470.4 634.110  34
   2   2  11 9912.28 612.330  49
  -2  -2 -11 9870.30 636.265  43
  -2  -2 -11 10348.4 628.624  44
  -2  -2 -11 8777.40 574.377  57
  -2  -2 -11 10645.2 647.699  42
   2   2  12-10.7884 61.1096  34
   2   2  12-20.1256 64.3832  54
  -2  -2 -12 35.2619 75.2033  42
  -2  -2 -12-11.7115 60.3490  43
   2   2  12 27.4388 59.3046  49
  -2  -2 -12 31.7155 62.9040  44
   2   3 -15 1940.46 175.064  21
   2   3 -15 1838.74 164.297  40
  -2  -3  15 2215.23 163.847  50
   2   3 -15 1935.33 168.169  10
  -2  -3  14 2460.11 207.678  49
  -2  -3  14 2373.24 209.560  34
   2   3 -14 2138.67 211.090   5
   2   3 -14 2471.77 260.259  10
   2   3 -14 2248.53 245.365  40
  -2  -3  13 8897.19 592.617  49
   2   3 -13 10382.3 660.912   5
  -2  -3  13 9542.46 607.322  34
   2   3 -13 10221.3 686.798  10
   2   3 -13 9817.84 658.174  40
  -2  -3  12 7281.69 527.211  34
   2   3 -12 7334.98 567.791  40
   2   3 -12 7515.15 523.714  57
   2   3 -12 7012.22 491.293  22
   2   3 -12 6420.35 563.414   5
  -2  -3  12 7054.39 518.289  49
   2   3 -11 7683.10 605.617  40
   2   3 -11 7468.44 548.481  22
   2   3 -11 6987.09 521.821  42
   2   3 -11 7726.22 537.012  43
  -2  -3  11 8092.85 565.654  49
   2   3 -11 7949.88 560.955  57
   2   3 -11 7135.74 562.944  13
  -2  -3  10 61.1774 98.3167  49
   2   3 -10 45.8607 73.7147  23
   2   3 -10 18.2943 83.9032  43
   2   3 -10 69.7928 88.0415  42
   2   3 -10 96.6767 119.259  40
   2   3 -10 77.8898 93.8831  57
   2   3 -10 26.0833 62.8974  56
   2   3  -9 367.557 106.620  23
   2   3  -9 564.034 127.205  43
   2   3  -9 300.115 106.723  42
   2   3  -9 490.915 151.756  40
   2   3  -9 526.106 103.596  56
   2   3  -9 321.744 123.268  57
   2   3  -8 15523.1 935.282  23
   2   3  -8 18287.8 1010.22  41
   2   3  -8 18134.1 961.432  57
   2   3  -8 16975.0 906.851  56
   2   3  -8 18323.7 998.202  40
   2   3  -7 1142.65 186.036   2
   2   3  -7 1334.94 149.957  56
   2   3  -7 1496.29 177.267  57
   2   3  -6 37835.3 2036.54   2
   2   3  -6 38546.3 1881.29   3
   2   3  -6 43886.8 2165.38  29
   2   3  -6 39211.5 1879.44  59
   2   3  -6 39894.0 1878.98  56
   2   3  -6 40695.1 1913.47  57
   2   3  -5 37944.3 1895.15   2
   2   3  -5 34069.1 1678.84  56
   2   3  -5 34817.0 1706.09  57
   2   3  -5 36165.4 1705.11  59
   2   3  -5 38621.1 1920.27  29
  -2  -3   4 79455.1 3763.62  35
   2   3  -4 81922.1 3935.95  29
   2   3  -4 86391.4 3978.86   2
   2   3  -4 83611.4 3776.14  59
  -2  -3   3 151420. 6729.00  35
   2   3  -3 138859. 6825.49  29
   2   3  -3 153960. 6914.20   2
  -2  -3   2 11938.2 681.165  35
  -2  -3   2 11698.5 693.514   4
  -2  -3   1 43708.6 2241.33  35
   2   3  -1 49941.7 2387.03   2
  -2  -3   1 47530.5 2247.22   4
  -2  -3   0 8040.73 534.637  35
   2   3   0 7592.26 591.580   2
  -2  -3   0 8116.68 515.755   4
  -2  -3  -1 17595.9 969.023  35
   2   3   1 16219.0 996.536   2
  -2  -3  -1 15953.8 926.370   4
   2   3   2 102352. 4775.61  60
   2   3   2 103231. 4700.46  59
   2   3   2 105265. 4896.95   2
  -2  -3  -3 170532. 7486.87  35
   2   3   3 155723. 7398.26  60
   2   3   3 154240. 7266.79  59
   2   3   3 174094. 7477.63   2
   2   3   3 164100. 7290.10   3
  -2  -3  -4 18093.0 1101.29  35
   2   3   4 17568.1 1058.23  60
   2   3   4 16985.7 1028.96   2
   2   3   5 30838.7 1577.30  34
  -2  -3  -5 31175.8 1726.02  35
  -2  -3  -5 28338.8 1525.34  57
   2   3   5 30048.5 1711.35  60
  -2  -3  -5 30065.5 1551.03  42
  -2  -3  -5 30050.8 1556.07  43
  -2  -3  -5 30496.7 1556.20  44
   2   3   5 31995.0 1574.65  50
   2   3   5 32733.1 1596.81  49
   2   3   6 292.370 114.710  34
  -2  -3  -6 407.089 167.749  35
   2   3   6 214.076 100.921  50
  -2  -3  -6 195.857 90.3569  57
  -2  -3  -6 205.355 104.522  42
  -2  -3  -6 348.768 112.202  43
   2   3   6 184.083 122.982  60
   2   3   6 256.275 110.305  49
  -2  -3  -6 321.223 116.443  44
  -2  -3  -7 58603.7 2856.47  44
   2   3   7 50944.8 3136.14   1
  -2  -3  -7 53925.7 2992.84  35
   2   3   7 63459.9 2890.99  50
   2   3   7 65251.3 2904.30  49
  -2  -3  -7 57114.4 2853.35  42
  -2  -3  -7 61502.8 2880.77  43
   2   3   7 50772.8 3026.21  60
  -2  -3  -7 57955.6 2805.13  57
  -2  -3  -8 8909.41 661.628  42
   2   3   8 8994.32 900.852   1
  -2  -3  -8 9779.11 683.961  43
  -2  -3  -8 10434.3 688.143  44
   2   3   8 10604.0 697.853  49
  -2  -3  -8 10205.7 645.190  57
   2   3   8 10207.7 706.020  50
   2   3   9 484.286 156.661  50
  -2  -3  -9 583.295 166.686  44
  -2  -3  -9 396.353 123.298  57
  -2  -3  -9 460.397 141.750  42
  -2  -3  -9 379.782 148.162  43
   2   3   9 524.336 158.862  49
   2   3  10 5396.78 444.182  50
  -2  -3 -10 5063.02 399.431  57
   2   3  10 6363.33 465.101  49
  -2  -3 -10 5870.27 453.421  42
  -2  -3 -10 6359.21 468.098  43
   2   3  11 6559.96 433.135  49
   2   3  11 6554.48 437.845  50
  -2  -3 -11 5867.99 398.891  57
   2   3  11 5738.71 418.151  54
  -2  -3 -11 6001.10 428.167  42
  -2  -3 -11 7145.53 452.145  43
  -2  -3 -12 15708.1 762.180  47
   2   3  12 15344.5 776.692  50
  -2  -3 -12 17079.1 793.256  44
   2   4 -15 3602.63 246.374  21
  -2  -4  15 4045.17 239.365  50
   2   4 -14 882.633 153.411  10
  -2  -4  14 596.030 89.1693  34
   2   4 -14 630.750 119.019   5
  -2  -4  14 607.314 86.2052  49
  -2  -4  13 1257.39 165.933  49
   2   4 -13 1277.14 214.500  10
   2   4 -13 924.078 184.061  40
  -2  -4  13 924.289 144.629  34
   2   4 -13 1197.51 149.797  22
   2   4 -13 1122.96 200.471   5
   2   4 -12 394.926 157.933   5
  -2  -4  12 566.441 131.728  34
   2   4 -12 348.299 143.817  40
   2   4 -12 373.112 169.384  10
   2   4 -12 370.081 126.227  13
   2   4 -12 575.212 142.247  22
  -2  -4  12 489.870 129.683  49
   2   4 -11 3934.90 442.501   5
   2   4 -11 3832.56 316.760  23
   2   4 -11 3491.69 382.035  40
   2   4 -11 3852.29 432.608  10
  -2  -4  11 3564.38 338.443  49
   2   4 -11 3079.79 339.584  22
   2   4 -11 3129.76 362.397  13
   2   4 -10 16442.7 1022.31  40
  -2  -4  10 18123.9 987.476  49
   2   4 -10 16068.4 945.416  23
   2   4  -9 25413.1 1410.52   6
   2   4  -9 24696.0 1346.56  23
   2   4  -9 26438.5 1406.86  40
   2   4  -8 2667.90 239.874  56
   2   4  -8 3650.45 314.746  57
   2   4  -8 3749.72 374.135   6
   2   4  -8 2917.33 306.076  40
   2   4  -8 2830.40 294.850  23
   2   4  -7 10834.7 698.630  23
   2   4  -7 11384.9 729.981  41
   2   4  -7 13000.1 711.197  57
   2   4  -7 11701.7 646.021  56
   2   4  -7 12188.7 812.865   2
   2   4  -7 11441.0 752.827  37
   2   4  -6 18605.6 1114.68   2
   2   4  -6 16478.2 914.612   3
   2   4  -6 18365.0 1136.92  29
   2   4  -6 17476.0 915.898  59
   2   4  -6 16942.5 881.516  56
   2   4  -5 51634.2 2563.20   2
   2   4  -5 47777.6 2333.73   3
   2   4  -5 46794.1 2273.15  56
   2   4  -5 50401.5 2516.18  29
   2   4  -5 51206.6 2334.05  59
  -2  -4   4 1709.22 185.483  35
   2   4  -4 1736.69 158.930  56
   2   4  -4 1561.11 243.909  29
   2   4  -4 2005.01 202.868  59
   2   4  -4 1786.88 291.182   2
   2   4  -4 2102.21 207.782   3
   2   4  -3 3280.10 387.604   2
  -2  -4   3 2985.16 269.693  35
  -2  -4   3 2965.10 274.886   4
   2   4  -3 2749.61 211.099  56
   2   4  -3 2988.84 320.549  29
   2   4  -3 3272.20 259.603  59
  -2  -4   2 22212.6 1039.02  35
  -2  -4   2 20293.5 987.100   4
   2   4  -2 19436.7 908.057  56
   2   4  -2 19475.9 1056.79  29
  -2  -4   1 35288.6 1793.79   4
  -2  -4   1 37973.1 1872.16  35
   2   4  -1 38171.6 2005.77   2
   2   4  -1 36871.0 1779.88  59
  -2  -4   0 16373.4 889.501   4
   2   4   0 15848.7 1039.01   2
  -2  -4   0 16913.3 971.730  35
   2   4   0 15733.7 851.580  59
   2   4   1 87.9774 107.208   2
   2   4   1 208.952 74.7765   3
  -2  -4  -1 335.959 149.582  35
   2   4   1 200.104 71.6573  59
   2   4   2 29.2727 87.0911   2
   2   4   2 24.5991 72.0351   3
   2   4   2 11.1959 47.1117  59
   2   4   3 51566.8 2669.89   2
   2   4   3 54870.7 2480.67   3
   2   4   3 50255.2 2456.49  59
   2   4   3 51085.3 2600.06  60
  -2  -4  -3 53533.5 2693.34  35
   2   4   4 16222.7 938.111  50
   2   4   4 17845.2 1073.51   2
  -2  -4  -4 18490.5 947.548  44
   2   4   4 15114.8 1040.56  60
  -2  -4  -4 18402.3 1133.10  35
   2   4   4 15954.3 928.854  34
  -2  -4  -5 35254.0 1821.29  43
  -2  -4  -5 37929.1 1845.08  44
   2   4   5 36397.4 2010.80  60
   2   4   5 35444.7 1839.37  34
  -2  -4  -5 36444.1 2046.55  35
   2   4   5 36995.5 1865.92  50
   2   4   6 5204.75 430.584  49
   2   4   6 4464.94 414.550  50
   2   4   6 3689.60 534.779   1
  -2  -4  -6 4267.87 379.804  43
  -2  -4  -6 5212.40 419.196  44
   2   4   6 4491.10 406.565  34
  -2  -4  -6 3713.79 472.614  35
  -2  -4  -6 4581.00 389.187  42
   2   4   7 136.030 116.871  49
   2   4   7 22.3429 102.492  50
   2   4   7 54.4181 128.032   1
  -2  -4  -7 80.4131 101.463  42
  -2  -4  -7 125.095 93.0984  43
   2   4   7 65.1645 96.9893  34
  -2  -4  -7 76.5845 106.614  35
  -2  -4  -7 43.2136 101.690  44
   2   4   8 48584.6 2407.13  50
   2   4   8 51896.8 2425.41  49
   2   4   8 45725.7 2407.90  34
  -2  -4  -8 48219.5 2382.20  42
  -2  -4  -8 46212.4 2346.11  57
  -2  -4  -8 47519.4 2388.65  43
  -2  -4  -8 48257.6 2405.88  44
  -2  -4  -9 24637.8 1326.80  57
   2   4   9 27766.3 1393.61  50
   2   4   9 27226.7 1402.84  49
   2   4   9 26103.5 1387.65  34
  -2  -4  -9 24589.5 1348.05  42
   2   4   9 22490.6 1346.09  54
  -2  -4  -9 27251.0 1387.39  44
  -2  -4  -9 24758.9 1354.76  43
  -2  -4 -10 15878.9 897.379  57
   2   4  10 16365.0 941.084  34
  -2  -4 -10 16897.7 930.066  43
  -2  -4 -10 17350.6 949.744  44
   2   4  10 18742.3 965.101  49
   2   4  10 14921.6 912.261  54
   2   4  10 17165.6 941.815  50
  -2  -4 -10 17053.9 926.136  42
   2   4  11 910.216 128.360  34
   2   4  11 722.559 118.501  50
   2   4  11 690.230 113.104  54
  -2  -4 -11 768.392 110.522  42
  -2  -4 -11 896.989 136.909  44
   2   4  11 705.620 123.259  49
   2   5 -14 455.812 97.7612   5
   2   5 -14 346.703 104.118  21
   2   5 -13 4279.90 378.696   5
   2   5 -13 4448.95 321.883  22
   2   5 -13 4429.67 385.657  21
   2   5 -13 4037.29 370.242  10
   2   5 -13 4165.85 312.378  13
   2   5 -12 25084.6 1402.52  40
  -2  -5  12 24120.6 1319.68  34
   2   5 -12 26136.6 1390.45  13
  -2  -5  12 24888.7 1323.29  49
   2   5 -12 27893.9 1468.55  10
   2   5 -12 25627.4 1372.98  22
   2   5 -12 28750.8 1327.55  23
   2   5 -12 28202.1 1492.06   5
   2   5 -11 3994.55 445.685   5
   2   5 -11 4095.41 411.557  13
  -2  -5  11 4515.48 359.144  49
   2   5 -11 4777.69 458.374  10
   2   5 -11 3812.58 377.107  22
   2   5 -11 3829.66 390.885  40
   2   5 -11 4016.24 344.120  23
   2   5 -10 1618.29 245.378   6
   2   5 -10 1801.07 322.613   5
   2   5 -10 1762.98 285.130  13
   2   5 -10 2245.39 250.446  23
   2   5 -10 1540.91 253.190  22
  -2  -5  10 1363.19 204.729  49
   2   5 -10 1657.25 283.596  10
   2   5 -10 1758.78 258.954  40
   2   5  -9 1927.45 290.009   6
   2   5  -9 2054.77 325.638   5
   2   5  -9 1800.10 244.775  23
   2   5  -9 2079.20 267.952  40
   2   5  -9 2164.97 232.986  15
   2   5  -9 2024.15 313.258  10
   2   5  -8 11546.9 778.131  10
   2   5  -8 10684.3 714.711  23
   2   5  -8 11845.0 802.713   6
   2   5  -8 11320.1 714.788  40
   2   5  -8 11535.2 704.552  15
   2   5  -8 11057.0 742.525  41
   2   5  -7 35478.6 1838.68  41
   2   5  -7 39792.1 1918.46  37
   2   5  -7 34940.2 1978.41   2
   2   5  -7 34252.8 1760.13   3
   2   5  -7 39143.6 1929.42   6
   2   5  -7 36977.5 1777.08  59
   2   5  -7 33657.3 1812.28  23
   2   5  -7 36867.3 1873.01  10
   2   5  -7 34858.2 1800.82  15
   2   5  -6 4823.67 361.420  59
   2   5  -6 4353.17 408.077  37
   2   5  -6 4424.97 357.313  30
   2   5  -6 4908.23 495.513  29
   2   5  -6 4463.73 302.779  56
   2   5  -6 4153.45 365.364  41
   2   5  -6 3590.02 344.617  15
   2   5  -6 4667.81 506.812   2
   2   5  -6 4394.78 352.291   3
   2   5  -6 4462.39 423.733   6
   2   5  -5 4159.67 287.292  56
   2   5  -5 4651.93 513.184   2
   2   5  -5 4144.11 348.538   3
   2   5  -5 4007.33 339.154  59
   2   5  -5 4321.27 440.002  29
  -2  -5   4 3246.41 291.358  35
   2   5  -4 2886.74 230.305  56
   2   5  -4 3490.02 296.870  59
   2   5  -4 3283.58 358.985  29
   2   5  -4 3819.39 460.040   2
   2   5  -4 3195.27 299.580   3
  -2  -5   3 26841.8 1358.06  35
   2   5  -3 23903.7 1226.30  56
   2   5  -3 26681.6 1317.01  59
   2   5  -3 22846.4 1377.52  29
   2   5  -3 27043.1 1578.49   2
   2   5  -3 26007.9 1329.92   3
   2   5  -2 186712. 9163.32  29
  -2  -5   2 214533. 9181.06  35
  -2  -5   1 2132.45 274.495  35
   2   5  -1 1145.61 169.932   1
   2   5  -1 1876.31 216.484   3
   2   5  -1 2281.67 341.950   2
   2   5  -1 1907.21 215.854  59
  -2  -5   0 23429.1 1307.54  35
   2   5   0 20700.5 1226.07   1
   2   5   0 24187.3 1423.39   2
   2   5   0 22803.1 1175.11   3
   2   5   0 21578.5 1158.60  59
  -2  -5  -1 26943.1 1421.41  35
   2   5   1 24331.0 1376.61   1
   2   5   1 22655.6 1436.72   2
   2   5   1 23468.3 1226.47   3
   2   5   1 22044.5 1204.70  59
  -2  -5  -2 85990.8 3998.49  35
   2   5   2 81050.4 3743.96  59
   2   5   2 75967.1 3746.06  49
   2   5   2 81161.1 3980.44   1
   2   5   2 81506.2 4011.83   2
   2   5   2 80709.5 3757.50   3
   2   5   3 1749.96 309.684   1
   2   5   3 1618.37 195.564   3
   2   5   3 1607.64 285.007   2
   2   5   3 1866.80 207.769  34
   2   5   3 1713.78 192.784  59
   2   5   3 1836.45 196.257  25
  -2  -5  -3 1770.11 196.605  44
   2   5   3 1600.38 212.597  50
   2   5   3 1475.92 202.566  54
   2   5   3 1530.00 205.297  49
   2   5   4 5718.99 437.748  34
  -2  -5  -4 6525.93 617.752  35
   2   5   4 6271.19 473.849  54
   2   5   4 5745.71 411.217  25
   2   5   4 6126.39 467.855  50
   2   5   4 6754.50 658.613   1
  -2  -5  -4 6562.86 455.343  44
   2   5   4 5307.23 451.000  49
   2   5   5 7708.59 585.007  54
  -2  -5  -5 8304.86 568.954  44
   2   5   5 8175.80 581.102  50
   2   5   5 7231.62 769.557   1
   2   5   5 8476.96 596.021  49
   2   5   5 8080.53 561.316  34
  -2  -5  -5 7936.84 740.115  35
   2   5   6 676.928 170.829  54
   2   5   6 693.261 240.107   1
   2   5   6 815.151 170.426  34
  -2  -5  -6 759.492 245.170  35
  -2  -5  -6 671.564 161.919  44
  -2  -5  -6 758.324 151.787  43
   2   5   6 659.233 166.521  50
  -2  -5  -7 15737.5 953.690  42
   2   5   7 18260.0 1038.07  54
  -2  -5  -7 16428.4 1184.72  35
   2   5   7 18000.0 1015.30  34
   2   5   7 19029.4 1037.99  50
  -2  -5  -7 15327.2 956.447  43
  -2  -5  -7 18313.7 1021.29  44
   2   5   7 16190.9 1292.00   1
  -2  -5  -8 136.311 96.7851  43
  -2  -5  -8 147.175 89.6699  42
   2   5   8 146.751 112.672  54
  -2  -5  -8 342.143 130.698  44
   2   5   8 61.3139 103.353  50
   2   5   8 273.394 121.735  34
   2   5   9 2464.96 252.268  34
   2   5   9 2608.63 273.904  49
   2   5   9 1782.09 208.012  24
   2   5   9 1968.87 242.831  54
  -2  -5  -9 2028.16 218.585  43
  -2  -5  -9 2457.17 265.116  44
   2   5   9 2586.69 261.555  50
  -2  -5  -9 1920.85 210.652  42
   2   5  10 4264.81 343.354  54
   2   5  10 5140.85 366.998  34
   2   5  10 6335.90 400.749  49
   2   5  10 5481.92 371.402  50
  -2  -5 -10 5315.02 382.017  44
  -2  -5 -11 11437.7 604.075  44
  -2  -5 -11 11417.1 594.859  47
   2   6 -14 130.713 58.6086   5
   2   6 -13 1819.95 183.669  13
   2   6 -13 1823.89 151.387  23
   2   6 -13 1755.48 182.549  22
   2   6 -13 2082.64 228.892  21
   2   6 -13 1844.90 224.768   5
   2   6 -12 9090.00 657.042   5
   2   6 -12 9207.38 538.220  23
   2   6 -12 8468.19 589.980  13
   2   6 -12 7991.97 565.971  22
   2   6 -12 8951.61 627.213  21
   2   6 -12 9404.68 629.179  10
   2   6 -11 5341.64 509.944   5
   2   6 -11 4356.11 393.093   6
   2   6 -11 4838.73 386.391  23
   2   6 -11 5083.48 460.803  13
   2   6 -11 5842.25 458.405  22
   2   6 -11 4711.69 458.349  10
   2   6 -10 5043.64 374.380  15
   2   6 -10 4833.17 441.321   6
   2   6 -10 5189.82 524.336   5
   2   6 -10 4769.94 405.953  23
   2   6 -10 4006.61 446.147  13
   2   6 -10 5124.70 478.867  10
   2   6 -10 4340.76 422.466  22
  -2  -6  10 4622.06 368.539  49
   2   6  -9 2615.54 351.654  13
   2   6  -9 2294.30 273.188  23
   2   6  -9 2776.59 347.514  10
   2   6  -9 2280.30 332.090   6
   2   6  -9 2613.26 269.414  15
   2   6  -9 1748.80 280.539  22
   2   6  -8 5444.12 505.975  10
   2   6  -8 5563.72 474.996  23
   2   6  -8 6670.38 572.259   6
   2   6  -8 5768.05 466.431  15
   2   6  -8 7201.17 468.906  12
   2   6  -8 6257.41 565.034  13
   2   6  -7 24082.4 1413.52  41
   2   6  -7 26191.4 1503.13  37
   2   6  -7 28421.0 1394.15  12
   2   6  -7 29252.6 1556.46   6
   2   6  -7 28239.4 1548.76   5
   2   6  -7 24987.6 1422.33  23
   2   6  -7 25322.6 1618.34   2
   2   6  -7 27125.0 1384.86   3
   2   6  -7 25864.7 1384.00  59
   2   6  -7 24626.3 1437.86  10
   2   6  -7 24472.0 1401.85  15
   2   6  -7 31202.5 1406.48  14
   2   6  -6 9519.95 685.052  41
   2   6  -6 11328.0 780.707  37
   2   6  -6 11166.1 682.241  12
   2   6  -6 10517.1 780.547   6
   2   6  -6 9634.59 743.005   5
   2   6  -6 10627.6 707.059  23
   2   6  -6 9726.49 696.945  10
   2   6  -6 10871.0 911.105   2
   2   6  -6 11377.8 702.468   3
   2   6  -6 14601.8 743.373  16
   2   6  -6 10137.8 694.854  15
   2   6  -6 12247.7 689.002  14
   2   6  -6 12406.4 716.138  59
   2   6  -5 5784.02 464.534  41
   2   6  -5 6011.38 506.480   5
   2   6  -5 6581.73 472.980  12
   2   6  -5 7521.08 488.418  25
   2   6  -5 6304.61 568.274  29
   2   6  -5 6590.32 490.140  59
   2   6  -5 7175.62 476.134  24
   2   6  -5 5196.34 630.379   2
   2   6  -5 6432.60 491.680   3
   2   6  -5 6639.79 463.469  14
   2   6  -5 8203.82 491.969  16
   2   6  -5 5821.97 485.008  15
   2   6  -4 2898.16 317.192  15
   2   6  -4 3221.87 302.728  14
   2   6  -4 3927.76 312.134  16
   2   6  -4 2868.91 344.526  37
   2   6  -4 3458.93 319.627  12
   2   6  -4 3322.57 309.224  30
   2   6  -4 3290.96 375.012  29
   2   6  -4 3526.44 306.302  24
   2   6  -4 4049.04 320.638  25
   2   6  -4 3173.36 324.444   3
   2   6  -4 3223.59 482.131   2
   2   6  -4 4485.62 339.793  17
   2   6  -4 3695.42 332.733  59
   2   6  -4 3197.42 329.184   5
   2   6  -4 3420.77 353.365   6
   2   6  -3 7368.64 536.749  59
   2   6  -3 6624.17 546.353   6
  -2  -6   3 7412.79 577.106  35
   2   6  -3 6845.63 515.688  12
   2   6  -3 8122.24 493.722  20
   2   6  -3 9221.82 527.140  17
   2   6  -3 8299.54 515.496  24
   2   6  -3 8275.12 506.132  16
   2   6  -3 8685.95 783.705   2
   2   6  -3 7842.38 549.733   3
   2   6  -3 6532.34 566.465  29
   2   6  -3 6942.93 499.135  30
   2   6  -2 59476.4 3326.02  29
   2   6  -2 71538.4 3226.20  20
   2   6  -2 68232.2 3246.79  24
   2   6  -2 75133.6 3257.62  25
   2   6  -2 72683.2 3306.19  59
   2   6  -2 60638.8 3263.35  12
  -2  -6   2 75430.5 3413.51  35
  -2  -6   1 2270.15 307.536  35
   2   6  -1 1760.76 267.333  29
   2   6  -1 1824.49 230.400  59
   2   6  -1 1804.46 193.409  20
   2   6  -1 1978.82 242.354   3
   2   6  -1 2422.44 393.685   2
   2   6  -1 1288.48 208.573  14
   2   6  -1 2183.68 226.337  24
   2   6  -1 2197.11 220.536  25
   2   6   0 48214.2 2346.10  20
   2   6   0 47096.5 2383.56  24
   2   6   0 51088.1 2383.98  25
   2   6   0 50613.9 2725.54   2
   2   6   0 47776.3 2477.91   1
   2   6   0 50601.0 2429.43   3
   2   6   0 47608.0 2363.04  16
  -2  -6   0 55582.8 2635.55  35
   2   6   0 51959.4 2426.04  59
   2   6   0 49383.1 2404.33  50
   2   6   1 12465.8 687.705  20
  -2  -6  -1 13463.6 940.894  35
   2   6   1 11559.2 724.536  24
   2   6   1 11992.4 715.987  25
   2   6   1 12271.2 870.220   1
   2   6   1 11840.5 962.428   2
   2   6   1 13080.6 764.372   3
   2   6   1 11835.7 707.934  16
   2   6   1 12586.8 744.178  59
   2   6   1 12332.7 744.543  50
   2   6   2 31374.9 1615.02  20
  -2  -6  -2 39727.3 1994.28  35
   2   6   2 33659.4 1660.82  34
   2   6   2 32994.1 1692.37  54
   2   6   2 29481.4 1668.86  24
   2   6   2 33588.9 1669.77  25
   2   6   2 36306.4 1951.94   1
   2   6   2 34935.2 1986.88   2
   2   6   2 34791.4 1702.68   3
   2   6   2 31647.8 1653.51  16
   2   6   2 36440.8 1700.45  59
   2   6   2 34136.8 1709.62  50
   2   6   2 32558.7 1685.89  49
   2   6   3 37698.9 1818.06  50
   2   6   3 33801.1 1777.11  24
   2   6   3 36608.0 1762.52  25
   2   6   3 35999.4 2072.81   1
   2   6   3 37081.2 2050.25   2
   2   6   3 36857.2 1777.63   3
   2   6   3 35006.5 1759.59  34
   2   6   3 33822.5 1790.54  54
   2   6   3 31391.0 1733.63  16
   2   6   3 35746.2 1793.37  49
   2   6   3 35502.7 1761.72  59
   2   6   4 52502.5 2884.89   1
  -2  -6  -4 59803.3 2914.63  35
   2   6   4 51842.0 2534.20  34
   2   6   4 50127.8 2571.72  54
   2   6   4 53096.7 2517.88  25
   2   6   4 47804.9 2499.70  16
   2   6   4 50889.0 2565.71  49
   2   6   4 54071.9 2583.70  50
  -2  -6  -4 55126.6 2536.28  44
  -2  -6  -5 1723.87 335.340  35
   2   6   5 1587.13 211.270  34
   2   6   5 1160.95 206.025  50
   2   6   5 1063.20 167.094  25
   2   6   5 1078.16 203.054  49
   2   6   5 1297.03 224.035  54
  -2  -6  -5 1379.73 208.022  57
   2   6   5 1568.27 339.159   1
  -2  -6  -5 1196.05 192.034  44
  -2  -6  -6 8255.94 559.859  57
   2   6   6 8016.33 589.377  50
   2   6   6 7906.83 803.942   1
  -2  -6  -6 8790.55 582.567  44
   2   6   6 7557.30 583.805  49
   2   6   6 7956.23 594.868  54
  -2  -6  -6 8128.66 763.577  35
   2   6   6 7332.00 544.571  34
  -2  -6  -7 29817.4 1521.96  57
   2   6   7 30201.1 1571.46  49
   2   6   7 27263.4 1517.52  34
  -2  -6  -7 31699.6 1558.26  44
   2   6   7 29087.3 1549.22  50
   2   6   7 28770.7 1555.25  54
   2   6   8 36755.9 1798.88  54
   2   6   8 33425.7 1746.41  24
   2   6   8 34976.1 1770.84  34
   2   6   8 35411.1 1800.70  49
   2   6   8 34768.2 1781.30  50
  -2  -6  -8 36076.0 1767.15  57
  -2  -6  -8 37328.7 1795.81  44
   2   6   9 6746.41 451.939  54
  -2  -6  -9 7626.25 470.371  44
   2   6   9 6359.35 415.063  24
  -2  -6  -9 7281.91 446.549  57
  -2  -6 -10 4170.65 282.113  47
  -2  -6 -10 4546.91 293.780  44
   2   7 -13 3070.09 198.720  23
   2   7 -13 2480.50 213.563  13
   2   7 -13 3190.74 269.723   5
   2   7 -13 3377.37 238.902  22
   2   7 -12 1956.58 191.894  23
   2   7 -12 2071.09 221.813  22
   2   7 -12 1456.25 202.599  13
   2   7 -12 2215.83 268.240   5
   2   7 -11 322.467 121.891   6
   2   7 -11 351.964 171.444   5
   2   7 -11 202.491 96.5628  23
   2   7 -11 408.710 126.975  22
   2   7 -11 289.695 141.338  13
   2   7 -11 269.258 129.652  10
   2   7 -11 394.565 92.9202  15
   2   7 -10 2291.32 356.474   5
   2   7 -10 3219.46 345.373   6
   2   7 -10 2559.54 287.013  23
   2   7 -10 3133.44 337.101  22
   2   7 -10 2943.81 332.967  21
   2   7 -10 3133.96 374.886  13
   2   7 -10 3113.56 349.763  10
   2   7 -10 3139.40 281.681  15
   2   7  -9 17986.1 1136.45   6
   2   7  -9 16782.0 1052.93  23
   2   7  -9 16388.7 1072.52  21
   2   7  -9 18299.5 1158.15  13
   2   7  -9 17295.1 1094.46  10
   2   7  -9 19150.0 1046.77  15
   2   7  -8 2494.68 366.725   5
   2   7  -8 2900.84 378.044   6
   2   7  -8 2526.93 321.394  22
   2   7  -8 2616.97 312.542  21
   2   7  -8 2513.89 303.967  23
   2   7  -8 3074.32 296.543  12
   2   7  -8 2527.83 317.276  10
   2   7  -8 3834.75 316.926  14
   2   7  -8 3062.43 316.038  15
   2   7  -7 11416.2 851.837  37
   2   7  -7 13378.6 907.142   6
   2   7  -7 13250.0 895.973   5
   2   7  -7 14034.2 785.862  12
   2   7  -7 12316.7 871.558  13
   2   7  -7 10765.1 779.314  23
   2   7  -7 14234.3 801.530  24
   2   7  -7 11862.1 765.474  59
   2   7  -7 14268.8 777.992  14
   2   7  -7 10888.0 767.638  15
   2   7  -7 11676.4 792.609  10
   2   7  -7 12129.1 756.052   3
   2   7  -7 12362.8 986.941   2
   2   7  -6 10997.9 782.937  41
   2   7  -6 12513.4 824.549  15
   2   7  -6 14916.4 815.204  14
   2   7  -6 12908.9 809.673  30
   2   7  -6 13261.2 803.073  12
   2   7  -6 11984.8 861.403  13
   2   7  -6 11841.3 1055.63   2
   2   7  -6 14230.9 838.465   3
   2   7  -6 13627.1 832.585  59
   2   7  -6 13319.5 920.378   6
   2   7  -6 13455.1 893.564   5
   2   7  -6 11814.2 799.668  10
   2   7  -5 3569.39 380.172   5
   2   7  -5 3354.30 524.222   2
   2   7  -5 4171.39 385.631   3
   2   7  -5 4356.50 394.137  59
   2   7  -5 3625.78 340.259  10
   2   7  -5 3319.67 325.766  41
   2   7  -5 3871.51 353.190  30
   2   7  -5 4442.25 364.960  14
   2   7  -5 4783.35 373.316  16
   2   7  -5 3278.74 362.439  15
   2   7  -5 3446.47 361.734  23
   2   7  -5 4586.70 373.148  25
   2   7  -5 3707.73 411.381  37
   2   7  -5 3413.91 339.132  12
   2   7  -5 3540.93 382.741  13
   2   7  -4 11152.0 729.490  14
   2   7  -4 13869.1 744.582  16
   2   7  -4 11452.4 765.144  15
   2   7  -4 11767.0 817.193  37
   2   7  -4 10479.8 725.366  12
   2   7  -4 10211.4 736.789  13
   2   7  -4 10704.6 720.370  30
   2   7  -4 15231.0 778.724  17
   2   7  -4 11902.8 727.750  24
   2   7  -4 13745.9 749.382  25
   2   7  -4 12000.9 776.899  59
   2   7  -4 9926.01 973.997   2
   2   7  -4 12305.1 786.891   3
   2   7  -4 11358.3 800.835   6
   2   7  -4 10818.3 743.461   5
   2   7  -3 30017.7 1627.94  14
   2   7  -3 35912.0 1624.13  16
   2   7  -3 32874.0 1716.96  37
  -2  -7   3 33779.2 1742.35  35
   2   7  -3 28385.8 1630.00  12
   2   7  -3 26488.9 1589.49  13
   2   7  -3 35088.2 1608.48  20
   2   7  -3 38352.6 1642.61  17
   2   7  -3 31568.4 1610.68  24
   2   7  -3 28272.6 1601.05  30
   2   7  -3 33350.7 2038.91   2
   2   7  -3 33644.9 1692.14   3
   2   7  -3 28257.3 1661.62   6
   2   7  -3 28926.8 1610.64   5
   2   7  -2 800.312 181.897   3
   2   7  -2 718.102 242.199   2
   2   7  -2 945.560 191.258  59
   2   7  -2 831.505 152.763  16
   2   7  -2 756.957 152.585  17
   2   7  -2 979.177 204.257  37
  -2  -7   2 936.282 213.199  35
   2   7  -2 773.522 174.315  12
   2   7  -2 1138.62 198.000  14
   2   7  -2 565.795 126.441  20
   2   7  -2 836.740 154.260  24
   2   7  -2 1008.91 169.741  25
   2   7  -2 719.405 156.880  30
   2   7  -2 659.596 157.518   6
   2   7  -1 11334.1 719.457  24
   2   7  -1 12608.7 727.545  25
   2   7  -1 11112.9 730.766   6
  -2  -7   1 11735.0 875.532  35
   2   7  -1 10202.0 744.823  12
   2   7  -1 12087.4 767.105  59
   2   7  -1 12020.0 1039.05   2
   2   7  -1 13186.2 796.251   3
   2   7  -1 10800.5 751.873  14
   2   7  -1 11474.6 705.028  16
   2   7  -1 12590.4 704.570  20
   2   7  -1 13647.8 726.054  17
   2   7  -1 11256.2 725.893  50
   2   7   0 11760.4 742.749  50
   2   7   0 10858.3 988.047   2
   2   7   0 11834.5 767.603   3
   2   7   0 12167.4 767.973  59
   2   7   0 11425.7 780.104  14
   2   7   0 11072.9 707.383  16
  -2  -7   0 12964.0 935.412  35
   2   7   0 11969.4 698.310  20
   2   7   0 13469.1 721.664  17
   2   7   0 12642.6 734.237  25
   2   7   0 10958.1 719.800  24
   2   7   1 4491.57 397.391  50
   2   7   1 5280.18 614.115   2
   2   7   1 4881.50 413.246   3
   2   7   1 4535.85 396.404  59
   2   7   1 4458.86 365.060  16
  -2  -7  -1 5017.67 554.210  35
   2   7   1 4621.35 349.370  20
   2   7   1 4696.43 356.895  17
   2   7   1 4116.78 378.734  24
   2   7   1 4514.79 376.736  25
   2   7   2 2419.93 276.801  50
   2   7   2 2164.94 256.603   3
   2   7   2 1863.17 359.436   2
   2   7   2 2028.47 343.883   1
   2   7   2 1943.69 242.925  59
   2   7   2 2030.01 235.210  16
  -2  -7  -2 2206.44 387.539  35
   2   7   2 1877.95 214.850  34
   2   7   2 2060.42 213.333  20
   2   7   2 1649.65 236.180  24
   2   7   2 2126.31 245.116  25
  -2  -7  -3 1667.58 346.264  35
   2   7   3 1588.30 196.418  34
   2   7   3 1416.22 195.105   3
   2   7   3 1050.16 269.764   1
   2   7   3 1176.29 273.814   2
   2   7   3 1016.41 175.381  59
   2   7   3 1697.85 209.956  16
   2   7   3 1375.83 219.224  50
   2   7   3 1142.23 196.364  24
   2   7   3 1494.94 207.426  25
   2   7   4 352.257 142.984  54
   2   7   4 144.498 108.869  24
   2   7   4 134.223 93.7379  25
   2   7   4 394.921 187.392   1
   2   7   4 197.681 90.4041  16
   2   7   4 195.843 119.211  50
  -2  -7  -4 94.8363 149.851  35
   2   7   4 154.331 84.9922  34
  -2  -7  -5 15578.7 865.068  44
  -2  -7  -5 14882.3 1131.43  35
   2   7   5 15584.4 869.168  34
  -2  -7  -5 16291.6 890.037  57
   2   7   5 15551.7 847.902  25
   2   7   5 13540.8 875.619  24
   2   7   5 13428.3 1148.87   1
   2   7   5 14877.9 912.738  54
   2   7   5 13778.3 828.308  16
   2   7   5 15343.4 908.462  50
   2   7   6 30420.2 1642.14  24
   2   7   6 29601.5 1646.23  50
  -2  -7  -6 33547.4 1646.20  57
   2   7   6 33022.8 1680.90  54
  -2  -7  -6 34207.8 1643.53  44
   2   7   7 7670.95 533.271  24
  -2  -7  -7 8646.61 544.500  57
  -2  -7  -7 8916.49 551.208  44
  -2  -7  -8 372.710 93.8357  57
   2   7   8 461.270 100.353  24
  -2  -7  -8 425.932 94.7592  47
  -2  -7  -8 377.005 101.542  44
  -2  -7  -9 12957.5 665.403  44
  -2  -7  -9 12788.5 667.418  47
   2   8 -13 3671.62 254.792   5
   2   8 -13 3366.37 225.091  22
   2   8 -12 8160.25 503.122  22
   2   8 -12 9050.24 557.831   5
   2   8 -12 8133.16 513.855  13
   2   8 -12 8093.30 473.268  23
   2   8 -11 146.953 66.2368  15
   2   8 -11 175.159 93.5698   6
   2   8 -11 67.2294 120.331   5
   2   8 -11 168.840 113.503  13
   2   8 -11 81.8518 80.1028  23
   2   8 -10 3481.91 293.109  15
   2   8 -10 3400.52 317.796  23
   2   8 -10 3335.50 349.553   6
   2   8 -10 3234.15 358.576  13
   2   8  -9 1501.95 211.446  15
   2   8  -9 1445.19 230.249  23
   2   8  -9 1517.82 238.133  22
   2   8  -9 1862.99 289.887   6
   2   8  -9 1418.65 274.503   5
   2   8  -8 3937.51 325.371  14
   2   8  -8 3500.10 339.515  15
   2   8  -8 2936.55 329.417  23
   2   8  -8 2771.75 335.062  22
   2   8  -8 3374.74 312.768  12
   2   8  -8 3276.99 394.715  13
   2   8  -8 3357.72 401.300   5
   2   8  -8 2925.39 384.386   6
   2   8  -8 2808.22 320.072  10
   2   8  -7 2036.02 256.286   3
   2   8  -7 2552.95 421.545   2
   2   8  -7 2134.13 286.909  22
   2   8  -7 2741.51 303.659  24
   2   8  -7 3196.77 302.221  12
   2   8  -7 3087.25 364.246  13
   2   8  -7 2148.70 274.508  10
   2   8  -7 2979.56 290.650  14
   2   8  -7 2144.20 287.797  15
   2   8  -7 2560.02 361.909   6
   2   8  -7 2139.78 329.788   5
   2   8  -6 33491.1 1885.66  15
   2   8  -6 39638.7 1875.56  14
   2   8  -6 35284.5 1972.56  37
   2   8  -6 36280.3 1872.18  30
   2   8  -6 35337.9 1853.87  10
   2   8  -6 37019.0 1867.82  12
   2   8  -6 35575.9 1940.24  13
   2   8  -6 33375.1 1864.30  22
   2   8  -6 35064.5 1892.27  23
   2   8  -6 37697.8 1906.76  59
   2   8  -6 33493.9 2189.76   2
   2   8  -6 37242.6 1896.30   3
   2   8  -6 34132.2 1930.24   5
   2   8  -5 19726.8 1464.19   2
   2   8  -5 20174.0 1136.17   3
   2   8  -5 18232.1 1067.68  14
   2   8  -5 22896.5 1104.22  16
   2   8  -5 16984.2 1096.88  15
   2   8  -5 18873.9 1182.55  37
   2   8  -5 19427.6 1084.73  30
   2   8  -5 23298.7 1113.64  25
   2   8  -5 16543.0 1045.57  22
   2   8  -5 17264.0 1084.31  23
   2   8  -5 20693.4 1145.65  59
   2   8  -5 18102.3 1048.55  10
   2   8  -5 17565.4 1069.16  12
   2   8  -5 18130.5 1114.65  13
   2   8  -5 17428.2 1155.99   6
   2   8  -5 18264.1 1116.22   5
   2   8  -4 24921.1 1390.40  14
   2   8  -4 32355.0 1421.45  16
   2   8  -4 27512.8 1505.64  37
   2   8  -4 26603.8 1397.14  30
   2   8  -4 27092.3 1831.16   2
   2   8  -4 27720.0 1466.53   3
   2   8  -4 21248.1 1317.22  22
   2   8  -4 31538.0 1422.08  25
   2   8  -4 24443.2 1395.34  23
   2   8  -4 28545.0 1475.71  59
   2   8  -4 24964.3 1405.33  12
   2   8  -4 23602.7 1387.15  13
   2   8  -4 23894.6 1450.99   6
   2   8  -4 22541.1 1381.15   5
   2   8  -3 53057.4 2685.69  37
   2   8  -3 49476.3 3021.05   2
   2   8  -3 50522.7 2619.18  12
   2   8  -3 44057.5 2532.39  13
   2   8  -3 58331.8 2576.59  20
   2   8  -3 66174.6 2625.01  17
   2   8  -3 52768.1 2578.40  24
   2   8  -3 50708.3 2579.76  30
   2   8  -3 50878.8 2600.12  14
   2   8  -3 58269.4 2580.88  16
   2   8  -3 51013.9 2632.65  15
   2   8  -3 50828.3 2636.55   6
   2   8  -3 49112.6 2560.72   5
   2   8  -2 10577.5 1011.06   2
   2   8  -2 10798.5 745.680   3
   2   8  -2 10745.4 666.227  16
   2   8  -2 9926.98 714.113  14
   2   8  -2 8788.43 698.607  15
   2   8  -2 10027.8 739.210  37
  -2  -8   2 10322.3 814.469  35
   2   8  -2 9613.53 681.046  30
   2   8  -2 10058.5 724.414  12
   2   8  -2 11469.2 669.380  20
   2   8  -2 13092.4 708.855  17
   2   8  -2 10708.3 737.678  59
   2   8  -2 10680.0 684.265  24
   2   8  -2 10560.7 675.932  25
   2   8  -2 9900.98 706.712   6
   2   8  -1-58.9779 124.074  24
   2   8  -1 111.884 110.957  25
   2   8  -1 70.5276 86.9925  16
   2   8  -1 23.9741 97.6684  15
   2   8  -1-17.0535 94.9204  17
   2   8  -1 50.8457 110.258  37
  -2  -8   1 154.088 146.096  35
   2   8  -1 25.2932 106.421  14
   2   8  -1 26.0892 119.619  12
   2   8  -1 65.5547 87.9025  20
   2   8  -1 48.4744 98.7404  59
   2   8  -1-99.1951 101.028   3
   2   8  -1 60.3115 141.854   2
   2   8  -1 40.3495 94.9055   6
   2   8   0 309.553 119.096  50
   2   8   0 23.0541 90.9989  37
  -2  -8   0 42.0164 139.928  35
   2   8   0 82.0303 141.071  12
   2   8   0 402.436 159.787  14
   2   8   0 60.1034 99.0861  24
   2   8   0 260.485 119.246  25
   2   8   0 206.792 97.8098  20
   2   8   0 123.424 100.115  16
   2   8   0 136.481 107.227  15
   2   8   0 213.384 109.415  17
   2   8   0 162.164 122.035  59
   2   8   0 258.887 123.972   3
   2   8   0 171.779 170.493   2
   2   8   1 13303.0 857.423  59
   2   8   1 14640.6 809.193  20
   2   8   1 16115.0 824.496  17
   2   8   1 13257.8 840.782  24
   2   8   1 15000.8 851.089  25
   2   8   1 11967.0 827.732  15
   2   8   1 13743.1 818.678  16
   2   8   1 13777.7 923.294  14
  -2  -8  -1 15054.1 1098.14  35
   2   8   1 13233.5 848.728  50
   2   8   1 13002.6 1129.88   2
   2   8   1 14939.9 885.038   3
   2   8   2 38831.9 1992.70  59
   2   8   2 35192.2 1949.66  15
   2   8   2 38093.4 2079.53  14
   2   8   2 37185.2 1949.46  16
  -2  -8  -2 45965.2 2361.56  35
   2   8   2 38438.0 1997.30  24
   2   8   2 41724.4 1982.70  25
   2   8   2 38534.1 1999.17  50
   2   8   2 41542.4 1932.66  20
   2   8   2 42382.9 2352.56   2
   2   8   2 41019.6 2005.30   3
   2   8   3 10154.0 644.380  16
  -2  -8  -3 11181.3 935.464  35
   2   8   3 9904.72 654.049   3
   2   8   3 10465.8 607.752  20
   2   8   3 10242.9 683.723  24
   2   8   3 11222.5 669.604  25
   2   8   3 9837.20 679.591  50
  -2  -8  -4 605.448 135.267  57
   2   8   4 571.772 144.790  50
   2   8   4 528.232 125.980  16
  -2  -8  -4 841.139 133.626  47
   2   8   4 677.042 156.335  24
   2   8   4 500.222 132.131  25
  -2  -8  -5 5913.69 416.199  47
   2   8   5 5855.38 457.697  24
   2   8   5 6956.32 437.892  25
   2   8   5 6265.96 528.384  14
   2   8   5 5668.23 405.283  16
  -2  -8  -5 7164.50 463.997  57
  -2  -8  -6 6789.39 429.881  57
   2   8   6 5717.82 420.962  24
  -2  -8  -6 6036.37 397.062  47
   2   8   6 5518.92 442.228  12
   2   8   6 5617.54 469.465  14
  -2  -8  -7 9752.13 547.189  47
   2   8   7 10116.1 572.573  24
  -2  -8  -7 10525.7 575.588  57
   2   8   7 8941.82 598.351  14
  -2  -8  -8 6661.12 374.571  47
   2   8   8 7406.02 388.561  24
   2   9 -12 649.698 85.2047  23
   2   9 -12 717.007 101.993  13
   2   9 -12 612.786 108.730   5
   2   9 -11 6505.54 357.487  15
   2   9 -11 5358.27 387.324  22
   2   9 -11 5882.16 383.595  23
   2   9 -11 6109.79 422.471  13
   2   9 -11 5611.19 382.611   6
   2   9 -10 3712.70 332.497  22
   2   9 -10 3762.80 317.455  23
   2   9 -10 4037.31 355.805   6
   2   9 -10 3910.14 375.861   5
   2   9 -10 4242.70 306.306  15
   2   9  -9 3243.47 362.800   5
   2   9  -9 3933.39 381.169   6
   2   9  -9 3429.84 302.394  15
   2   9  -9 3045.18 317.484  22
   2   9  -8 95.5198 106.401  15
   2   9  -8 164.158 116.296  22
   2   9  -8 152.034 127.881  13
   2   9  -8-48.0158 121.462  12
   2   9  -8 165.172 126.275   6
   2   9  -8 158.516 139.000   5
   2   9  -7 18458.4 952.528  14
   2   9  -7 15878.2 974.182  15
   2   9  -7 14879.0 958.595  23
   2   9  -7 18455.9 972.328  24
   2   9  -7 15414.9 935.873   3
   2   9  -7 14860.8 946.087  22
   2   9  -7 18012.3 956.710  12
   2   9  -7 15532.6 1007.16  13
   2   9  -7 14684.5 1002.13   5
   2   9  -7 18032.1 1092.18   6
   2   9  -6 5951.81 488.560  15
   2   9  -6 6170.90 460.211  14
   2   9  -6 6446.92 462.202  24
   2   9  -6 5281.65 460.063  23
   2   9  -6 4908.55 641.755   2
   2   9  -6 5318.75 463.364   3
   2   9  -6 4981.83 427.104  22
   2   9  -6 5160.69 484.084   5
   2   9  -6 6439.02 470.869  12
   2   9  -6 5154.89 476.892  13
   2   9  -5 374.401 138.541  14
   2   9  -5 194.980 128.261  16
   2   9  -5 61.2664 129.067  37
   2   9  -5 45.2158 101.123  13
   2   9  -5 262.160 136.120  12
   2   9  -5 165.443 119.341  30
   2   9  -5 204.130 112.109  23
   2   9  -5 97.4534 117.969  25
   2   9  -5 251.590 121.464   3
   2   9  -5 61.4965 144.801   2
   2   9  -5 120.098 84.9224  22
   2   9  -5 311.535 139.408  59
   2   9  -5 177.547 149.428   6
   2   9  -5 70.4154 110.624   5
   2   9  -4 10717.3 736.504  59
   2   9  -4 9542.09 674.856  14
   2   9  -4 11663.7 683.025  16
   2   9  -4 9448.33 699.117  15
   2   9  -4 10773.9 767.698  37
   2   9  -4 9734.20 666.316  30
   2   9  -4 10244.9 701.252  12
   2   9  -4 8345.00 632.123  13
   2   9  -4 9521.11 669.383  23
   2   9  -4 9132.26 963.517   2
   2   9  -4 10162.4 718.269   3
   2   9  -4 8962.07 653.599   5
   2   9  -4 8910.64 711.939   6
   2   9  -4 12683.2 705.977  25
   2   9  -3 4933.05 481.756  37
   2   9  -3 5403.86 438.413  30
   2   9  -3 5267.43 460.104  14
   2   9  -3 5402.21 423.212  16
   2   9  -3 5132.44 466.297  15
   2   9  -3 5172.30 427.809  24
   2   9  -3 5825.05 437.684  25
   2   9  -3 4704.75 414.059  23
   2   9  -3 6887.28 455.056  20
   2   9  -3 4808.39 408.561   5
   2   9  -3 4774.25 454.810   6
   2   9  -3 4435.33 438.827  12
   2   9  -3 4000.76 367.746  13
   2   9  -2 165.144 117.681  16
   2   9  -2 302.535 150.228  15
   2   9  -2 334.884 149.255  17
   2   9  -2 52.7277 117.930  37
   2   9  -2 150.615 142.420  14
   2   9  -2 79.4016 167.232  12
   2   9  -2 195.804 121.361  30
   2   9  -2 111.106 83.0338  23
   2   9  -2 222.412 129.619  24
   2   9  -2 185.338 127.879   3
   2   9  -2 258.612 180.105   2
   2   9  -2 245.380 119.752  20
   2   9  -2 212.056 155.447  59
   2   9  -2 265.680 121.278   6
   2   9  -1 2477.22 312.833  59
   2   9  -1 2980.31 293.730  16
   2   9  -1 2508.09 334.835  14
   2   9  -1 2519.69 307.353  15
   2   9  -1 2622.14 312.292  37
  -2  -9   1 2434.70 377.366  35
   2   9  -1 2865.63 348.031  12
   2   9  -1 2869.64 315.001  24
   2   9  -1 2858.73 304.755  25
   2   9  -1 2356.20 278.107   6
   2   9  -1 2637.26 275.577  20
   2   9  -1 3251.14 308.103  17
   2   9  -1 2968.89 336.851   3
   2   9  -1 2604.02 476.542   2
   2   9  -1 2645.31 310.975  30
  -2  -9   0 56253.5 2955.34  35
   2   9   0 50551.9 2686.19  30
   2   9   0 51853.5 2670.63  24
   2   9   0 60042.0 2690.33  25
   2   9   0 49786.2 2749.69  14
   2   9   0 54538.8 2651.60  16
   2   9   0 46881.9 2661.73  15
   2   9   0 58672.4 2648.71  20
   2   9   0 64483.6 2673.82  17
   2   9   0 55130.4 2725.63  59
   2   9   0 50722.4 3061.95   2
   2   9   0 55935.4 2728.54   3
   2   9   1 431.279 135.205   3
   2   9   1 528.146 222.826   2
   2   9   1 439.988 116.263  20
   2   9   1 325.859 131.352  24
   2   9   1 204.173 116.682  25
  -2  -9  -1 574.307 218.580  35
   2   9   1 344.621 124.035  16
   2   9   1 260.355 108.411  15
   2   9   1 551.710 132.262  17
   2   9   1 393.618 173.232  14
   2   9   2 7433.19 541.776  24
   2   9   2 9075.15 555.809  25
   2   9   2 6765.60 594.770  12
   2   9   2 8658.12 510.425  20
   2   9   2 7132.42 609.560  14
   2   9   2 7513.47 515.659  16
   2   9   2 7365.70 540.719   3
   2   9   3 149.871 96.7024  24
   2   9   3 144.111 101.215  25
   2   9   3 174.260 133.638  12
   2   9   3 177.592 81.9221  20
   2   9   3 71.5794 81.2894  16
   2   9   3 105.162 67.2829   3
  -2  -9  -4 28877.1 1453.99  57
   2   9   4 28660.2 1421.18  16
   2   9   4 26890.9 1469.88  24
   2   9   4 25819.5 1509.55  12
   2   9   5 1897.33 208.378  24
   2   9   5 2084.63 185.817  25
   2   9   5 1536.67 222.235  14
   2   9   5 1646.80 214.617  12
  -2  -9  -5 1717.16 185.051  57
   2   9   6 1131.42 140.899  24
  -2  -9  -6 1139.96 131.980  57
   2   9   6 893.079 150.708  14
  -2  -9  -7 7559.57 390.309  45
   2   9   7 6423.05 374.029  24
   2  10 -11 782.982 92.0255  23
   2  10 -11 692.526 108.594   5
   2  10 -11 857.198 107.551  13
   2  10 -11 625.606 85.7294  22
   2  10 -10 344.657 99.9605   6
   2  10 -10 401.928 107.392   5
   2  10 -10 316.103 76.4288  15
   2  10 -10 454.518 96.4314  22
   2  10  -9 1838.09 224.217  13
   2  10  -9 1979.31 236.615   5
   2  10  -9 1820.56 232.639   6
   2  10  -9 1805.26 193.785  15
   2  10  -8 6897.43 488.033  23
   2  10  -8 8040.83 478.099  12
   2  10  -8 7045.33 519.348  13
   2  10  -8 6201.10 504.902   5
   2  10  -8 7401.40 555.325   6
   2  10  -8 7421.15 494.208  15
   2  10  -7 20490.6 1201.35  23
   2  10  -7 24552.5 1210.29  24
   2  10  -7 26252.9 1208.30  14
   2  10  -7 22318.2 1225.21  15
   2  10  -7 23893.0 1202.35  12
   2  10  -7 20801.6 1224.17  13
   2  10  -7 19811.8 1218.94   5
   2  10  -6 1492.46 220.380  23
   2  10  -6 2305.36 248.509  24
   2  10  -6 1751.59 222.343  14
   2  10  -6 2152.20 256.426   3
   2  10  -6 1695.51 231.675  13
   2  10  -6 2168.24 248.406  12
   2  10  -6 1737.01 278.978   6
   2  10  -6 1408.64 224.383   5
   2  10  -5 10184.5 741.793   6
   2  10  -5 10200.7 665.150  24
   2  10  -5 8776.15 650.910  23
   2  10  -5 11015.5 684.164  30
   2  10  -5 10082.6 711.141   3
   2  10  -5 10604.7 690.364  12
   2  10  -5 11352.1 693.509  14
   2  10  -4 22.0766 116.188  12
   2  10  -4 72.9194 94.0404  23
   2  10  -4 91.1355 121.334  25
   2  10  -4 194.214 126.032  16
   2  10  -4 23.1417 106.193  15
   2  10  -4 143.803 112.366  14
   2  10  -4 123.425 100.657   3
   2  10  -4 314.288 152.639   6
   2  10  -4 57.5003 90.2673  30
   2  10  -3 9164.79 642.820  30
   2  10  -3 8561.59 653.857   6
   2  10  -3 11090.7 663.766  25
   2  10  -3 9926.24 694.972  12
   2  10  -3 10320.1 692.199  14
   2  10  -3 8958.11 667.581  15
   2  10  -3 11229.0 653.040  16
   2  10  -2 2763.71 332.720  14
   2  10  -2 3067.15 295.790  16
   2  10  -2 2412.84 301.248  15
   2  10  -2 3829.84 319.722  20
   2  10  -2 3290.34 325.473  24
   2  10  -2 2942.73 339.475   3
   2  10  -2 2816.51 344.569  12
   2  10  -2 3154.62 318.256  30
   2  10  -1 1294.94 186.532  20
   2  10  -1 1111.85 187.724  24
   2  10  -1 1293.90 204.688  25
   2  10  -1 1086.99 198.792   3
   2  10  -1 969.496 182.813  30
   2  10  -1 1188.94 182.512  16
   2  10  -1 599.706 158.829  15
   2  10  -1 1202.77 227.081  14
   2  10  -1 1166.31 229.639  12
   2  10   0 15335.6 951.911   3
   2  10   0 18091.2 944.703  25
   2  10   0 15608.5 927.857  24
   2  10   0 15245.7 932.773  30
   2  10   0 14584.8 980.308  14
   2  10   0 16967.0 913.350  16
   2  10   0 17633.0 911.347  20
   2  10   1 157.726 95.9612  20
   2  10   1 182.677 94.3131   3
   2  10   1 129.821 91.2205  16
   2  10   1 54.9063 88.4113  30
   2  10   1 48.3411 124.686  14
   2  10   1 123.441 108.313  24
   2  10   1 243.803 123.420  25
   2  10   2 10842.3 663.639   3
   2  10   2 9870.27 666.296  30
   2  10   2 13366.2 692.547  25
   2  10   2 11428.0 685.506  24
   2  10   2 9441.64 704.342  12
   2  10   2 12174.8 652.647  16
  -2 -10  -3 2876.68 250.990  57
   2  10   3 3492.57 289.322  24
   2  10   3 3463.97 273.613  25
   2  10   3 2785.31 298.034  12
   2  10   3 2945.14 241.521  16
  -2 -10  -4 5415.39 365.668  57
   2  10   4 5202.91 417.450  14
   2  10   4 6143.38 398.115  24
   2  10   4 5333.44 402.940  12
   2  10   5 2165.01 152.913  25
   2  10   5 2304.96 188.174  24
   2  10   5 1784.53 192.135  14
   2  11 -10 6375.38 342.365  23
   2  11  -9 846.257 107.260  15
   2  11  -9 792.441 101.883  23
   2  11  -9 677.836 103.607  13
   2  11  -9 845.060 128.585   6
   2  11  -8 13137.4 728.987  23
   2  11  -8 13945.1 741.862  15
   2  11  -8 14313.1 790.144   6
   2  11  -7 9380.06 564.721  15
   2  11  -7 10703.3 554.835  12
   2  11  -6 75.5848 67.6176   3
   2  11  -6 88.0743 79.5391  14
   2  11  -6 207.389 112.275   6
   2  11  -6 117.010 86.6116  24
   2  11  -6 95.7828 85.2721  12
   2  11  -5 3975.54 357.612   3
   2  11  -5 3832.61 347.477  15
   2  11  -5 4355.48 341.247  14
   2  11  -5 3951.76 364.171   6
   2  11  -5 4334.00 334.674  24
   2  11  -5 4688.55 358.187  12
   2  11  -4 348.191 126.050   6
   2  11  -4 658.817 148.401  16
   2  11  -4 314.813 118.323  15
   2  11  -4 575.756 134.639  14
   2  11  -4 515.448 136.845   3
   2  11  -4 632.154 150.459  12
   2  11  -3 5926.27 412.856  25
   2  11  -3 4969.24 418.593  12
   2  11  -3 5354.63 419.384  14
   2  11  -3 4635.56 398.105  15
   2  11  -3 5997.68 404.481  16
   2  11  -2 15951.9 958.509  12
   2  11  -2 16210.3 953.434  14
   2  11  -2 18228.3 916.003  16
   2  11  -2 15829.3 958.715   3
   2  11  -1 24414.5 1377.73  14
   2  11  -1 27950.6 1326.80  16
   2  11  -1 26336.2 1379.96   3
   2  11  -1 20537.7 1351.85  12
   2  11  -1 26550.4 1345.66  24
   2  11  -1 30970.3 1369.70  25
   2  11   0 3587.31 351.038  14
   2  11   0 4275.84 310.239  16
   2  11   0 3973.43 335.755   3
   2  11   0 3960.72 326.267  24
   2  11   0 4657.64 338.872  25
  -2 -11  -1 325.137 78.3227  57
   2  11   1 482.055 140.294  14
   2  11   1 354.180 117.759  12
   2  11   1 370.211 96.4708  16
   2  11   1 324.290 111.513  24
   2  11   1 615.541 124.874  25
   2  11   1 587.674 112.312   3
   2  11   2 8995.74 592.017  12
   2  11   2 10613.6 543.477  16
  -2 -11  -2 8288.11 531.540  57
   2  11   2 10984.3 587.777  24
   2  11   2 12611.6 595.003  25
   2  11   3 20082.1 979.149  24
   2  11   3 22834.6 977.394  25
   2  11   4 214.270 60.9479  14
   2  11   4 205.373 55.8030  24
   2  12  -7 7538.40 441.339   6
   2  12  -6 1603.26 147.487  12
   2  12  -6 1182.85 148.027   6
   2  12  -6 1299.35 143.914  15
   2  12  -5 6100.93 367.533  24
   2  12  -5 6293.53 367.277  14
   2  12  -5 6120.05 377.235  12
   2  12  -4 879.169 128.637  24
   2  12  -4 1157.73 144.503  14
   2  12  -4 910.977 141.213  12
   2  12  -3 7025.80 425.920  14
   2  12  -3 6008.91 417.353  12
   2  12  -2 675.323 124.090  14
   2  12  -2 928.252 121.540  16
   2  12  -2 634.428 126.514  12
   2  12  -1 260.420 76.0044  16
   2  12  -1 198.510 86.7112  14
   2  12  -1 311.652 96.7548  25
   2  12   0 1697.76 179.489  14
   2  12   0 1876.30 150.190  16
   2  12   0 1827.71 167.265  24
   2  12   0 1684.31 177.147  12
   2  12   0 2116.57 182.992  25
   2  12   1 4361.26 300.603  14
   2  12   1 4705.61 291.898  24
   2  12   1 3980.13 290.735  12
   2  12   2 187.087 45.6104  24
  -3  12   4 6299.80 352.831  20
  -3  12   4 6465.93 357.670  17
  -3  12   3 613.248 89.6784  26
  -3  12   3 426.703 93.1934  17
  -3  12   3 550.794 122.424  51
  -3  12   2 3502.91 242.793  26
  -3  12   2 3011.12 238.621  20
  -3  12   1 64.8914 63.3841  20
  -3  12   1 54.3808 78.5831  17
  -3  12   0 789.090 128.634  19
  -3  12   0 556.390 118.819  17
  -3  12   0 972.144 148.302   7
  -3  12  -1 6567.43 419.673  19
  -3  12  -1 6794.31 418.701  17
  -3  12  -2 11424.7 646.951   7
  -3  11   6 8836.63 459.335  25
  -3  11   6 9554.49 492.031  51
  -3  11   6 9127.85 460.302  16
  -3  11   6 8007.42 437.187  17
  -3  11   5 2508.74 212.850  17
  -3  11   5 2672.60 251.543  51
  -3  11   5 2310.95 206.656  25
  -3  11   5 2537.59 216.891  16
  -3  11   5 2419.66 206.181  26
  -3  11   4 675.245 120.736  25
  -3  11   4 619.219 121.134  16
  -3  11   4 729.276 130.804  17
  -3  11   4 508.008 147.849  51
  -3  11   3 60.6167 129.277  51
  -3  11   3-81.4934 98.9787  19
  -3  11   3-51.9115 80.7583  26
  -3  11   3 92.7920 77.6325  16
  -3  11   3-14.9321 90.2253  17
  -3  11   3 60.6348 81.6760   7
  -3  11   2 3390.28 293.465  19
  -3  11   2 2887.12 263.932  26
  -3  11   2 3616.21 296.345   7
  -3  11   2 2447.95 251.174  16
  -3  11   2 2896.25 336.050  51
  -3  11   1 5349.33 402.006   7
  -3  11   1 4647.48 361.879  26
  -3  11   1 4987.53 394.773  17
  -3  11   0 2075.07 251.953   7
  -3  11   0 2020.44 212.125  26
  -3  11   0 1491.18 196.064  20
  -3  11   0 2376.82 256.941  19
  -3  11   0 2712.81 258.169  17
  -3  11  -1 3663.00 313.857  20
  -3  11  -1 4859.80 373.690  19
  -3  11  -1 4832.54 365.886  17
  -3  11  -1 4809.46 396.191   8
  -3  11  -2 662.352 144.143  19
  -3  11  -2 844.499 186.544   8
  -3  11  -2 800.747 163.286   7
  -3  11  -2 600.725 133.723  17
  -3  11  -3 3602.43 347.131   9
  -3  11  -3 3542.77 339.230   8
  -3  11  -3 3157.28 297.183   7
  -3  11  -4 20976.5 1150.74   7
  -3  11  -4 21506.0 1217.88   9
  -3  11  -4 24407.8 1194.17  13
  -3  11  -4 24014.2 1235.89  10
  -3  11  -5 3354.01 316.108   8
  -3  11  -5 4597.99 359.421  10
  -3  11  -6 485.406 128.867  10
  -3  11  -6 397.839 107.968   8
  -3  11  -7 1246.48 153.681  10
  -3  10   8 1771.76 149.148  25
  -3  10   8 1708.47 151.445  51
  -3  10   8 1668.97 146.554  16
  -3  10   7 1981.39 168.483  26
  -3  10   7 1832.47 206.038  51
  -3  10   7 2054.26 197.278  16
  -3  10   7 1607.44 158.923  17
  -3  10   6 162.657 124.675  51
  -3  10   6 11.5218 69.6525  26
  -3  10   6 41.2826 84.4260  25
  -3  10   6 43.2165 80.2074  16
  -3  10   6 64.3491 75.4016  17
  -3  10   5 6990.47 504.882  17
  -3  10   5 7859.99 571.358  51
  -3  10   5 8308.34 500.339  26
  -3  10   5 6530.17 493.634  25
  -3  10   5 7409.48 512.469  16
  -3  10   4 555.533 126.481   7
  -3  10   4 753.546 216.601  51
  -3  10   4 862.728 163.787  19
  -3  10   4 632.470 153.432  26
  -3  10   4 701.099 173.901  17
  -3  10   4 717.595 151.477  16
  -3  10   4 526.687 140.004  25
  -3  10   3 17422.9 955.674  19
  -3  10   3 16674.3 982.547  17
  -3  10   3 15917.5 942.589  25
  -3  10   3 15988.5 929.303   7
  -3  10   3 16906.0 1051.95  51
  -3  10   3 16547.5 958.385  16
  -3  10   2-18.6272 101.812  16
  -3  10   2 38.7318 118.779  19
  -3  10   2 18.3539 96.5314  26
  -3  10   2 17.1901 100.677  25
  -3  10   2 77.8254 108.295   7
  -3  10   1 9089.58 619.052   7
  -3  10   1 9943.37 631.069   8
  -3  10   1 7490.74 556.209  26
  -3  10   1 8733.92 616.918  17
  -3  10   1 8047.07 562.924  16
  -3  10   0 974.628 172.937  14
  -3  10   0 1264.91 180.366  16
  -3  10   0 1215.76 209.291  17
  -3  10   0 1280.23 217.439  19
  -3  10   0 970.534 171.415  26
  -3  10   0 1255.57 186.483  27
  -3  10   0 1121.70 214.049   8
  -3  10   0 1001.13 243.237  51
  -3  10   0 1025.84 206.211   7
  -3  10  -1 13688.2 864.367  19
  -3  10  -1 14027.4 858.919  17
  -3  10  -1 13781.6 819.377  26
  -3  10  -1 13359.8 820.343  27
  -3  10  -1 14564.1 904.796   8
  -3  10  -1 16911.7 953.888   9
  -3  10  -1 15957.3 956.984  51
  -3  10  -1 15795.6 860.975  14
  -3  10  -2 26136.4 1289.81  12
  -3  10  -2 27779.9 1334.26  13
  -3  10  -2 28528.5 1404.22  10
  -3  10  -2 19695.6 1214.84  20
  -3  10  -2 22336.4 1289.13  19
  -3  10  -2 23411.9 1270.05  17
  -3  10  -2 22506.0 1253.35  27
  -3  10  -2 24658.9 1330.12   7
  -3  10  -2 22927.1 1343.75   8
  -3  10  -2 26647.4 1383.82   9
  -3  10  -2 28080.0 1328.68  14
  -3  10  -2 26126.4 1389.18  51
  -3  10  -3 2369.75 307.376   8
  -3  10  -3 1971.38 283.212   9
  -3  10  -3 2100.73 263.189   7
  -3  10  -3 2676.81 309.274   5
  -3  10  -3 2505.80 276.879  13
  -3  10  -3 2209.61 259.731  12
  -3  10  -3 2500.13 301.508  10
  -3  10  -3 2084.66 243.452  19
  -3  10  -3 1944.33 224.790  17
  -3  10  -4 2885.23 305.668   5
  -3  10  -4 2373.90 300.478  10
  -3  10  -4 1921.69 292.883   9
  -3  10  -4 1975.76 239.339   7
  -3  10  -5 13330.8 804.642  10
  -3  10  -5 13282.8 773.461  13
  -3  10  -5 14449.4 806.605   5
  -3  10  -5 11553.7 775.517   8
  -3  10  -5 12027.1 801.299   9
  -3  10  -5 11482.6 687.747  31
  -3  10  -6 5286.02 388.052   5
  -3  10  -6 4608.06 389.738  10
  -3  10  -6 4779.39 371.487  13
  -3  10  -6 4207.92 368.686   8
  -3  10  -6 3918.58 313.326  22
  -3  10  -6 3742.88 303.946  31
  -3  10  -7 3176.51 267.037   5
  -3  10  -7 2264.65 237.302   8
  -3  10  -7 2163.03 203.818  31
  -3  10  -7 2406.41 262.083  10
  -3  10  -7 2862.71 255.270  13
  -3  10  -7 2352.13 216.685  22
  -3  10  -8 2481.05 248.987   9
  -3  10  -8 2549.51 206.930  31
  -3  10  -8 3163.70 260.239  10
  -3  10  -8 2783.54 218.608  22
  -3  10  -9 1452.02 147.374   9
  -3  10  -9 1400.01 137.179  10
  -3  10  -9 1245.57 113.211  31
   3  -9  -9 89.6010 47.2349  44
  -3   9   9 56.5269 72.8923  51
  -3   9   9 58.6888 57.9195  25
  -3   9   8 355.333 107.194  16
  -3   9   8 210.719 78.1896  17
  -3   9   8 202.812 113.054  51
  -3   9   8 253.382 74.1080  26
  -3   9   8 267.323 99.0267  25
  -3   9   7 13420.5 823.760  16
  -3   9   7 14085.9 860.039  51
  -3   9   7 15220.0 780.433  26
  -3   9   7 13107.9 791.315  17
  -3   9   6 2984.32 311.209  17
  -3   9   6 3125.48 331.206  16
  -3   9   6 3467.45 377.482  51
  -3   9   6 3528.12 302.067  26
  -3   9   6 2850.16 310.501  25
  -3   9   5 726.058 182.494  25
  -3   9   5 1141.28 192.983  26
  -3   9   5 972.498 155.631   7
  -3   9   5 941.964 195.439  16
  -3   9   5 1129.59 209.321  17
  -3   9   5 1363.71 264.372  51
  -3   9   5 1059.09 182.457  19
  -3   9   4 81.7816 137.554  53
  -3   9   4 21.7972 107.588  25
  -3   9   4 45.6842 101.988  16
  -3   9   4 48.0194 126.315  17
  -3   9   4 212.139 108.474   7
  -3   9   4 133.910 125.703  19
  -3   9   4-19.6986 109.688  26
  -3   9   4 180.416 194.997  51
  -3   9   3 7639.11 553.326   7
  -3   9   3 7126.89 720.776   1
  -3   9   3 7162.54 581.860  17
  -3   9   3 8062.12 565.336  19
  -3   9   3 8234.09 845.507  11
  -3   9   3 8053.53 581.899  16
  -3   9   3 6915.03 550.091  25
  -3   9   3 7731.45 639.185  53
  -3   9   2 9315.64 686.068  52
  -3   9   2 8540.19 698.587  53
  -3   9   2 9009.60 595.980  27
  -3   9   2 7854.76 587.537  26
  -3   9   2 7603.16 584.507  16
  -3   9   2 8451.47 617.349   7
  -3   9   2 10949.1 648.222   8
  -3   9   2 8756.41 610.743  19
  -3   9   2 7639.37 735.624   1
  -3   9   2 8005.53 886.855  11
  -3   9   2 7944.97 585.057  25
  -3   9   1 25951.4 1389.55  52
  -3   9   1 23726.4 1219.05  14
  -3   9   1 20622.1 1220.85  16
  -3   9   1 24083.2 1301.98   7
  -3   9   1 25520.8 1302.88   8
  -3   9   1 20236.7 1412.79   1
  -3   9   1 22775.7 1688.19  11
  -3   9   1 21821.8 1282.77  17
  -3   9   1 24225.7 1288.33  19
  -3   9   1 21788.0 1218.71  25
  -3   9   1 23364.1 1241.72  27
  -3   9   1 20693.3 1240.04  26
  -3   9   1 22901.1 1346.97  51
  -3   9   0 1094.61 182.103  16
  -3   9   0 1340.20 223.522  17
  -3   9   0 1195.83 211.357  14
  -3   9   0 1235.57 232.447   7
  -3   9   0 1273.43 370.974  11
  -3   9   0 1928.75 236.490  13
  -3   9   0 1162.35 183.672  12
  -3   9   0 1220.48 199.694  26
  -3   9   0 1259.68 203.476  27
  -3   9   0 1321.58 183.383  25
  -3   9   0 1988.19 282.789   9
  -3   9   0 1619.29 254.908   8
  -3   9   0 1378.77 281.028  52
  -3   9   0 1094.12 246.792  51
  -3   9  -1 34214.9 1878.31  51
  -3   9  -1 34887.5 1735.39  15
  -3   9  -1 37459.3 1807.97  14
  -3   9  -1 32815.5 1743.34  16
  -3   9  -1 32882.9 1718.02  31
  -3   9  -1 41429.3 1852.91  13
  -3   9  -1 38454.8 1791.57  12
  -3   9  -1 42035.4 1924.66  10
  -3   9  -1 31943.1 1786.91  17
  -3   9  -1 33441.0 1822.53  19
  -3   9  -1 29580.6 1753.98  26
  -3   9  -1 33380.2 1776.03  27
  -3   9  -1 42183.2 1922.24   5
  -3   9  -1 35904.3 1860.91   8
  -3   9  -1 39280.0 1899.09   9
  -3   9  -2 10793.7 757.141   7
  -3   9  -2 10633.2 779.440   8
  -3   9  -2 12009.9 809.498   9
  -3   9  -2 10027.8 683.191  26
  -3   9  -2 10900.1 710.513  27
  -3   9  -2 12291.1 837.573  52
  -3   9  -2 11683.5 702.030  15
  -3   9  -2 13191.9 766.797  14
  -3   9  -2 11312.5 676.210  16
  -3   9  -2 10813.8 671.835  31
  -3   9  -2 14001.7 831.128   5
  -3   9  -2 11196.7 748.649  19
  -3   9  -2 11789.3 724.014  17
  -3   9  -2 11238.2 670.361  22
  -3   9  -2 11557.9 797.418  51
  -3   9  -2 11136.9 1079.60  11
  -3   9  -2 14154.8 837.085  10
  -3   9  -2 14214.0 759.396  12
  -3   9  -2 13366.0 779.798  13
  -3   9  -3 241.338 105.899  15
  -3   9  -3 77.7636 92.7362  17
  -3   9  -3 205.667 131.725  14
  -3   9  -3 188.478 82.3437  31
  -3   9  -3 148.910 124.728   7
  -3   9  -3 174.708 131.399   6
  -3   9  -3 169.330 124.795   5
  -3   9  -3 363.650 139.606  12
  -3   9  -3 358.460 135.044  13
  -3   9  -3 122.218 181.903  11
  -3   9  -3 39.5618 104.206  19
  -3   9  -3 43.8794 77.1591  22
  -3   9  -3 159.909 97.2963  27
  -3   9  -3 128.739 138.226   8
  -3   9  -3-51.7943 149.319   9
  -3   9  -3 174.480 138.862  10
  -3   9  -3 27.2528 159.717  52
  -3   9  -4 1542.08 199.285  31
  -3   9  -4 2153.38 283.428   5
  -3   9  -4 2552.12 305.785   6
  -3   9  -4 1601.61 215.116  19
  -3   9  -4 1888.58 228.906  27
  -3   9  -4 1951.12 210.960  23
  -3   9  -4 1942.90 221.782  22
  -3   9  -4 1838.64 236.900   7
  -3   9  -4 1533.38 271.533   9
  -3   9  -4 2164.49 295.551  10
  -3   9  -4 2724.58 272.077  15
  -3   9  -5 516.656 139.504  15
  -3   9  -5 226.452 104.118  31
  -3   9  -5 409.249 146.831  13
  -3   9  -5 358.007 115.906  22
  -3   9  -5 373.665 120.660  27
  -3   9  -5 343.854 118.465   7
  -3   9  -5 411.773 151.098   6
  -3   9  -5 425.211 155.168   5
  -3   9  -5 319.092 161.448   9
  -3   9  -5 387.390 167.745  10
  -3   9  -5 420.804 165.426   8
  -3   9  -5 297.092 97.6064  23
  -3   9  -6 162.342 126.297   5
  -3   9  -6 16.0616 79.2724  22
  -3   9  -6 19.1190 102.566  13
  -3   9  -6 44.4851 71.5094  23
  -3   9  -6-25.5528 137.067   9
  -3   9  -6 93.2467 129.767  10
  -3   9  -6 154.751 133.599   8
  -3   9  -6 44.3716 79.3580  31
  -3   9  -7 21803.5 1261.23  31
  -3   9  -7 23977.8 1355.43  10
  -3   9  -7 29230.8 1349.77  13
  -3   9  -7 28418.9 1344.49   5
  -3   9  -7 24244.2 1329.39   8
  -3   9  -7 25468.3 1286.03  23
  -3   9  -7 24399.0 1295.89  22
  -3   9  -8 6662.29 485.887  10
  -3   9  -8 7388.42 458.260  13
  -3   9  -8 7205.84 443.635   5
  -3   9  -8 6984.87 446.705  22
  -3   9  -9 2179.19 231.385   9
  -3   9  -9 2020.20 182.164  31
  -3   9  -9 1720.36 198.901  10
  -3   9 -10 1464.93 136.171  10
  -3   9 -10 1785.19 142.900  22
  -3   9 -10 1384.37 147.682   9
  -3   8  10 61.3127 71.5366  51
  -3   8  10 194.130 67.1845  25
   3  -8  -9 6157.59 407.010  56
  -3   8   9 6913.71 462.190  25
  -3   8   9 6793.52 416.264  17
  -3   8   8 1592.09 231.176  25
  -3   8   8 1667.23 182.252  26
   3  -8  -8 1586.28 176.469  56
  -3   8   8 1761.51 256.488  51
  -3   8   8 1626.79 208.443  17
  -3   8   7 7447.34 579.909  16
  -3   8   7 8390.67 526.549  26
   3  -8  -7 6785.19 476.328  56
  -3   8   7 8816.45 649.133  51
  -3   8   7 7566.19 564.241  17
  -3   8   6-24.6981 119.240  16
  -3   8   6 70.2120 113.013  17
  -3   8   6 187.080 126.181  26
  -3   8   6 193.931 105.005  19
  -3   8   6 214.430 130.395  53
   3  -8  -6 235.752 84.0666  56
  -3   8   6 149.833 151.316  51
  -3   8   5 14453.5 969.021  16
  -3   8   5 15007.6 977.194  17
  -3   8   5 15632.1 885.366   7
  -3   8   5 14516.7 1175.53   1
  -3   8   5 16142.6 930.435  26
  -3   8   5 17715.8 927.567  19
  -3   8   5 14390.0 957.657  25
  -3   8   5 16163.1 1013.60  53
  -3   8   5 14388.2 1018.09  51
  -3   8   4 6915.22 547.947  52
  -3   8   4 6664.28 581.531  53
  -3   8   4 6184.76 477.451  24
  -3   8   4 5599.46 504.799  25
  -3   8   4 7076.89 518.683  26
  -3   8   4 5624.78 512.105  16
  -3   8   4 6438.83 552.629  17
  -3   8   4 6392.05 486.966   7
  -3   8   4 6871.88 503.597  19
  -3   8   4 5689.87 667.044   1
  -3   8   4 7092.15 752.840  11
  -3   8   4 6408.46 586.944  51
  -3   8   3 12773.8 881.500  53
  -3   8   3 12571.4 839.037  52
  -3   8   3 13429.7 778.612  27
  -3   8   3 10385.0 757.911  16
  -3   8   3 11967.7 774.170   7
  -3   8   3 14625.2 788.017   8
  -3   8   3 13365.3 789.774  19
  -3   8   3 11809.6 980.308   1
  -3   8   3 13217.1 1118.86  11
  -3   8   3 10375.5 706.599  24
  -3   8   3 9553.74 746.798  25
  -3   8   2 4041.83 468.973  53
  -3   8   2 4716.13 462.651  52
  -3   8   2 4032.22 382.283  25
  -3   8   2 4848.65 397.519  27
  -3   8   2 4174.86 395.984  26
  -3   8   2 4348.37 348.246  14
  -3   8   2 4313.37 391.339  16
  -3   8   2 4400.18 406.814   7
  -3   8   2 4891.04 412.447   8
  -3   8   2 3993.32 421.377  17
  -3   8   2 4894.23 416.756  19
  -3   8   2 4102.43 517.732   1
  -3   8   2 3417.96 570.234  11
  -3   8   2 3905.86 441.559  51
  -3   8   1 2752.33 366.392  52
  -3   8   1 3373.46 412.179  53
  -3   8   1 3104.12 304.939  25
  -3   8   1 3071.66 306.490  27
  -3   8   1 2744.07 310.269  26
  -3   8   1 2837.29 277.201  14
  -3   8   1 2627.81 285.463  16
  -3   8   1 2628.18 317.987  19
  -3   8   1 2484.99 320.987  17
  -3   8   1 2802.62 333.276   7
  -3   8   1 3084.13 331.002   8
  -3   8   1 4061.12 380.269   9
  -3   8   1 3227.38 545.997  11
  -3   8   1 3067.96 419.691   1
  -3   8   1 3035.61 377.456  51
  -3   8   0 31680.3 1840.46  17
  -3   8   0 34245.3 1824.18  27
  -3   8   0 31842.9 1826.17  26
  -3   8   0 39089.0 1980.66  52
  -3   8   0 29030.0 1767.14  25
  -3   8   0 37248.5 1824.30  14
  -3   8   0 32804.9 1791.65  16
  -3   8   0 36296.2 1773.66  31
  -3   8   0 45808.2 1982.73   5
  -3   8   0 49411.9 1996.71   6
  -3   8   0 35602.4 1881.79   8
  -3   8   0 35145.1 1893.98   7
  -3   8   0 40717.9 1924.69   9
  -3   8   0 36575.0 1798.85  12
  -3   8   0 36144.0 2313.95  11
  -3   8   0 41335.0 1882.26  13
  -3   8   0 45422.5 1972.24  10
  -3   8   0 33046.3 1896.51  51
  -3   8  -1 11789.9 802.906  17
  -3   8  -1 12839.0 847.361  19
  -3   8  -1 13323.2 811.046  27
  -3   8  -1 12121.1 798.180  26
  -3   8  -1 12907.1 783.823  28
  -3   8  -1 15326.2 955.860  53
  -3   8  -1 13642.3 762.929  22
  -3   8  -1 14951.7 789.238  15
  -3   8  -1 15496.1 834.033  14
  -3   8  -1 11580.9 753.336  16
  -3   8  -1 12938.2 759.567  31
  -3   8  -1 15588.8 902.366   5
  -3   8  -1 13074.1 861.590   8
  -3   8  -1 13689.2 873.347   9
  -3   8  -1 14329.4 805.811  12
  -3   8  -1 14525.8 885.978  10
  -3   8  -1 13584.7 1199.61  11
  -3   8  -1 15414.9 863.507  13
  -3   8  -1 13716.7 885.801  51
  -3   8  -2 4764.76 398.050  17
  -3   8  -2 4944.29 458.378  18
  -3   8  -2 4186.04 414.357  19
  -3   8  -2 4929.82 414.372  27
  -3   8  -2 4255.13 379.591  26
  -3   8  -2 5508.94 513.117  52
  -3   8  -2 6277.53 424.056  15
  -3   8  -2 6868.90 465.698  14
  -3   8  -2 5168.36 375.681  16
  -3   8  -2 4822.28 376.648  31
  -3   8  -2 5860.94 485.639   5
  -3   8  -2 6687.88 514.403   6
  -3   8  -2 4422.18 431.328   7
  -3   8  -2 5022.52 467.294   8
  -3   8  -2 5713.66 483.909   9
  -3   8  -2 4740.03 379.765  22
  -3   8  -2 6041.52 436.546  12
  -3   8  -2 4907.77 675.930  11
  -3   8  -2 5387.38 445.153  13
  -3   8  -2 5845.36 482.215  10
  -3   8  -2 6080.44 493.885  51
  -3   8  -3 123.117 103.882  19
  -3   8  -3 180.106 83.0611  22
  -3   8  -3 149.752 141.648  18
  -3   8  -3 210.039 112.170  27
  -3   8  -3 173.451 78.0206  23
  -3   8  -3 306.783 118.866  15
  -3   8  -3 242.779 103.808  17
  -3   8  -3 185.483 124.839  14
  -3   8  -3 153.713 87.5111  31
  -3   8  -3 193.383 90.1247  32
  -3   8  -3 370.243 144.820   6
  -3   8  -3 235.944 121.815   7
  -3   8  -3 361.307 150.146   5
  -3   8  -3 182.471 140.084   9
  -3   8  -3 248.584 136.149  10
  -3   8  -3 131.251 132.709   8
  -3   8  -3 239.003 188.749  11
  -3   8  -3 97.1310 108.480  12
  -3   8  -3 192.201 140.975  51
  -3   8  -3 267.199 173.474  52
  -3   8  -4 23420.7 1428.44  18
  -3   8  -4 23135.6 1361.79  19
  -3   8  -4 23118.3 1361.86  27
  -3   8  -4 30202.8 1417.66  15
  -3   8  -4 24240.5 1344.65  32
  -3   8  -4 26896.5 1445.35   5
  -3   8  -4 31703.8 1505.30   6
  -3   8  -4 25129.5 1466.95   9
  -3   8  -4 23792.5 1370.20   7
  -3   8  -4 26316.6 1449.58  52
  -3   8  -4 25636.2 1446.19  10
  -3   8  -4 28869.6 1442.70  13
  -3   8  -4 31531.8 1449.05  12
  -3   8  -4 26133.1 1740.15  11
  -3   8  -4 25320.3 1360.11  22
  -3   8  -4 26313.6 1349.75  23
  -3   8  -5 35770.3 1584.47  15
  -3   8  -5 28946.3 1501.45  32
  -3   8  -5 30375.1 1851.63  11
  -3   8  -5 30543.8 1611.60  10
  -3   8  -5 30924.3 1577.70  13
  -3   8  -5 29438.3 1636.91   9
  -3   8  -5 27329.2 1487.44   7
  -3   8  -5 29388.5 1617.34   8
  -3   8  -5 24390.3 1493.21  27
  -3   8  -5 27688.9 1573.33  18
  -3   8  -5 24385.9 1462.39  19
  -3   8  -5 28309.4 1513.24  22
  -3   8  -5 31429.6 1517.35  23
  -3   8  -5 31456.2 1590.81   5
  -3   8  -5 36912.4 1646.51   6
  -3   8  -6 333.616 113.419  33
  -3   8  -6 321.320 107.862  32
  -3   8  -6 498.664 153.776  13
  -3   8  -6 289.277 170.128   9
  -3   8  -6 329.727 160.828  10
  -3   8  -6 586.662 172.497   8
  -3   8  -6 374.017 137.169  27
  -3   8  -6 240.694 127.170  22
  -3   8  -6 407.651 160.557  18
  -3   8  -6 243.564 104.684  23
  -3   8  -6 519.396 164.888   5
  -3   8  -7 399.496 137.631   5
  -3   8  -7 292.559 140.897  10
  -3   8  -7 266.724 121.992   8
  -3   8  -7 235.893 103.940  23
  -3   8  -7 188.960 101.217  33
  -3   8  -7 207.796 109.400  13
  -3   8  -8 4680.05 357.563   5
  -3   8  -8 4309.78 398.148  10
  -3   8  -8 4977.23 376.219  13
  -3   8  -8 4063.58 349.292  33
  -3   8  -8 4191.37 366.262   8
  -3   8  -8 4730.19 361.577  23
  -3   8  -9 4681.75 344.676  22
  -3   8  -9 4060.39 364.925  10
  -3   8  -9 5000.11 331.300  13
  -3   8 -10 8967.81 525.548  10
  -3   8 -10 7720.10 535.215   9
  -3   8 -10 8549.92 494.898  31
  -3   8 -11 46.2595 29.2667  31
  -3   7  11 710.548 113.620  51
  -3   7  11 577.830 105.319  16
  -3   7  11 478.616 88.3115  25
   3  -7 -11 437.457 70.4986  42
  -3   7  10 2393.23 238.954  25
  -3   7  10 2491.32 263.482  51
  -3   7  10 2220.37 245.001  16
   3  -7 -10 2334.61 214.830  56
   3  -7 -10 2068.74 205.025  42
  -3   7   9 10509.0 690.712  51
  -3   7   9 8981.96 630.152  25
  -3   7   9 9154.84 597.494  17
   3  -7  -9 10140.1 598.917  42
   3  -7  -9 9486.29 589.852  56
  -3   7   8 3183.65 281.195  26
  -3   7   8 3157.81 375.669  51
  -3   7   8 3048.97 320.146  17
  -3   7   8 3140.05 333.819  54
   3  -7  -8 2716.56 273.479  56
   3  -7  -8 2621.23 277.154  42
  -3   7   7 617.202 184.184  17
   3  -7  -7 576.897 210.845  35
  -3   7   7 606.819 148.410  26
   3  -7  -7 777.218 156.124  42
   3  -7  -7 591.871 139.811  56
  -3   7   7 676.942 189.211  54
  -3   7   7 829.397 197.614  53
  -3   7   7 750.029 231.642  51
  -3   7   6 8213.60 835.287   1
  -3   7   6 8796.32 603.224  26
  -3   7   6 8303.18 664.653  17
  -3   7   6 9354.41 687.576  53
   3  -7  -6 8224.40 563.557  56
  -3   7   6 8410.30 702.575  51
  -3   7   6 10213.6 603.296  19
  -3   7   5 503.311 136.733  19
  -3   7   5 182.555 135.282  17
  -3   7   5 388.410 124.160   7
  -3   7   5 349.016 196.844  11
  -3   7   5 392.555 144.990  26
  -3   7   5 222.522 131.243  52
  -3   7   5 341.008 190.770  51
   3  -7  -5 404.729 106.907  56
  -3   7   5 287.851 160.966  53
  -3   7   5 409.923 179.431   1
  -3   7   4 18263.5 1070.80  52
  -3   7   4 19440.7 1149.69  53
  -3   7   4 19456.4 1369.26  11
  -3   7   4 15292.7 1024.09  16
  -3   7   4 16766.7 1075.48  17
  -3   7   4 17083.7 1257.65   1
  -3   7   4 17734.4 1016.28   7
  -3   7   4 17266.9 1016.98  26
  -3   7   4 18220.9 1017.67  19
  -3   7   3 16862.5 1056.20  53
  -3   7   3 15305.7 990.716  52
  -3   7   3 14059.4 939.153  16
  -3   7   3 15647.3 951.378   7
  -3   7   3 18517.2 948.399   8
  -3   7   3 15684.4 1263.95  11
  -3   7   3 15252.2 939.503  26
  -3   7   3 17511.7 949.971  27
  -3   7   3 14799.4 1137.11   1
  -3   7   3 16071.7 947.236  19
  -3   7   2 731.271 171.591  19
  -3   7   2 836.317 222.494   1
  -3   7   2 681.374 153.792  28
  -3   7   2 954.180 170.618  27
  -3   7   2 545.957 201.048  53
  -3   7   2 628.467 146.808  25
  -3   7   2 584.416 141.470  16
  -3   7   2 893.257 200.065  17
  -3   7   2 1150.37 203.242   9
  -3   7   2 870.487 169.922   8
  -3   7   2 744.917 170.895   7
  -3   7   2 707.459 279.369  11
  -3   7   2 748.362 196.760  52
  -3   7   2 828.979 193.704  51
  -3   7   1 145.663 122.286   9
  -3   7   1 429.824 163.444  10
  -3   7   1 220.136 121.345   8
  -3   7   1 384.454 162.070   1
  -3   7   1 52.6592 92.8684  27
  -3   7   1 191.827 103.380  26
  -3   7   1 226.005 103.937  28
  -3   7   1 163.513 118.187  19
  -3   7   1 111.331 140.765  53
  -3   7   1 273.925 97.8869  25
  -3   7   1 132.812 79.7909  14
  -3   7   1 264.785 98.9874  16
  -3   7   1 274.963 128.202  17
  -3   7   1 438.199 100.131  31
  -3   7   1 108.486 119.018   7
  -3   7   1 356.272 207.393  11
  -3   7   1 251.466 115.366  13
  -3   7   1 338.307 159.929  52
  -3   7   1 461.380 159.830  51
  -3   7   0 21115.7 1183.49   7
  -3   7   0 18760.4 1148.39   8
  -3   7   0 22353.7 1187.09   9
  -3   7   0 19991.3 1296.26   1
  -3   7   0 19091.1 1137.71  17
  -3   7   0 18042.2 1112.55  26
  -3   7   0 19997.2 1121.07  27
  -3   7   0 18952.1 1104.88  28
  -3   7   0 19349.1 1199.84  52
  -3   7   0 21614.0 1115.25  14
  -3   7   0 17586.3 1073.83  16
  -3   7   0 19886.6 1076.33  31
  -3   7   0 25835.1 1237.13   5
  -3   7   0 27449.6 1248.43   6
  -3   7   0 23925.7 1211.13  10
  -3   7   0 21146.4 1095.29  12
  -3   7   0 20777.3 1519.57  11
  -3   7   0 25287.2 1183.08  13
  -3   7   0 19913.7 1177.39  51
  -3   7  -1 22304.2 1302.69  17
  -3   7  -1 23034.0 1344.58  19
  -3   7  -1 24559.8 1322.57  27
  -3   7  -1 21966.9 1280.63  28
  -3   7  -1 22564.1 1301.97  26
  -3   7  -1 27106.2 1441.02  53
  -3   7  -1 24053.5 1402.22  52
  -3   7  -1 25808.3 1282.68  22
  -3   7  -1 27539.5 1302.40  15
  -3   7  -1 28468.5 1337.42  14
  -3   7  -1 24115.9 1294.40  32
  -3   7  -1 23349.7 1269.70  31
  -3   7  -1 30151.9 1423.17   5
  -3   7  -1 29614.8 1423.69   6
  -3   7  -1 24813.2 1372.99  51
  -3   7  -1 26744.4 1311.24  12
  -3   7  -1 24276.3 1715.26  11
  -3   7  -1 27346.2 1361.24  13
  -3   7  -1 25558.7 1382.89  10
  -3   7  -1 23391.3 1354.19   7
  -3   7  -1 23674.9 1365.95   8
  -3   7  -1 24748.7 1370.25   9
  -3   7  -2 7014.70 520.180  17
  -3   7  -2 8152.14 605.764  18
  -3   7  -2 7754.84 578.048  19
  -3   7  -2 8225.98 565.159  27
  -3   7  -2 6899.95 512.308  28
  -3   7  -2 7312.95 531.249  26
  -3   7  -2 8586.20 639.699  53
  -3   7  -2 9204.88 655.449  52
  -3   7  -2 9582.53 566.541  15
  -3   7  -2 10056.5 592.739  14
  -3   7  -2 7481.43 515.364  31
  -3   7  -2 7494.11 531.235  32
  -3   7  -2 9323.72 619.834   5
  -3   7  -2 10556.5 657.669   6
  -3   7  -2 7840.24 586.002  51
  -3   7  -2 8869.19 546.208  22
  -3   7  -2 8846.43 523.575  23
  -3   7  -2 9500.84 573.336  12
  -3   7  -2 8638.06 611.870  10
  -3   7  -2 7704.70 836.207  11
  -3   7  -2 7931.25 609.125   8
  -3   7  -2 8535.02 614.840   9
  -3   7  -2 7869.20 583.819   7
  -3   7  -3 1568.87 183.381  17
  -3   7  -3 1390.15 214.860  19
  -3   7  -3 1186.79 232.279  18
  -3   7  -3 1481.01 211.570  27
  -3   7  -3 1547.93 204.449  22
  -3   7  -3 1654.49 194.392  23
  -3   7  -3 1747.56 220.537  15
  -3   7  -3 2036.96 251.836  14
  -3   7  -3 1391.67 192.455  32
  -3   7  -3 1778.12 258.471   6
  -3   7  -3 1360.28 221.325   7
  -3   7  -3 1564.49 233.818   5
  -3   7  -3 1452.34 247.033  52
  -3   7  -3 1339.65 227.413  51
  -3   7  -3 1443.06 352.134  11
  -3   7  -3 2028.58 256.058  13
  -3   7  -3 1400.48 217.175  12
  -3   7  -3 1710.40 261.945   9
  -3   7  -3 1703.85 249.386  10
  -3   7  -3 1405.72 258.586   8
  -3   7  -4 2938.52 359.081  18
  -3   7  -4 3720.93 346.230  19
  -3   7  -4 3618.59 349.429  27
  -3   7  -4 4539.75 374.786  15
  -3   7  -4 3633.19 332.674  32
  -3   7  -4 3571.23 328.336  33
  -3   7  -4 3949.73 383.692   5
  -3   7  -4 3870.57 392.257   6
  -3   7  -4 4605.45 365.091  22
  -3   7  -4 3928.82 336.755  23
  -3   7  -4 3387.65 373.215  52
  -3   7  -4 5385.00 404.271  12
  -3   7  -4 4103.87 553.855  11
  -3   7  -4 4045.46 397.043  10
  -3   7  -4 4512.70 389.353  13
  -3   7  -4 3066.94 375.765   9
  -3   7  -4 3404.09 335.484   7
  -3   7  -5 5122.71 446.817  19
  -3   7  -5 6375.13 542.695  18
  -3   7  -5 6664.11 512.531  27
  -3   7  -5 8889.47 557.791  15
  -3   7  -5 6103.38 479.541  32
  -3   7  -5 6922.64 496.481  33
  -3   7  -5 8041.41 568.254   6
  -3   7  -5 6935.88 535.724   5
  -3   7  -5 7555.73 521.091  22
  -3   7  -5 7744.15 510.819  23
  -3   7  -5 7169.35 529.244  52
  -3   7  -5 7302.58 714.510  11
  -3   7  -5 8005.35 551.897  13
  -3   7  -5 6048.25 554.173   8
  -3   7  -5 7067.48 592.822   9
  -3   7  -5 7121.81 565.052  10
  -3   7  -5 6032.54 465.119   7
  -3   7  -6 34527.9 1647.75  23
  -3   7  -6 34250.4 1678.57  13
  -3   7  -6 29537.7 1677.30  18
  -3   7  -6 28360.2 1633.51  27
  -3   7  -6 29431.1 1620.82  33
  -3   7  -6 29987.6 1623.15  32
  -3   7  -6 30885.2 1653.56   5
  -3   7  -6 30487.9 1714.07   8
  -3   7  -6 31003.4 1751.90   9
  -3   7  -6 29776.4 1692.61  10
  -3   7  -7 23530.6 1219.54  22
  -3   7  -7 25571.2 1231.58  23
  -3   7  -7 23596.7 1223.35  13
  -3   7  -7 20177.0 1223.36  18
  -3   7  -7 19566.9 1192.70  27
  -3   7  -7 20841.9 1194.49  32
  -3   7  -7 22062.4 1207.50  33
  -3   7  -7 20263.4 1242.86   8
  -3   7  -7 21945.2 1324.70   9
  -3   7  -7 22337.3 1275.31  10
  -3   7  -7 21733.6 1203.09   5
  -3   7  -8-32.8420 93.0157  13
  -3   7  -8-17.8741 94.0051  22
  -3   7  -8 92.9997 103.525  27
  -3   7  -8 74.3345 87.4186  33
  -3   7  -8 18.2795 88.1115  32
  -3   7  -8-15.6375 82.2425   5
  -3   7  -8 72.2929 134.124  10
  -3   7  -8 41.2866 108.569   8
  -3   7  -9-30.1411 77.6585  22
  -3   7  -9 16.3779 77.0420  33
  -3   7  -9-30.9695 78.1128  32
  -3   7  -9 81.6973 103.030  10
  -3   7  -9 47.8832 82.5677  13
  -3   7 -10 22949.3 1095.44  22
  -3   7 -10 21951.4 1110.33  33
  -3   7 -10 20238.9 1157.67   9
  -3   7 -10 19667.6 1114.07  10
  -3   7 -11 23237.4 1127.24  31
  -3   7 -11 20991.3 1127.75  10
  -3   7 -11 23421.5 1181.41   9
  -3   6  12 913.666 115.012  51
   3  -6 -12 1188.27 117.848  42
  -3   6  12 1016.38 125.246  16
  -3   6  11 486.825 117.633  25
   3  -6 -11 642.621 115.794  56
  -3   6  11 714.699 152.216  51
   3  -6 -11 665.583 124.767  42
   3  -6 -11 597.502 104.049  43
  -3   6  10 23500.7 1383.35  17
  -3   6  10 31729.0 1531.80  51
   3  -6 -10 31298.8 1456.03  42
   3  -6 -10 26131.1 1403.76  43
   3  -6 -10 29817.2 1442.08  56
  -3   6  10 28593.6 1456.13  54
  -3   6   9 1224.61 210.716  54
   3  -6  -9 1599.55 210.158  56
   3  -6  -9 1328.55 190.355  43
   3  -6  -9 1879.00 235.821  42
  -3   6   9 1614.21 271.483  51
  -3   6   9 1124.66 207.511  17
   3  -6  -9 1377.00 192.915  40
  -3   6   8 676.100 266.854  60
   3  -6  -8 402.631 125.163  40
   3  -6  -8 274.644 161.107  35
  -3   6   8 609.197 203.409  51
  -3   6   8 422.564 185.373   1
  -3   6   8 438.014 156.577  17
   3  -6  -8 286.416 148.905  42
   3  -6  -8 533.886 135.674  43
  -3   6   8 513.388 119.720  26
   3  -6  -8 437.540 132.761  56
  -3   6   8 652.318 182.853  54
  -3   6   7 5730.78 742.232  60
   3  -6  -7 5054.20 415.474  43
  -3   6   7 4370.66 589.434   1
  -3   6   7 5257.49 415.646  26
  -3   6   7 5324.47 532.339  51
  -3   6   7 4548.28 459.651  17
   3  -6  -7 6026.87 437.474  40
  -3   6   7 5152.80 470.087  54
   3  -6  -7 5748.91 432.609  56
  -3   6   7 5455.50 486.313  53
  -3   6   6 75552.8 3462.38  19
  -3   6   6 75042.3 3605.06  53
  -3   6   6 75405.5 3561.48  54
   3  -6  -6 71872.1 3465.00  56
  -3   6   6 71548.2 3498.05  26
   3  -6  -6 70870.2 3468.13  43
  -3   6   6 74669.1 3632.94  51
  -3   6   5 25314.4 1591.35  11
  -3   6   5 21915.1 1251.50   7
  -3   6   5 25834.6 1410.45  53
  -3   6   5 25509.3 1325.33  52
   3  -6  -5 23967.0 1239.77  56
  -3   6   5 23253.6 1314.43  54
  -3   6   5 23139.9 1286.81  26
  -3   6   5 23469.4 1261.46  19
  -3   6   4 3364.75 342.253  26
  -3   6   4 4441.90 365.907  27
  -3   6   4 3440.48 478.716   1
  -3   6   4 4120.65 438.388  53
   3  -6  -4 3964.08 309.979  56
  -3   6   4 3667.60 377.771  52
  -3   6   4 3975.00 337.150  48
  -3   6   4 4322.31 554.122  11
  -3   6   4 3947.81 355.512   7
  -3   6   4 4126.15 351.875  19
  -3   6   3 1889.73 263.370  52
  -3   6   3 1629.26 280.484  53
  -3   6   3 1899.31 238.280   7
  -3   6   3 1861.70 373.142  11
  -3   6   3 1936.89 236.896  19
  -3   6   3 1824.69 228.185  28
  -3   6   3 1486.17 215.209  26
  -3   6   3 1916.01 269.677  51
  -3   6   3 1387.16 292.026   1
  -3   6   2 17879.3 1202.31   1
  -3   6   2 15816.2 986.284  16
  -3   6   2 16499.4 1040.84  17
  -3   6   2 16966.0 1033.43   7
  -3   6   2 21179.0 1413.03  11
  -3   6   2 18044.4 1030.23  19
  -3   6   2 18569.6 1011.69  28
  -3   6   2 18614.5 1016.28   8
  -3   6   2 23521.3 1081.77   9
  -3   6   2 18188.1 1068.10  51
  -3   6   2 18759.0 1084.79  52
  -3   6   2 19886.6 1134.50  53
  -3   6   1 4446.70 502.168   1
  -3   6   1 5296.39 437.058  17
  -3   6   1 5721.06 384.318  31
  -3   6   1 7146.38 457.244  13
  -3   6   1 4834.35 620.787  11
  -3   6   1 6837.04 476.688  10
  -3   6   1 5287.93 440.060  18
  -3   6   1 5865.65 441.994  19
  -3   6   1 4951.44 414.278  26
  -3   6   1 5314.83 407.466  27
  -3   6   1 4767.24 393.363  28
  -3   6   1 5588.17 440.228   9
  -3   6   1 5531.51 430.699   8
  -3   6   1 7458.58 498.000   5
  -3   6   1 5144.49 433.187   7
  -3   6   1 5539.41 456.323  51
  -3   6   1 5996.44 482.323  52
  -3   6   0 50767.6 2607.78  51
  -3   6   0 49910.4 2601.14   8
  -3   6   0 57388.1 2625.64   9
  -3   6   0 51285.5 2569.50  27
  -3   6   0 48281.0 2552.28  28
  -3   6   0 46755.5 2564.36  26
  -3   6   0 53844.9 2768.72   1
  -3   6   0 47651.9 2573.44  17
  -3   6   0 56330.9 2568.86  32
  -3   6   0 51578.3 2527.40  31
  -3   6   0 66351.2 2681.46   5
  -3   6   0 54104.2 2674.75  53
  -3   6   0 65584.6 2662.25  10
  -3   6   0 62549.8 2625.84  13
  -3   6   0 54613.5 2626.04  18
  -3   6  -1 2710.87 259.433  28
  -3   6  -1 2622.89 267.003  26
  -3   6  -1 2700.24 269.574  27
  -3   6  -1 2354.94 273.112  51
  -3   6  -1 2924.03 329.183  52
  -3   6  -1 2750.79 254.010  22
  -3   6  -1 3066.27 271.573  32
  -3   6  -1 2657.17 245.403  31
  -3   6  -1 2656.82 292.454   7
  -3   6  -1 3560.91 329.378   5
  -3   6  -1 3842.82 344.568   6
  -3   6  -1 3072.91 312.115   9
  -3   6  -1 2666.26 301.173   8
  -3   6  -1 3649.83 349.733  53
  -3   6  -1 2960.24 277.847  17
  -3   6  -1 2531.83 281.629  19
  -3   6  -1 2978.87 303.448  10
  -3   6  -1 2658.10 456.455  11
  -3   6  -2 3742.00 388.234  18
  -3   6  -2 4239.12 390.944  19
  -3   6  -2 5206.02 442.549  52
  -3   6  -2 5038.17 436.466  53
  -3   6  -2 4820.51 368.051  22
  -3   6  -2 4545.65 341.781  23
  -3   6  -2 4283.58 356.964  28
  -3   6  -2 4690.60 378.779  27
  -3   6  -2 4114.58 353.807  26
  -3   6  -2 6028.91 397.443  15
  -3   6  -2 5975.29 406.740  14
  -3   6  -2 4498.25 362.209  32
  -3   6  -2 4882.44 367.027  33
  -3   6  -2 4908.21 408.027   7
  -3   6  -2 4876.73 409.245   5
  -3   6  -2 5707.02 445.553   6
  -3   6  -2 5133.88 428.302   9
  -3   6  -2 4350.57 415.381   8
  -3   6  -2 6174.50 403.201  12
  -3   6  -2 5668.01 643.491  11
  -3   6  -2 5070.74 413.059  10
  -3   6  -2 5812.05 426.800  13
  -3   6  -2 4661.15 397.867  51
  -3   6  -3 11513.3 807.119  18
  -3   6  -3 10253.3 764.203  19
  -3   6  -3 11022.4 792.445  52
  -3   6  -3 13741.2 776.334  22
  -3   6  -3 12791.1 746.155  23
  -3   6  -3 11902.4 768.919  27
  -3   6  -3 15209.4 792.994  15
  -3   6  -3 17643.6 843.921  14
  -3   6  -3 12102.3 756.290  32
  -3   6  -3 12193.4 750.189  33
  -3   6  -3 14910.6 830.110   5
  -3   6  -3 15861.4 861.956   6
  -3   6  -3 11873.3 818.907   9
  -3   6  -3 12318.7 779.942   7
  -3   6  -3 13175.7 818.808  10
  -3   6  -3 16087.2 813.513  12
  -3   6  -3 12851.6 1053.36  11
  -3   6  -3 14173.1 806.128  13
  -3   6  -3 12664.4 789.982  51
  -3   6  -4 26377.0 1512.83   9
  -3   6  -4 27662.7 1489.92  10
  -3   6  -4 25073.0 1416.22   7
  -3   6  -4 23895.7 1471.08  18
  -3   6  -4 23854.7 1417.35  19
  -3   6  -4 34583.3 1491.77  15
  -3   6  -4 24610.0 1414.82  32
  -3   6  -4 26114.0 1418.31  33
  -3   6  -4 26732.3 1726.54  11
  -3   6  -4 31571.4 1491.20  13
  -3   6  -4 26548.6 1465.13  52
  -3   6  -4 24968.0 1436.68  27
  -3   6  -4 30483.7 1490.89   5
  -3   6  -4 34651.3 1532.08   6
  -3   6  -4 27790.3 1442.98  22
  -3   6  -4 31264.9 1446.41  23
  -3   6  -5 2434.09 264.079  23
  -3   6  -5 2020.97 252.691  52
  -3   6  -5 2707.75 397.101  11
  -3   6  -5 2261.45 271.281  13
  -3   6  -5 2078.45 240.434  19
  -3   6  -5 2421.12 315.011  21
  -3   6  -5 2153.00 254.949  32
  -3   6  -5 2163.43 249.678  33
  -3   6  -5 2097.20 303.872   8
  -3   6  -5 2325.11 296.619  10
  -3   6  -5 1692.73 212.554   7
  -3   6  -5 2446.70 336.579   9
  -3   6  -5 1794.80 249.731  27
  -3   6  -5 2049.88 262.925   5
  -3   6  -5 2845.49 298.169   6
  -3   6  -6 1915.23 268.912  27
  -3   6  -6 2521.54 288.001   5
  -3   6  -6 3202.13 308.794   6
  -3   6  -6 2104.40 307.724  21
  -3   6  -6 2206.64 274.389  32
  -3   6  -6 2513.81 282.637  33
  -3   6  -6 2438.18 311.124  10
  -3   6  -6 2421.61 339.381   9
  -3   6  -6 2299.90 322.993   8
  -3   6  -6 3071.45 294.335  23
  -3   6  -6 2722.57 290.748  22
  -3   6  -6 2651.32 292.723  13
  -3   6  -7 2781.97 336.186  27
  -3   6  -7 3450.73 331.184   5
  -3   6  -7 3549.49 345.875  22
  -3   6  -7 3710.87 344.380  13
  -3   6  -7 3395.38 387.560   8
  -3   6  -7 3468.33 420.785   9
  -3   6  -7 3455.48 384.837  10
  -3   6  -7 4061.94 408.940  21
  -3   6  -7 3210.66 373.231  18
  -3   6  -7 4145.16 368.108  32
  -3   6  -7 3526.06 345.917  33
  -3   6  -8 14491.7 929.524  32
  -3   6  -8 15883.4 943.446  33
  -3   6  -8 17954.1 948.545  22
  -3   6  -8 19751.5 970.773  23
  -3   6  -8 18069.4 923.846  13
  -3   6  -8 14939.4 948.579  18
  -3   6  -8 15906.7 1001.70  21
  -3   6  -8 14358.7 947.225   8
  -3   6  -8 15005.4 1035.77   9
  -3   6  -8 15355.3 984.253  10
  -3   6  -8 13940.5 929.081  27
  -3   6  -9 5415.47 454.311  27
  -3   6  -9 5961.15 495.594  10
  -3   6  -9 6762.87 462.989  22
  -3   6  -9 6135.63 472.561  32
  -3   6 -10 3044.40 260.490  22
  -3   6 -10 3044.37 283.709  32
  -3   6 -10 3181.31 307.042  10
  -3   6 -11 105.844 53.6624  22
  -3   6 -11-15.1113 106.783   9
  -3   6 -11 164.986 77.6759  10
  -3   6 -11 199.716 59.7014  31
  -3   6 -11 174.464 78.8448  33
  -3   6 -12 715.143 92.0799   9
  -3   5  13 1183.02 123.577  16
   3  -5 -13 1395.23 131.936  42
   3  -5 -13 1587.59 133.849  44
  -3   5  12 248.214 83.6666  25
   3  -5 -12 286.867 98.8297  42
   3  -5 -12 237.784 86.6333  43
  -3   5  12 351.374 110.694  51
   3  -5 -12 209.064 80.9131  56
   3  -5 -11 190.543 96.4320  56
  -3   5  11 253.726 108.531  54
  -3   5  11 334.756 140.811  51
   3  -5 -11 159.902 91.0900  43
   3  -5 -11 220.407 105.947  42
   3  -5 -11 227.357 97.3471  40
   3  -5 -10 2086.47 242.097  40
  -3   5  10 1330.15 202.350  49
  -3   5  10 2008.10 284.112  51
   3  -5 -10 2024.36 248.436  56
  -3   5  10 2032.48 257.082  54
   3  -5 -10 2461.99 281.354  42
   3  -5 -10 2194.96 253.953  43
  -3   5  10 1632.98 221.422  17
  -3   5   9 2025.40 395.102   1
  -3   5   9 2752.13 369.499  51
  -3   5   9 2623.26 311.516  54
   3  -5  -9 2784.05 305.828  56
  -3   5   9 2912.54 293.928  49
   3  -5  -9 3493.55 343.784  42
   3  -5  -9 2915.73 309.064  43
  -3   5   9 3013.23 515.722  60
   3  -5  -9 2892.00 303.150  40
  -3   5   8 20231.4 1446.01   1
  -3   5   8 23589.7 1278.35  51
  -3   5   8 19433.3 1173.04  53
  -3   5   8 21750.4 1194.34  54
   3  -5  -8 22008.5 1157.69  56
   3  -5  -8 24676.4 1186.82  40
  -3   5   8 17940.7 1080.68  34
   3  -5  -8 15722.4 1242.54  35
  -3   5   8 21053.9 1095.65  26
  -3   5   8 21202.2 1584.49  60
  -3   5   8 18065.3 1102.77  49
   3  -5  -8 22760.8 1175.92  43
   3  -5  -7 6754.15 492.622  43
   3  -5  -7 7680.99 513.035  40
  -3   5   7 6283.50 534.979  53
  -3   5   7 6528.87 517.602  54
   3  -5  -7 6676.36 486.341  56
  -3   5   7 6282.68 760.503  60
  -3   5   7 7246.39 589.099  51
  -3   5   7 5895.86 490.131  48
  -3   5   7 4920.50 430.233  49
  -3   5   7 6255.33 697.513   1
  -3   5   7 6476.34 465.513  26
  -3   5   6 6154.70 489.585  54
   3  -5  -6 6406.43 455.092  56
  -3   5   6 6657.11 473.706  26
  -3   5   6 7117.90 773.923  60
  -3   5   6 6380.83 559.943  51
  -3   5   6 5645.33 637.610   1
  -3   5   6 5790.32 468.399  48
  -3   5   5 1078.78 276.381  11
  -3   5   5 884.615 161.834  26
  -3   5   5 1036.26 163.980  19
  -3   5   5 1023.54 287.213  60
  -3   5   5 1141.21 182.531  48
  -3   5   5 1302.20 277.971   1
  -3   5   5 1164.90 190.271  54
  -3   5   4 12930.9 827.227  26
  -3   5   4 16412.3 851.109  27
  -3   5   4 15312.1 851.705  28
  -3   5   4 14388.2 834.993  19
   3  -5  -4 15099.0 804.964  56
  -3   5   4 13794.9 1090.38  11
  -3   5   4 16422.2 1168.99  60
  -3   5   4 13657.4 896.467  51
  -3   5   3 7473.87 557.245   4
  -3   5   3 7018.11 503.134  26
  -3   5   3 8269.96 508.822  27
   3  -5  -3 7638.41 454.198  56
  -3   5   3 7242.52 717.614  11
  -3   5   2 1540.61 210.229   4
  -3   5   2 1271.11 301.671  11
  -3   5   2 1562.75 266.846   1
  -3   5   1 27887.2 1495.12   4
  -3   5   1 31929.0 1849.96  11
  -3   5   1 30519.1 1659.24   1
  -3   5   0 29075.9 1536.41   4
  -3   5   0 33037.1 1709.61   1
  -3   5  -1 30425.1 1865.10  11
  -3   5  -2 28429.4 1757.76  11
  -3   5  -3 192.704 91.8611  27
  -3   5  -3 276.616 96.4886  33
  -3   5  -3 207.849 85.0669  32
  -3   5  -3 261.807 116.816   6
  -3   5  -3 306.369 134.775   9
  -3   5  -3 237.138 105.871  10
  -3   5  -3 405.592 100.367  23
  -3   5  -3 439.109 122.459  19
  -3   5  -3 208.970 91.0981  22
  -3   5  -3 336.324 116.569  21
  -3   5  -3 218.216 172.241  11
  -3   5  -3 427.210 120.778  12
  -3   5  -3 259.851 104.698  13
  -3   5  -3 400.725 107.789  15
  -3   5  -4 57377.8 2338.93  15
  -3   5  -4 40754.8 2267.24  32
  -3   5  -4 46307.8 2285.75  33
  -3   5  -4 46719.0 2563.63  11
  -3   5  -4 52332.3 2331.02  13
  -3   5  -4 42497.9 2261.71   7
  -3   5  -4 48613.2 2310.56   5
  -3   5  -4 58083.3 2362.55   6
  -3   5  -4 48744.9 2383.33   9
  -3   5  -4 43343.0 2364.07   8
  -3   5  -4 46954.4 2334.31  10
  -3   5  -4 49318.1 2285.73  23
  -3   5  -4 49718.1 2363.59  21
  -3   5  -4 40574.4 2270.86  19
  -3   5  -4 42320.3 2295.98  52
  -3   5  -5 27558.8 1566.77   9
  -3   5  -5 27169.2 1556.90   8
  -3   5  -5 28162.5 1521.22  10
  -3   5  -5 29599.7 1545.93  21
  -3   5  -5 22328.2 1422.93  19
  -3   5  -5 26061.7 1461.11  33
  -3   5  -5 27504.4 1475.18   5
  -3   5  -5 35922.3 1531.12   6
  -3   5  -5 34402.6 1530.11  15
  -3   5  -5 24814.5 1466.76  42
  -3   5  -5 25837.2 1648.58  11
  -3   5  -5 30299.7 1496.03  13
  -3   5  -5 30688.1 1497.46  22
  -3   5  -5 31317.9 1486.07  23
  -3   5  -6 69165.2 3271.06  22
  -3   5  -6 62094.4 3269.73  42
  -3   5  -6 69491.6 3344.66  21
  -3   5  -6 73576.7 3269.82  13
  -3   5  -6 71861.9 3416.85   9
  -3   5  -6 66943.6 3354.55   8
  -3   5  -6 64969.9 3309.11  10
  -3   5  -7 3727.47 358.563  22
  -3   5  -7 4733.18 382.975  23
  -3   5  -7 3187.92 365.115  42
  -3   5  -7 4956.47 442.657  21
  -3   5  -7 4249.68 357.164  13
  -3   5  -7 4474.01 477.255   9
  -3   5  -7 4112.60 420.724   8
  -3   5  -7 3814.08 402.787  10
  -3   5  -8 1397.89 211.139  23
  -3   5  -8 1799.07 251.309  42
  -3   5  -8 1425.51 203.631  22
  -3   5  -8 1206.10 230.538  21
  -3   5  -8 1371.11 215.728  33
  -3   5  -8 1063.30 218.276   8
  -3   5  -8 1438.87 283.925   9
  -3   5  -8 1386.04 237.043  10
  -3   5  -9 16596.3 899.236  22
  -3   5  -9 15270.1 931.307  42
  -3   5  -9 15401.2 918.053  33
  -3   5  -9 13522.8 893.597   8
  -3   5  -9 16908.4 974.351  10
  -3   5  -9 16839.0 978.499  21
  -3   5 -10 5876.03 388.394  22
  -3   5 -10 4721.98 403.035  32
  -3   5 -10 5369.57 411.138  33
  -3   5 -10 4904.00 418.514  10
  -3   5 -10 6321.62 458.316  21
  -3   5 -11 11093.9 654.097  33
  -3   5 -11 10972.3 658.408  32
  -3   5 -11 12626.8 614.968  22
  -3   5 -11 11029.1 649.139  10
  -3   5 -12 441.068 92.0696   9
  -3   5 -12 456.284 79.2901  32
   3  -4 -13-32.4332 55.2718  40
   3  -4 -13-10.4340 65.8494  43
   3  -4 -13 22.0660 64.6136  42
   3  -4 -13 27.1314 58.6397  44
  -3   4  13 84.4964 70.2631  51
  -3   4  12 17105.1 960.675  51
   3  -4 -12 17154.5 929.870  40
   3  -4 -12 17509.0 951.100  42
   3  -4 -12 17321.9 944.146  43
  -3   4  12 16058.2 910.019  49
   3  -4 -11 16544.7 915.018  42
   3  -4 -11 16226.5 903.905  43
  -3   4  11 14924.2 849.936  34
  -3   4  11 15157.4 868.644  49
  -3   4  11 14675.9 869.273  54
   3  -4 -11 16605.0 898.107  40
  -3   4  11 16096.0 937.689  51
  -3   4  10 92.3000 93.1329  34
  -3   4  10 60.0853 141.328  60
  -3   4  10-61.8362 101.702  54
   3  -4 -10 84.4048 66.1905  57
   3  -4 -10 41.1040 108.098  56
  -3   4  10 19.7057 97.2312  49
  -3   4  10 25.8838 127.708  51
   3  -4 -10 22.2490 121.612  42
   3  -4 -10 66.2850 109.018  43
   3  -4 -10-20.8163 115.870  40
   3  -4  -9 8341.47 584.737  40
  -3   4   9 7458.35 540.405  34
   3  -4  -9 7131.03 493.617  57
  -3   4   9 7765.07 846.802  60
  -3   4   9 7620.08 583.103  54
   3  -4  -9 7704.49 566.760  56
  -3   4   9 7306.20 545.004  49
  -3   4   9 9033.47 672.163  51
   3  -4  -9 8976.83 603.013  43
  -3   4   9 7746.37 788.501   1
   3  -4  -8 16320.2 880.228  40
  -3   4   8 12399.9 795.400  34
  -3   4   8 12915.7 1074.18   1
  -3   4   8 14401.8 928.763  51
  -3   4   8 12058.0 798.798  49
   3  -4  -8 14473.3 859.279  43
  -3   4   8 13669.2 851.307  54
   3  -4  -8 14694.4 847.133  56
  -3   4   8 14680.8 1199.79  60
   3  -4  -8 12954.6 751.340  57
  -3   4   7 20427.6 1179.24  26
  -3   4   7 23125.1 1503.01   1
  -3   4   7 24602.3 1332.86  51
   3  -4  -7 24302.8 1238.46  56
  -3   4   7 23755.7 1255.24  54
  -3   4   7 22832.7 1251.11  48
  -3   4   7 20594.7 1191.29  49
  -3   4   7 27590.2 1686.49  60
  -3   4   6 16310.3 1113.04  11
  -3   4   6 15304.2 907.330  26
  -3   4   6 15598.8 1149.93   1
  -3   4   6 17372.7 952.219  54
   3  -4  -6 17865.6 931.159  56
  -3   4   6 15366.9 889.737  49
  -3   4   6 16494.5 944.128  48
  -3   4   6 19556.1 1311.33  60
  -3   4   5 345.590 181.741  11
  -3   4   5 557.368 127.733  28
  -3   4   5 488.388 114.836  27
  -3   4   5 488.421 142.690  51
   3  -4  -5 324.556 98.5430  56
  -3   4   5 454.205 120.484  48
  -3   4   5 614.369 190.502   1
  -3   4   5 493.981 201.407  60
  -3   4   4 157.434 143.706  60
  -3   4   4 137.056 114.342   1
  -3   4   4 272.562 158.890  11
   3  -4  -4 239.950 79.3488  56
  -3   4   3 55167.4 2782.96  60
  -3   4   3 52729.0 2816.01  11
   3  -4  -3 52420.3 2471.13  56
  -3   4   2 27953.8 1618.17  11
   3  -4  -2 25339.0 1246.05  56
  -3   4   2 26587.7 1398.85   4
  -3   4   1 31549.7 1849.03  11
  -3   4   1 31649.5 1687.77   1
  -3   4   1 29986.0 1590.95   4
  -3   4   0 14589.6 914.558   1
  -3   4   0 13742.3 833.206   4
  -3   4  -1 15388.3 1069.82  11
  -3   4  -1 13759.1 843.713   4
  -3   4  -2 1576.62 310.670  11
  -3   4  -3 21794.3 1383.15  11
  -3   4  -4 431.032 165.067  11
  -3   4  -4 286.107 111.119  42
  -3   4  -4 198.035 82.2633  23
  -3   4  -4 180.668 79.9728  22
  -3   4  -4 344.695 114.495  21
  -3   4  -4 287.698 125.857   8
  -3   4  -4 274.984 135.801   9
  -3   4  -5 13000.9 804.947  33
  -3   4  -5 13611.3 954.505  11
  -3   4  -5 15812.0 822.279  13
  -3   4  -5 12346.2 815.928  42
  -3   4  -5 13135.3 803.409  44
  -3   4  -5 15455.4 832.282  22
  -3   4  -5 15109.8 868.876  21
  -3   4  -5 13814.6 894.204   9
  -3   4  -5 13836.5 888.989   8
  -3   4  -5 12983.0 833.717  10
  -3   4  -6 38.2773 83.2601  33
  -3   4  -6 173.646 83.2801  13
  -3   4  -6 77.9358 125.392   8
  -3   4  -6 284.257 171.883   9
  -3   4  -6 134.551 110.830  10
  -3   4  -6 143.856 105.513  22
  -3   4  -6 46.5825 101.223  21
  -3   4  -6 149.208 110.032  42
  -3   4  -6 186.885 90.3193  43
  -3   4  -6 238.324 107.563  44
  -3   4  -6 300.572 111.776  23
  -3   4  -7 55581.2 2731.07  44
  -3   4  -7 51912.0 2726.97  43
  -3   4  -7 52928.6 2731.93  33
  -3   4  -7 58717.1 2732.25  22
  -3   4  -7 52417.9 2807.07  40
  -3   4  -7 52757.0 2761.66  42
  -3   4  -7 60392.2 2899.79   9
  -3   4  -7 53783.2 2803.17   8
  -3   4  -7 54437.4 2777.08  10
  -3   4  -7 58009.9 2803.93  21
  -3   4  -8 36890.7 1953.82  43
  -3   4  -8 37631.6 1935.07  44
  -3   4  -8 39730.8 2021.21  21
  -3   4  -8 42476.5 1947.56  22
  -3   4  -8 38382.1 1995.37  42
  -3   4  -8 37575.4 2037.06  40
  -3   4  -8 36284.5 1948.59  33
  -3   4  -8 41168.6 2113.13   9
  -3   4  -8 37740.7 1995.53   8
  -3   4  -8 38071.7 2000.81  10
   3  -4   8 37307.0 1896.20  50
  -3   4  -9 2778.60 312.012   8
  -3   4  -9 3699.28 414.777   9
  -3   4  -9 3550.42 359.579  10
  -3   4  -9 3018.98 345.710  42
  -3   4  -9 3185.10 296.270  22
  -3   4  -9 3222.85 329.316  33
  -3   4  -9 2964.88 334.216  21
   3  -4   9 3241.98 291.605  50
  -3   4 -10 2830.35 299.737  10
  -3   4 -10 2519.59 296.036  42
  -3   4 -10 2909.91 288.697  33
   3  -4  10 2551.57 249.217  50
  -3   4 -10 3348.59 318.425  21
  -3   4 -10 3495.47 269.111  22
  -3   4 -11 32256.0 1583.55  10
   3  -4  11 30068.6 1531.89  50
  -3   4 -12 12124.4 701.738   9
  -3   4 -12 11930.9 670.564  32
  -3   4 -12 14110.1 669.944  33
  -3   3  14 5497.26 318.787  49
   3  -3 -14 5408.81 333.333  43
  -3   3  13 1254.92 153.188  34
  -3   3  13 1034.61 163.007  51
   3  -3 -13 1063.66 140.619  56
  -3   3  13 1069.65 150.720  49
   3  -3 -13 1226.67 167.755  40
   3  -3 -13 1033.03 162.103  42
   3  -3 -13 967.135 157.946  43
  -3   3  12 327.391 106.387  34
   3  -3 -12 546.053 130.002  56
   3  -3 -12 359.143 95.7732  57
  -3   3  12 359.304 122.162  49
  -3   3  12 455.635 147.051  51
   3  -3 -12 584.451 146.237  40
   3  -3 -12 392.964 131.890  43
   3  -3 -12 516.063 144.981  42
  -3   3  11 2039.92 257.493  34
   3  -3 -11 2093.24 225.426  57
  -3   3  11 2156.13 258.934  54
  -3   3  11 2756.51 326.375  51
   3  -3 -11 2051.75 272.806  43
   3  -3 -11 2269.07 288.356  42
   3  -3 -11 2288.41 280.348  40
  -3   3  11 1997.91 255.222  49
   3  -3 -10 20136.7 1131.79  40
  -3   3  10 18351.1 1090.76  34
  -3   3  10 18155.1 1093.22  49
  -3   3  10 20078.0 1145.78  48
  -3   3  10 20237.0 1180.41  51
  -3   3  10 18137.9 1434.18  60
   3  -3 -10 19105.6 1043.10  57
  -3   3  10 17807.9 1342.86   1
   3  -3 -10 20278.4 1138.20  42
   3  -3 -10 20398.5 1144.32  43
   3  -3  -9 2768.89 317.183  43
  -3   3   9 3380.83 489.604   1
  -3   3   9 2637.99 318.277  48
  -3   3   9 3097.23 322.657  49
  -3   3   9 3583.69 389.621  51
   3  -3  -9 2568.64 261.295  57
  -3   3   9 3028.59 495.509  60
   3  -3  -9 3144.39 326.067  56
   3  -3  -9 2776.56 320.619  40
  -3   3   8 10674.6 899.764   1
   3  -3  -8 10293.0 666.871  56
  -3   3   8 9350.80 677.543  48
  -3   3   8 9144.06 645.643  49
   3  -3  -8 11014.1 704.868  43
   3  -3  -8 11901.4 714.769  40
   3  -3  -8 10297.0 611.972  57
  -3   3   8 10769.8 967.080  60
  -3   3   7 7245.41 497.638  49
  -3   3   7 6899.14 730.852  60
   3  -3  -7 7182.00 449.044  57
  -3   3   7 6386.46 664.441   1
   3  -3  -7 8167.00 517.809  56
  -3   3   6 40200.6 2045.34  48
   3  -3  -6 42875.1 2033.94  56
  -3   3   6 38815.4 2250.18   1
  -3   3   6 39990.3 2212.68  11
   3  -3  -5 136.477 70.4914  56
  -3   3   5 37.0129 110.252  60
  -3   3   5 232.478 130.822   1
  -3   3   5 133.928 136.507  11
  -3   3   4 34054.5 1920.55  11
   3  -3  -4 35401.6 1663.91  56
  -3   3   4 34921.8 1902.33  60
   3  -3  -4 33166.4 1757.69  29
  -3   3   4 33649.4 1865.74   1
  -3   3   3 4284.10 476.724  11
   3  -3  -3 4539.37 297.708  56
  -3   3   3 4801.95 439.915   1
  -3   3   3 4355.95 435.621  60
   3  -3  -3 4193.04 352.756  29
   3  -3  -2 5620.34 406.535  29
  -3   3   2 6199.92 497.952   1
   3  -3  -1 94712.8 4438.72  29
  -3   3   1 98453.9 4524.25   4
  -3   3   0 60015.1 2907.73   4
  -3   3  -1 89963.0 4250.08   4
  -3   3  -2 803.334 163.058   4
  -3   3  -2 1068.34 251.362  11
  -3   3  -3 57768.7 2921.91  11
  -3   3  -3 55665.2 2891.18  58
  -3   3  -4 56869.4 2937.54  11
  -3   3  -4 58893.1 3027.73  58
  -3   3  -5 3224.03 340.446  40
  -3   3  -5 3170.82 297.644  33
  -3   3  -5 2821.66 351.465  11
  -3   3  -5 3462.77 471.028  58
  -3   3  -5 3086.52 311.663  42
  -3   3  -5 3235.20 300.862  44
  -3   3  -5 2913.76 292.654  43
  -3   3  -5 3570.87 306.427  22
  -3   3  -5 3917.61 307.709  23
  -3   3  -5 3632.35 333.622  21
  -3   3  -6 3061.15 317.424  21
  -3   3  -6 2817.39 331.717  40
  -3   3  -6 2467.22 275.387  33
  -3   3  -6 2298.81 432.927  58
  -3   3  -6 3093.91 321.735  42
  -3   3  -6 2432.94 274.935  44
  -3   3  -6 2448.35 281.055  43
  -3   3  -6 2875.86 278.008  22
  -3   3  -6 3459.16 298.351  23
  -3   3  -6 2712.82 299.741  10
  -3   3  -7 911.554 163.331  22
  -3   3  -7 1159.77 209.089  21
  -3   3  -7 943.959 211.927  40
  -3   3  -7 663.148 154.255  33
  -3   3  -7 871.066 309.323  58
  -3   3  -7 801.651 189.469  42
  -3   3  -7 993.393 188.440  43
  -3   3  -7 787.306 166.152  44
  -3   3  -7 826.083 193.865   8
  -3   3  -7 934.799 186.583  10
   3  -3   7 785.493 152.946  50
  -3   3  -8 2521.51 313.655  21
  -3   3  -8 2356.82 337.444  40
  -3   3  -8 2818.46 305.582  33
  -3   3  -8 2995.91 525.016  58
  -3   3  -8 2901.33 341.219   8
  -3   3  -8 3297.02 344.497  10
  -3   3  -8 3124.73 343.602  42
  -3   3  -8 2644.06 300.469  44
  -3   3  -8 2784.96 321.516  43
  -3   3  -8 3449.24 297.925  22
   3  -3   8 2448.99 280.292  50
  -3   3  -9 23169.2 1286.62  21
  -3   3  -9 21034.5 1312.86  40
  -3   3  -9 24023.7 1268.64  33
  -3   3  -9 20677.7 1645.49  58
  -3   3  -9 22938.5 1374.51   9
  -3   3  -9 21707.9 1260.83   8
  -3   3  -9 21630.4 1273.75  10
   3  -3   9 23066.2 1235.38  50
  -3   3  -9 23909.0 1315.11  42
  -3   3  -9 22225.2 1278.87  43
  -3   3  -9 23295.3 1257.75  44
  -3   3  -9 26046.9 1223.06  22
  -3   3 -10 6058.24 444.225  33
  -3   3 -10 5372.95 463.724  42
  -3   3 -10 5742.48 445.678  21
  -3   3 -10 5261.33 439.797  10
  -3   3 -10 5786.22 453.679  43
   3  -3  10 6638.58 441.440  50
  -3   3 -11 319.621 119.781  42
  -3   3 -11 517.042 116.483  33
   3  -3  11 292.715 91.9185  50
  -3   3 -12 1286.99 123.003  33
   3  -3  12 922.873 99.7041  50
  -3   2  14 63.6306 59.0974  34
  -3   2  14 183.653 72.0210  51
  -3   2  14 48.1606 60.9414  49
   3  -2 -14 104.100 70.2442  40
   3  -2 -14 120.043 70.7164  42
  -3   2  13 6762.26 461.044  34
   3  -2 -13 6497.27 432.547  56
   3  -2 -13 6427.32 419.225  57
  -3   2  13 6774.85 464.049  49
  -3   2  13 7380.03 490.468  51
   3  -2 -13 7153.26 489.893  40
   3  -2 -13 6975.58 478.813  43
   3  -2 -13 6133.47 460.845  42
  -3   2  12 6799.17 516.422  34
   3  -2 -12 6012.80 464.136  57
   3  -2 -12 7318.65 507.408  56
  -3   2  12 7889.62 540.876  49
  -3   2  12 8623.11 581.107  51
   3  -2 -12 8421.82 562.844  40
   3  -2 -12 7676.51 550.303  43
   3  -2 -11 3206.30 344.227  43
  -3   2  11 2941.37 327.379  49
   3  -2 -11 3302.80 321.234  56
   3  -2 -11 2920.82 286.533  57
  -3   2  11 2805.39 469.497  60
   3  -2 -11 3612.85 359.491  40
  -3   2  11 2680.71 315.193  34
  -3   2  10 3609.70 478.473   1
  -3   2  10 3059.49 334.301  49
  -3   2  10 3512.23 362.122  48
   3  -2 -10 3442.58 338.029  56
  -3   2  10 3023.73 491.299  60
   3  -2 -10 3048.28 298.737  57
   3  -2 -10 3649.21 365.968  43
   3  -2 -10 3405.79 363.477  40
  -3   2   9 1813.34 347.697   1
  -3   2   9 2261.80 419.816  60
   3  -2  -9 1653.49 202.343  57
  -3   2   9 1829.52 246.762  49
  -3   2   9 1464.63 233.454  48
   3  -2  -9 1876.11 264.975  43
   3  -2  -9 2032.91 270.083  40
   3  -2  -8 31628.5 1578.25  57
  -3   2   8 32556.2 1959.09  60
  -3   2   8 31712.3 1885.41   1
   3  -2  -8 34785.0 1677.12  40
  -3   2   8 32455.7 1665.15  48
  -3   2   8 29113.4 1624.95  49
   3  -2  -7 913.955 152.536  56
   3  -2  -7 650.015 112.456  57
  -3   2   7 774.507 155.562  48
  -3   2   7 796.463 141.844  49
  -3   2   7 1181.03 251.036   1
  -3   2   7 853.555 244.275  60
   3  -2  -6 16999.2 883.264  57
  -3   2   6 18557.0 1186.30  60
  -3   2   6 18291.1 1132.82   1
  -3   2   6 16777.6 1084.20  11
   3  -2  -6 17951.3 940.938  56
  -3   2   5 1223.14 227.154   1
   3  -2  -5 1058.28 212.405  29
   3  -2  -5 1050.94 142.863  56
  -3   2   5 1134.28 235.353  60
  -3   2   4 33473.5 1807.95   1
   3  -2  -4 34292.3 1781.54  29
   3  -2  -4 33733.2 1640.39  56
  -3   2   4 36128.7 1836.64  60
  -3   2   3 91289.5 4336.55   1
   3  -2  -3 91517.2 4288.63  29
   3  -2  -3 90663.5 4155.19  56
  -3   2   3 92410.8 4323.61  60
  -3   2   2 125.372 93.5128   1
   3  -2  -2 186.656 85.8876  29
  -3   2   1 4689.56 413.693   4
  -3   2   1 5834.41 442.137   1
  -3   2   0 72622.6 3476.75   4
  -3   2  -1 16727.5 1005.21   4
  -3   2  -1 17686.7 976.741  58
  -3   2  -2 29253.9 1614.71  35
  -3   2  -2 30899.1 1618.47   4
  -3   2  -2 29639.2 1593.27  58
  -3   2  -3 12055.1 834.502  35
  -3   2  -3 13211.5 868.249  58
  -3   2  -4 57.3721 120.703  35
  -3   2  -4-35.5886 99.0532  58
  -3   2  -4 108.423 110.434  11
  -3   2  -5 30824.7 1509.73  22
  -3   2  -5 28542.5 1532.77  44
  -3   2  -5 30095.0 1555.51  43
  -3   2  -5 26648.7 1572.24  40
  -3   2  -5 29199.0 1561.89  42
  -3   2  -5 32323.6 1859.75  58
  -3   2  -5 29281.8 1527.98  33
  -3   2  -6 158968. 7613.16  21
  -3   2  -6 157449. 7674.70  40
   3  -2   6 171029. 7573.67  34
  -3   2  -6 180578. 7581.95  22
  -3   2  -6 162252. 7607.72  44
  -3   2  -6 157601. 7621.57  43
  -3   2  -6 160991. 7635.64  42
   3  -2   6 175041. 7602.37  50
  -3   2  -6 178129. 8080.67  58
  -3   2  -6 162672. 7526.26  57
  -3   2  -7 19696.6 1159.51  21
  -3   2  -7 19552.6 1158.00  10
  -3   2  -7 21157.3 1228.57  40
   3  -2   7 19336.0 1110.02  34
  -3   2  -7 19971.6 1140.65  33
  -3   2  -7 23580.7 1127.83  22
  -3   2  -7 22290.4 1179.49  44
  -3   2  -7 18886.5 1165.24  43
  -3   2  -7 22019.4 1214.65  42
   3  -2   7 22170.7 1158.01  50
  -3   2  -7 19798.7 1078.92  57
  -3   2  -7 21141.7 1532.53  58
  -3   2  -8 5440.62 451.442  21
  -3   2  -8 4523.26 428.484  10
  -3   2  -8 4970.95 486.808  40
   3  -2   8 4937.74 398.546  34
  -3   2  -8 5126.53 425.060  33
  -3   2  -8 4893.23 372.546  22
   3  -2   8 5130.82 419.772  50
  -3   2  -8 4877.40 458.639  42
  -3   2  -8 4005.26 348.126  57
  -3   2  -8 6227.09 757.068  58
  -3   2  -8 5128.23 450.812  43
  -3   2  -8 5324.24 448.965  44
  -3   2  -9 13149.6 842.157  43
  -3   2  -9 13948.3 828.494  44
  -3   2  -9 11824.3 1133.63  58
   3  -2   9 14085.6 818.822  50
  -3   2  -9 13371.0 880.956  40
  -3   2  -9 13777.9 866.181  42
   3  -2   9 12074.0 767.121  34
  -3   2  -9 13412.2 804.294  33
  -3   2  -9 13459.6 835.177   8
  -3   2  -9 12730.5 823.052  10
  -3   2  -9 12351.1 801.580  21
   3  -2  10 41623.6 2023.94  34
  -3   2 -10 42735.2 2053.37  33
  -3   2 -10 43031.2 2184.87   9
  -3   2 -10 37582.5 2042.23  10
   3  -2  10 42079.9 2062.41  50
  -3   2 -10 42413.5 2107.40  43
  -3   2 -10 42827.7 2128.01  42
  -3   2 -11 14542.4 862.557  42
  -3   2 -11 15577.9 806.845  33
   3  -2  11 14134.2 771.971  34
   3  -2  11 15206.4 821.583  50
   3  -2  12 2319.68 184.098  50
  -3   2 -12 1987.30 202.662  42
   3  -1 -14 26.2251 75.6245  40
   3  -1 -14 98.3394 74.5656  42
   3  -1 -14 70.2482 68.6562  43
  -3   1  14 80.7451 65.4319  34
  -3   1  14 131.818 86.4839  51
  -3   1  13 400.158 135.919  51
   3  -1 -13 320.787 118.824  42
   3  -1 -13 153.317 100.625  43
  -3   1  13 442.446 127.247  34
   3  -1 -13 605.098 151.206  40
   3  -1 -13 311.716 89.9145  56
   3  -1 -13 182.950 81.2168  57
   3  -1 -12 12488.7 739.910  42
  -3   1  12 10691.6 721.505  34
   3  -1 -12 10618.8 677.540  57
   3  -1 -12 10858.7 679.048  56
   3  -1 -12 11940.5 754.947  40
  -3   1  11 17041.7 1011.79  48
   3  -1 -11 17859.9 987.154  56
   3  -1 -11 17314.0 1017.68  42
  -3   1  11 15296.8 1273.48  60
   3  -1 -11 15778.1 954.794  57
   3  -1 -11 19507.1 1058.77  40
  -3   1  10 6001.73 494.221  48
  -3   1  10 6136.41 491.443  49
   3  -1 -10 5972.49 457.212  56
   3  -1 -10 5687.58 474.710  42
   3  -1 -10 6030.57 443.318  57
  -3   1  10 4469.53 612.190  60
   3  -1 -10 6583.24 516.370  40
   3  -1  -9 1358.87 198.668  56
   3  -1  -9 1228.75 173.732  57
   3  -1  -9 1224.62 216.903  40
  -3   1   9 1151.24 293.779  60
  -3   1   9 1164.10 204.473  48
  -3   1   9 1227.65 202.807  49
  -3   1   9 1637.10 294.178   1
   3  -1  -8 10531.7 656.762  56
   3  -1  -8 10779.8 658.904  55
  -3   1   8 10390.9 676.447  48
  -3   1   8 10619.6 674.148  49
   3  -1  -8 11479.2 699.511  40
  -3   1   8 9984.98 800.325   1
   3  -1  -8 10251.8 620.773  57
  -3   1   8 10176.0 879.886  60
  -3   1   7 28661.8 1583.41  60
   3  -1  -7 24879.4 1238.15  57
  -3   1   7 23777.5 1283.46  46
  -3   1   7 23851.8 1292.43  45
  -3   1   7 27653.7 1485.05   1
  -3   1   7 23844.6 1294.58  48
  -3   1   6 29246.6 1658.15  60
   3  -1  -6 27915.7 1390.73  57
  -3   1   6 29631.9 1602.14   1
   3  -1  -6 28635.4 1433.79  56
   3  -1  -6 31407.0 1678.09  29
  -3   1   5 94943.0 4248.93  60
  -3   1   5 85296.0 4188.26   1
   3  -1  -5 84367.7 4034.28  56
   3  -1  -5 93859.7 4262.14  29
  -3   1   4 53785.8 2569.39  60
  -3   1   4 53243.8 2566.43   1
   3  -1  -4 50221.7 2421.30  56
   3  -1  -4 53034.9 2599.80  29
  -3   1   3 64230.6 3126.13  60
  -3   1   3 67750.4 3167.79   1
   3  -1  -3 64844.9 3029.24  56
   3  -1  -3 69556.4 3200.95  29
  -3   1   2 7039.91 474.411  60
  -3   1   2 8593.92 545.086   1
  -3   1   1 95085.9 4649.76  35
[truncated: 403,194 more chars]
