# Supplementary material for: 2′-Amino-5′-benzoyl-5-bromo-6′-methyl-2-oxo­spiro­[indoline-3,4′-pyran]-3′-carbo­nitrile
Source: IUCrdata. 2025 May 2;10(Pt 5):x250374. doi: 10.1107/S2414314625003748 (PMC12142391; doi:10.1107/S2414314625003748)
Supplement: Supplementary file 2 [file x-10-x250374-Isup2.hkl]

data_I                                                                          
_shelx_title ' T407 in P-1'                                                     
_shelx_refln_list_code          4                                               
_shelx_F_calc_maximum      152.74                                               
_exptl_crystal_F_000       440.00                                               
_reflns_d_resolution_high  0.7886                                               
                                                                                
loop_                                                                           
 _space_group_symop_operation_xyz                                               
 'x, y, z'                                                                      
 '-x, -y, -z'                                                                   
                                                                                
_cell_length_a     7.4809                                                       
_cell_length_b    10.5655                                                       
_cell_length_c    12.0412                                                       
_cell_angle_alpha  97.593                                                       
_cell_angle_beta  104.947                                                       
_cell_angle_gamma  94.357                                                       
                                                                                
_shelx_F_squared_multiplier     1.000                                           
                                                                                
loop_                                                                           
 _refln_index_h                                                                 
 _refln_index_k                                                                 
 _refln_index_l                                                                 
 _refln_F_squared_calc                                                          
 _refln_F_squared_meas                                                          
 _refln_F_squared_sigma                                                         
 _refln_observed_status                                                         
   1   0   0       1171.88       1246.28        58.22 o                         
   2   0   0         18.44         30.11         3.34 o                         
   3   0   0       2393.22       2212.24        60.53 o                         
   4   0   0          1.26          3.55         2.28 o                         
   5   0   0         15.85         12.82         1.75 o                         
   6   0   0        773.56        741.56        18.83 o                         
   7   0   0        173.02        184.84         5.33 o                         
   8   0   0         32.76         35.26         2.37 o                         
   9   0   0         24.13         23.08         2.21 o                         
  -9   1   0        173.91        132.24         4.97 o                         
  -8   1   0         52.86         58.54         2.74 o                         
  -7   1   0        159.48        225.90        13.39 o                         
  -6   1   0       1063.67       1118.32        28.52 o                         
  -5   1   0         69.41         95.58         3.91 o                         
  -4   1   0       1392.94       1345.85        47.67 o                         
  -3   1   0       1176.50       1120.82        39.88 o                         
  -2   1   0        546.34        478.66        18.07 o                         
  -1   1   0        569.50        547.18        26.89 o                         
   0   1   0        177.64        182.13         8.71 o                         
   1   1   0         53.75         42.66         2.47 o                         
   2   1   0        524.28        532.48        20.52 o                         
   3   1   0         24.76         37.24         3.12 o                         
   4   1   0       1323.12       1317.15        39.10 o                         
   5   1   0        573.77        575.47        14.12 o                         
   6   1   0         37.72         47.82         2.73 o                         
   7   1   0        801.07        878.40        15.91 o                         
   8   1   0        353.09        372.20         9.94 o                         
  -9   2   0        140.78        133.34         5.04 o                         
  -8   2   0         61.70         65.91         3.54 o                         
  -7   2   0        619.02        622.11        16.97 o                         
  -6   2   0        117.31        120.90         4.36 o                         
  -5   2   0          0.64          1.62         0.92 o                         
  -4   2   0       1997.48       1928.71        98.42 o                         
  -3   2   0       2554.97       2556.11       122.37 o                         
  -2   2   0        259.91        302.97        18.31 o                         
  -1   2   0       6644.94       6371.20       170.95 o                         
   0   2   0        731.34        799.56        22.55 o                         
   1   2   0        211.51        183.16         6.88 o                         
   2   2   0         33.49         26.48         3.33 o                         
   3   2   0       1140.12       1123.65        31.54 o                         
   4   2   0        159.99        175.83         7.35 o                         
   5   2   0       1335.15       1344.77        24.71 o                         
   6   2   0        324.02        306.15         7.60 o                         
   7   2   0          0.35          3.10         1.58 o                         
   8   2   0         58.90         57.37         3.75 o                         
  -9   3   0          9.20          5.38         1.44 o                         
  -8   3   0         71.22         88.03         4.15 o                         
  -7   3   0          0.98          2.46         1.27 o                         
  -6   3   0        753.05        715.84        16.29 o                         
  -5   3   0        195.51        159.37         4.75 o                         
  -4   3   0         62.27         64.10         9.70 o                         
  -3   3   0       2243.97       2112.36       102.34 o                         
  -2   3   0       1254.83       1135.98        39.87 o                         
  -1   3   0        708.46        696.58        22.42 o                         
   0   3   0       2363.67       2381.48        63.89 o                         
   1   3   0       7818.26       8191.86       212.18 o                         
   2   3   0        230.54        279.76        11.07 o                         
   3   3   0        930.41        966.10        35.45 o                         
   4   3   0       1125.53       1069.62        23.41 o                         
   5   3   0        170.15        183.99         5.27 o                         
   6   3   0        124.39        120.85         4.73 o                         
   7   3   0        336.85        354.85         8.71 o                         
   8   3   0         62.55         58.48         4.54 o                         
  -8   4   0        111.75        119.19         4.07 o                         
  -7   4   0          0.78          0.30         1.53 o                         
  -6   4   0          7.88         11.66         1.54 o                         
  -5   4   0        188.46        161.49         5.34 o                         
  -4   4   0       1709.57       1602.22        36.38 o                         
  -3   4   0        497.94        497.66        21.68 o                         
  -2   4   0       2144.15       1977.77        55.37 o                         
  -1   4   0        530.71        450.16        16.01 o                         
   0   4   0        247.83        285.12        10.18 o                         
   1   4   0       1363.60       1275.00        31.47 o                         
   2   4   0        607.11        570.71        16.36 o                         
   3   4   0         77.85         73.51         4.82 o                         
   4   4   0        573.80        551.30        12.30 o                         
   5   4   0        265.06        265.21         6.83 o                         
   6   4   0        199.37        191.84         6.02 o                         
   7   4   0         82.82         88.75         4.21 o                         
   8   4   0        778.17        790.46        22.45 o                         
  -8   5   0         15.91         15.67         1.41 o                         
  -7   5   0         20.49         22.52         2.06 o                         
  -6   5   0        812.11        797.25        16.59 o                         
  -5   5   0         14.40         19.73         1.95 o                         
  -4   5   0        576.68        562.97        16.44 o                         
  -3   5   0       1305.07       1090.11        69.71 o                         
  -2   5   0         40.89         25.40         4.45 o                         
  -1   5   0        416.64        401.52        15.73 o                         
   0   5   0       5423.18       5420.44       126.28 o                         
   1   5   0         40.82         55.12         3.23 o                         
   2   5   0        809.28        791.10        19.94 o                         
   3   5   0        258.63        206.43         8.90 o                         
   4   5   0        782.78        819.55        19.64 o                         
   5   5   0        461.29        439.08        12.98 o                         
   6   5   0        278.96        293.32        10.11 o                         
   7   5   0         51.97         46.25         3.08 o                         
   8   5   0          0.12          1.13         1.18 o                         
  -8   6   0         48.94         51.04         2.56 o                         
  -7   6   0         27.21         29.63         2.13 o                         
  -6   6   0        208.22        219.05         6.23 o                         
  -5   6   0        126.40        116.81         4.02 o                         
  -4   6   0        255.98        250.33         7.95 o                         
  -3   6   0       1868.73       1935.13        46.60 o                         
  -2   6   0        255.25        204.97        13.92 o                         
  -1   6   0       1251.17       1356.96        39.53 o                         
   0   6   0        246.50        168.90         6.97 o                         
   1   6   0        361.90        292.49         9.40 o                         
   2   6   0       1773.65       1759.19        27.27 o                         
   3   6   0         22.94         16.52         1.56 o                         
   4   6   0       1328.16       1372.25        27.61 o                         
   5   6   0        245.56        238.68         8.29 o                         
   6   6   0         75.20         71.12         3.17 o                         
   7   6   0        132.46        127.12         9.33 o                         
  -8   7   0          3.23          2.03         1.04 o                         
  -7   7   0        216.13        222.31         8.34 o                         
  -6   7   0         60.95         58.15         3.04 o                         
  -5   7   0        123.62        124.64         4.87 o                         
  -4   7   0       2179.76       2155.90        70.47 o                         
  -3   7   0        770.76        749.18        17.84 o                         
  -2   7   0        202.92        197.69         3.69 o                         
  -1   7   0        327.02        318.58         5.45 o                         
   0   7   0        255.71        234.07         5.11 o                         
   1   7   0        915.98        913.76        18.55 o                         
   2   7   0        444.40        421.67         8.12 o                         
   3   7   0        884.59        907.44        24.64 o                         
   4   7   0        330.86        323.30         8.40 o                         
   5   7   0        297.55        276.32         7.87 o                         
   6   7   0         93.82         90.43         3.39 o                         
   7   7   0         24.49         20.84         2.17 o                         
  -7   8   0         31.06         31.76         3.02 o                         
  -6   8   0        309.64        332.59         9.02 o                         
  -5   8   0         13.92         17.20         1.98 o                         
  -4   8   0          0.23          2.87         1.19 o                         
  -3   8   0       1296.08       1328.34        37.26 o                         
  -2   8   0          1.70          4.53         0.87 o                         
  -1   8   0          0.39          1.90         0.73 o                         
   0   8   0        578.57        542.85        12.16 o                         
   1   8   0         11.27         12.68         1.21 o                         
   2   8   0          4.42          5.92         1.09 o                         
   3   8   0        998.34       1006.88        16.75 o                         
   4   8   0        608.95        605.63        14.41 o                         
   5   8   0         92.88         83.45         3.54 o                         
   6   8   0          1.91          2.27         0.85 o                         
  -7   9   0        155.68        163.46         6.30 o                         
  -6   9   0         36.87         42.37         4.35 o                         
  -5   9   0        392.99        436.75        18.44 o                         
  -4   9   0        471.52        438.47        21.06 o                         
  -3   9   0         43.69         48.27         2.10 o                         
  -2   9   0        739.06        770.00        15.83 o                         
  -1   9   0        265.90        257.19         6.55 o                         
   0   9   0         45.90         51.84         1.93 o                         
   1   9   0        516.47        461.02         8.46 o                         
   2   9   0       2005.17       1937.99        40.84 o                         
   3   9   0        188.50        170.73         6.79 o                         
   4   9   0        109.26        113.31         5.98 o                         
   5   9   0          0.93          1.93         1.37 o                         
  -6  10   0         52.89         49.27         5.36 o                         
  -5  10   0         88.90         97.45         6.46 o                         
  -4  10   0        457.26        485.50        13.54 o                         
  -3  10   0         37.77         39.91         2.30 o                         
  -2  10   0        278.98        282.84         9.55 o                         
  -1  10   0        252.52        267.55         6.12 o                         
   0  10   0        350.50        375.71         7.02 o                         
   1  10   0         50.29         50.51         3.18 o                         
   2  10   0        515.64        575.02        16.94 o                         
   3  10   0        110.79        102.32         4.56 o                         
   4  10   0        367.58        348.56         9.13 o                         
  -5  11   0         59.97         54.80         6.09 o                         
  -4  11   0          0.80          3.02         1.95 o                         
  -3  11   0         66.13         75.17         5.77 o                         
  -2  11   0        441.85        470.54        13.75 o                         
  -1  11   0         35.47         33.82         2.33 o                         
   0  11   0         91.07         89.38         3.64 o                         
   1  11   0        747.44        833.43        19.87 o                         
   2  11   0        143.12        145.41         5.43 o                         
   3  11   0         38.75         36.39         2.78 o                         
   4  11   0        208.52        180.98         7.51 o                         
  -4  12   0        337.50        416.39        15.72 o                         
  -3  12   0         27.10         27.48         3.52 o                         
  -2  12   0         83.74         78.18         5.30 o                         
  -1  12   0        202.32        224.92         7.54 o                         
   0  12   0        177.00        196.40         7.44 o                         
   1  12   0          3.10          0.96         1.55 o                         
   2  12   0         55.17         65.19         2.68 o                         
  -1  13   0         12.14         11.20         2.60 o                         
   0  13   0        380.53        363.72        33.79 o                         
  -1 -13   1        462.22        342.09        17.67 o                         
   0 -13   1          1.85          0.29         2.02 o                         
   1 -13   1         20.54         24.44         3.52 o                         
  -3 -12   1         52.04         49.79         2.52 o                         
  -2 -12   1          7.90          9.03         1.73 o                         
  -1 -12   1         54.39         53.00         3.50 o                         
   0 -12   1        477.09        553.14        16.31 o                         
   1 -12   1         13.94         14.24         2.46 o                         
   2 -12   1          6.28          8.66         2.28 o                         
   3 -12   1        193.89        235.22        10.43 o                         
   4 -12   1        189.55        183.10        11.42 o                         
  -4 -11   1        349.31        293.60        12.01 o                         
  -3 -11   1         20.97         22.47         1.80 o                         
  -2 -11   1        917.89        933.34        37.21 o                         
  -1 -11   1        368.87        384.69        10.51 o                         
   0 -11   1        100.31         99.43         3.91 o                         
   1 -11   1         96.77        102.73         3.42 o                         
   2 -11   1         62.56         72.58         3.08 o                         
   3 -11   1        145.69        159.12         9.13 o                         
   4 -11   1        164.39        185.98         9.74 o                         
   5 -11   1         33.46         37.30         3.96 o                         
  -5 -10   1          7.51          5.81         1.96 o                         
  -4 -10   1         91.34         93.45         4.44 o                         
  -3 -10   1        369.58        377.72        14.96 o                         
  -2 -10   1         31.74         39.34         2.25 o                         
  -1 -10   1        441.63        452.87         9.79 o                         
   0 -10   1        433.29        473.55        12.00 o                         
   1 -10   1         13.23         13.36         1.22 o                         
   2 -10   1         37.86         41.48         1.94 o                         
   3 -10   1        502.74        519.05        14.53 o                         
   4 -10   1          6.86          8.55         1.74 o                         
   5 -10   1        312.21        306.47        10.59 o                         
   6 -10   1        175.01        187.04         5.96 o                         
  -6  -9   1         22.94         23.02         2.08 o                         
  -5  -9   1        609.63        556.67        13.31 o                         
  -4  -9   1         37.06         34.89         2.34 o                         
  -3  -9   1        277.91        282.69         6.49 o                         
  -2  -9   1         99.43         96.15         2.89 o                         
  -1  -9   1          4.09          2.48         1.05 o                         
   0  -9   1         84.17         81.80         3.28 o                         
   1  -9   1        599.69        576.56        10.83 o                         
   2  -9   1        596.14        579.24         8.64 o                         
   3  -9   1       1272.99       1273.65        31.58 o                         
   4  -9   1        754.50        799.03        19.04 o                         
   5  -9   1          6.85          7.08         1.85 o                         
   6  -9   1          3.11          2.12         1.81 o                         
   7  -9   1        199.36        206.23        20.11 o                         
  -6  -8   1          3.84          3.05         0.92 o                         
  -5  -8   1        466.34        455.64         9.50 o                         
  -4  -8   1        744.15        721.51        16.02 o                         
  -3  -8   1          1.46          2.39         1.18 o                         
  -2  -8   1          0.78          1.20         0.99 o                         
  -1  -8   1       1001.22        992.06        19.80 o                         
   0  -8   1        473.19        446.00         8.78 o                         
   1  -8   1        281.27        241.38         4.22 o                         
   2  -8   1         61.27         44.42         1.72 o                         
   3  -8   1        447.10        484.09         8.38 o                         
   4  -8   1         53.63         57.32         2.25 o                         
   5  -8   1         85.58         81.51         5.52 o                         
   6  -8   1        106.77        113.72         5.11 o                         
   7  -8   1         30.62         31.13         2.09 o                         
  -7  -7   1         13.29         13.36         3.08 o                         
  -6  -7   1        702.22        643.08        15.55 o                         
  -5  -7   1        171.92        161.43         4.76 o                         
  -4  -7   1          7.02          5.87         1.32 o                         
  -3  -7   1        612.02        600.66        14.58 o                         
  -2  -7   1        466.40        419.44         7.93 o                         
  -1  -7   1        332.10        374.91         7.51 o                         
   0  -7   1       2939.40       2809.75        40.34 o                         
   1  -7   1       1081.02        968.90        14.53 o                         
   2  -7   1       1040.97        932.65        12.78 o                         
   3  -7   1        932.79        893.10        15.01 o                         
   4  -7   1        532.47        520.51        11.16 o                         
   5  -7   1         23.39         21.38         1.80 o                         
   6  -7   1        557.63        578.41        13.84 o                         
   7  -7   1         54.19         59.91         3.20 o                         
   8  -7   1          8.58          6.01         1.94 o                         
  -7  -6   1          9.34         12.95         2.34 o                         
  -6  -6   1         18.49         15.86         1.83 o                         
  -5  -6   1        161.97        149.64         4.43 o                         
  -4  -6   1        872.85        792.69        15.22 o                         
  -3  -6   1        254.34        259.69         6.53 o                         
  -2  -6   1         47.13         68.82         3.34 o                         
  -1  -6   1        588.41        494.85        13.30 o                         
   0  -6   1        367.79        348.15        11.13 o                         
   1  -6   1        539.38        434.37        26.64 o                         
   2  -6   1       2198.62       2072.60       102.54 o                         
   3  -6   1        121.48        102.29         2.64 o                         
   4  -6   1        242.86        224.86         7.05 o                         
   5  -6   1        240.75        235.62         6.17 o                         
   6  -6   1         36.76         27.78         2.72 o                         
   7  -6   1         76.75         77.27         3.02 o                         
   8  -6   1        261.52        264.80        10.49 o                         
  -8  -5   1        267.36        232.27        11.05 o                         
  -7  -5   1       1501.86       1545.30        65.74 o                         
  -6  -5   1          5.35          5.20         1.47 o                         
  -5  -5   1        167.95        165.78         6.16 o                         
  -4  -5   1        592.31        573.29        10.69 o                         
  -3  -5   1        762.35        716.73        22.53 o                         
  -2  -5   1         56.88         63.42         5.80 o                         
  -1  -5   1        892.26        855.99        18.20 o                         
   0  -5   1       4810.79       4944.49       424.20 o                         
   1  -5   1        125.19        135.90        11.44 o                         
   2  -5   1       1220.59       1122.68        58.88 o                         
   3  -5   1       1099.38       1070.88        65.65 o                         
   4  -5   1          3.15          3.34         0.96 o                         
   5  -5   1        563.58        509.05        14.45 o                         
   6  -5   1          1.93          2.22         1.79 o                         
   7  -5   1         36.61         43.12         3.23 o                         
   8  -5   1         33.70         32.97         2.06 o                         
  -8  -4   1         82.76         90.95         3.87 o                         
  -7  -4   1          0.00          2.06         1.52 o                         
  -6  -4   1        737.32        761.98        13.58 o                         
  -5  -4   1        763.29        770.69        15.10 o                         
  -4  -4   1        394.43        423.39         8.08 o                         
  -3  -4   1       1108.90       1146.73        26.86 o                         
  -2  -4   1       1273.03       1303.43        32.68 o                         
  -1  -4   1          0.14          1.39         0.87 o                         
   0  -4   1       1260.37       1154.46        38.10 o                         
   1  -4   1       5618.58       5546.13       252.15 o                         
   2  -4   1         20.50         20.71         2.63 o                         
   3  -4   1        561.55        507.81        28.67 o                         
   4  -4   1       1758.12       1678.00        34.60 o                         
   5  -4   1         80.32         78.57         3.39 o                         
   6  -4   1        222.96        238.74         7.99 o                         
   7  -4   1       3067.15       3169.09        60.91 o                         
   8  -4   1          0.31          1.46         0.88 o                         
  -8  -3   1         60.24         61.18         3.55 o                         
  -7  -3   1         12.85         12.12         1.78 o                         
  -6  -3   1          4.28          7.46         1.52 o                         
  -5  -3   1        390.79        371.64         8.37 o                         
  -4  -3   1        271.51        243.00         9.26 o                         
  -3  -3   1       1524.78       1600.42        45.76 o                         
  -2  -3   1       1671.85       1657.07        55.45 o                         
  -1  -3   1        156.47        109.19         4.19 o                         
   0  -3   1       1657.73       1563.17        50.75 o                         
   1  -3   1      12312.79      12418.31       556.20 o                         
   2  -3   1          6.96          4.80         2.57 o                         
   3  -3   1       3110.90       3166.45       149.59 o                         
   4  -3   1          1.66          1.07         2.98 o                         
   5  -3   1        356.90        310.45         8.97 o                         
   6  -3   1        191.22        176.18         6.60 o                         
   7  -3   1         70.17         75.07         4.18 o                         
   8  -3   1        327.81        329.04        15.57 o                         
  -8  -2   1         10.43         13.57         2.21 o                         
  -7  -2   1         47.36         47.33         3.39 o                         
  -6  -2   1       1357.73       1410.97        24.59 o                         
  -5  -2   1         47.42         56.69         2.37 o                         
  -4  -2   1        201.29        170.17        13.56 o                         
  -3  -2   1       2188.92       2149.64        58.47 o                         
  -2  -2   1       1595.38       1667.54        56.43 o                         
  -1  -2   1       4665.70       4531.18       204.50 o                         
   0  -2   1       8578.41       8181.41       258.17 o                         
   1  -2   1         46.64         54.13         3.29 o                         
   2  -2   1       1001.60       1001.75        35.72 o                         
   3  -2   1        723.08        606.60        24.66 o                         
   4  -2   1        585.53        518.32        34.93 o                         
   5  -2   1        266.59        257.39         8.80 o                         
   6  -2   1        424.23        398.03        10.74 o                         
   7  -2   1         31.14         30.96         2.44 o                         
   8  -2   1         80.91         83.96         7.74 o                         
  -9  -1   1        476.98        404.22        15.35 o                         
  -8  -1   1        168.28        199.45         6.77 o                         
  -7  -1   1          1.05          1.05         1.42 o                         
  -6  -1   1         61.24         51.32         3.20 o                         
  -5  -1   1        408.46        353.91         8.96 o                         
  -4  -1   1        667.69        632.24        21.28 o                         
  -3  -1   1         22.19         12.42         4.68 o                         
  -2  -1   1       1504.77       1442.95        48.83 o                         
  -1  -1   1       2348.42       2201.51        99.91 o                         
   0  -1   1       1141.50       1121.64        31.27 o                         
   1  -1   1      12635.90      12801.94       329.44 o                         
   2  -1   1        717.81        672.90        20.46 o                         
   3  -1   1        259.49        280.42        12.29 o                         
   4  -1   1       1204.53       1123.04        36.62 o                         
   5  -1   1        717.22        688.81        14.81 o                         
   6  -1   1        107.28        109.62         4.75 o                         
   7  -1   1        274.30        289.54         7.97 o                         
   8  -1   1        629.82        672.58        39.67 o                         
  -9   0   1         89.27         86.66         4.73 o                         
  -8   0   1         18.16         22.36         1.95 o                         
  -7   0   1        246.61        252.11         6.87 o                         
  -6   0   1        114.79        137.69         4.41 o                         
  -5   0   1        518.77        500.90        11.51 o                         
  -4   0   1        460.18        373.15        14.10 o                         
  -3   0   1       2094.95       2060.31        63.34 o                         
  -2   0   1       7262.87       7141.56       276.69 o                         
  -1   0   1       8142.26       8120.96       256.35 o                         
   0   0   1         66.83         52.56         3.04 o                         
   1   0   1        116.03        115.19         8.21 o                         
   2   0   1       1994.36       2205.21       104.46 o                         
   3   0   1       1364.86       1361.54        48.53 o                         
   4   0   1        715.32        738.71        28.28 o                         
   5   0   1       2455.64       2437.96        47.74 o                         
   6   0   1         84.50         76.37         4.29 o                         
   7   0   1          2.05          7.21         1.74 o                         
   8   0   1         54.32         69.83         5.13 o                         
  -9   1   1         22.36         21.86         1.95 o                         
  -8   1   1        195.71        208.35         5.83 o                         
  -7   1   1         23.41         31.12         2.78 o                         
  -6   1   1        286.88        270.37         6.90 o                         
  -5   1   1        258.94        225.49         6.18 o                         
  -4   1   1         70.73         61.63         4.46 o                         
  -3   1   1       3674.95       3493.12       141.02 o                         
  -2   1   1       7288.69       7270.69       299.69 o                         
  -1   1   1        137.50        131.41         4.88 o                         
   0   1   1       2088.96       3056.70        98.34 o                         
   1   1   1       1615.21       1903.22        88.60 o                         
   2   1   1        545.77        575.24        36.61 o                         
   3   1   1        687.52        675.99        34.92 o                         
   4   1   1       1340.44       1277.95        73.19 o                         
   5   1   1         34.25         36.82         2.64 o                         
   6   1   1        146.48        148.73         5.58 o                         
   7   1   1        838.58        874.12        16.59 o                         
   8   1   1         16.15         14.04         1.64 o                         
  -9   2   1         32.82         27.07         2.68 o                         
  -8   2   1        179.16        205.87         9.83 o                         
  -7   2   1        192.26        194.95         7.51 o                         
  -6   2   1          5.31          5.10         1.23 o                         
  -5   2   1        802.37        788.84        14.87 o                         
  -4   2   1       2690.64       2554.62        84.59 o                         
  -3   2   1        183.19        186.07        20.15 o                         
  -2   2   1       2553.50       2477.77       116.48 o                         
  -1   2   1       3954.23       4144.99        93.35 o                         
   0   2   1       1081.87       1322.57        31.55 o                         
   1   2   1       2470.55       2743.86        63.17 o                         
   2   2   1       1742.96       1650.86        45.11 o                         
   3   2   1        412.00        442.99        15.61 o                         
   4   2   1       2450.97       2559.61        55.20 o                         
   5   2   1        365.13        334.97         9.06 o                         
   6   2   1        202.35        213.11         6.41 o                         
   7   2   1         34.61         38.05         2.19 o                         
   8   2   1          8.03          7.47         1.45 o                         
  -9   3   1         44.67         41.36         3.60 o                         
  -8   3   1          1.48          4.40         1.76 o                         
  -7   3   1         71.56         78.07         3.28 o                         
  -6   3   1         46.81         43.39         2.63 o                         
  -5   3   1        106.92        114.20         4.14 o                         
  -4   3   1          3.38          0.62         2.79 o                         
  -3   3   1       3647.07       3399.48       111.52 o                         
  -2   3   1        381.74        397.00        16.11 o                         
  -1   3   1       1470.82       1442.94        35.50 o                         
   0   3   1       4495.89       4860.52       110.90 o                         
   1   3   1        801.33       1008.78        29.68 o                         
   2   3   1        580.10        584.55        19.56 o                         
   3   3   1       2926.67       3107.11        74.22 o                         
   4   3   1       1437.31       1524.50        25.77 o                         
   5   3   1         96.90         96.61         3.34 o                         
   6   3   1        152.71        135.61         5.03 o                         
   7   3   1        199.06        172.25         5.73 o                         
   8   3   1         88.88         80.94         4.97 o                         
  -9   4   1        261.80        189.95         6.04 o                         
  -8   4   1         34.60         39.82         2.82 o                         
  -7   4   1        125.10        139.11         6.36 o                         
  -6   4   1          3.74          1.80         1.39 o                         
  -5   4   1       2561.40       2580.04        59.50 o                         
  -4   4   1         59.90         86.98         9.02 o                         
  -3   4   1       1171.98       1091.42        34.54 o                         
  -2   4   1       1557.06       1457.82        41.84 o                         
  -1   4   1        494.07        498.88        22.90 o                         
   0   4   1       2828.87       3328.98        78.00 o                         
   1   4   1       3926.81       3885.18        79.68 o                         
   2   4   1          2.66          7.03         1.57 o                         
   3   4   1        113.79        119.63         7.29 o                         
   4   4   1       2428.16       2332.69        37.63 o                         
   5   4   1          1.77          2.04         1.15 o                         
   6   4   1        104.51        113.73         4.41 o                         
   7   4   1        266.14        307.33         9.72 o                         
   8   4   1          4.40          1.87         1.62 o                         
  -8   5   1         45.38         38.83         2.28 o                         
  -7   5   1        189.63        199.98         7.00 o                         
  -6   5   1        604.36        592.77        15.84 o                         
  -5   5   1       1082.61       1004.99        27.29 o                         
  -4   5   1        488.84        443.32         9.87 o                         
  -3   5   1       1195.90       1053.13        38.50 o                         
  -2   5   1       2343.05       2413.93       121.95 o                         
  -1   5   1        366.65        343.00        11.61 o                         
   0   5   1       2630.80       2690.97        64.63 o                         
   1   5   1         38.61         35.41         2.68 o                         
   2   5   1        830.66        839.94        24.53 o                         
   3   5   1       1409.56       1417.12        22.47 o                         
   4   5   1         12.84         11.24         1.58 o                         
   5   5   1        930.20        916.42        25.15 o                         
   6   5   1        159.54        160.10         6.39 o                         
   7   5   1          0.05          0.36         1.48 o                         
  -8   6   1          2.43          2.30         1.03 o                         
  -7   6   1          1.61          0.07         1.83 o                         
  -6   6   1        450.12        440.24        13.64 o                         
  -5   6   1        160.39        156.89         4.63 o                         
  -4   6   1         55.25         63.21         2.65 o                         
  -3   6   1        242.28        200.93         5.62 o                         
  -2   6   1       1256.69       1277.77        81.83 o                         
  -1   6   1         41.01         40.22         3.61 o                         
   0   6   1        825.29        731.54        20.55 o                         
   1   6   1       1064.07       1035.97        25.14 o                         
   2   6   1        433.08        433.94         8.58 o                         
   3   6   1       1884.50       1840.81        33.48 o                         
   4   6   1        116.81        129.01         5.61 o                         
   5   6   1        337.60        335.74        11.67 o                         
   6   6   1         60.50         60.28         2.97 o                         
   7   6   1        319.38        285.32        11.25 o                         
  -8   7   1         94.84         90.18         3.13 o                         
  -7   7   1         95.08        106.60         5.02 o                         
  -6   7   1         58.43         62.51         3.55 o                         
  -5   7   1        673.84        648.70        14.27 o                         
  -4   7   1       1105.24       1017.98        26.25 o                         
  -3   7   1          8.72          8.64         0.94 o                         
  -2   7   1       1574.17       1607.74        39.96 o                         
  -1   7   1        499.02        481.75        10.21 o                         
   0   7   1          0.70          1.32         0.88 o                         
   1   7   1        851.32        777.13        14.97 o                         
   2   7   1        183.18        162.22         4.47 o                         
   3   7   1        136.72        120.93         4.06 o                         
   4   7   1        290.15        280.76         6.58 o                         
   5   7   1        221.93        198.73         6.68 o                         
   6   7   1         63.11         47.85         2.74 o                         
  -7   8   1        206.26        205.34        14.30 o                         
  -6   8   1        156.86        171.04         5.45 o                         
  -5   8   1          0.41          0.74         1.29 o                         
  -4   8   1         15.04         14.00         1.69 o                         
  -3   8   1        117.00        104.89         3.07 o                         
  -2   8   1        205.96        214.44         7.10 o                         
  -1   8   1       1112.36       1154.97        30.04 o                         
   0   8   1        521.03        517.11        11.31 o                         
   1   8   1        650.05        590.69         9.98 o                         
   2   8   1        528.53        496.17        10.31 o                         
   3   8   1       1311.20       1275.37        22.69 o                         
   4   8   1        260.85        252.62         7.02 o                         
   5   8   1         44.51         44.20         2.64 o                         
   6   8   1        190.05        171.71        12.65 o                         
  -7   9   1         19.28         18.27         3.33 o                         
  -6   9   1         63.64         72.53         5.67 o                         
  -5   9   1        793.71        802.70        16.02 o                         
  -4   9   1         98.20         97.30         4.00 o                         
  -3   9   1        809.24        809.45        14.87 o                         
  -2   9   1         19.16         14.74         1.54 o                         
  -1   9   1        191.30        197.70         5.59 o                         
   0   9   1        780.85        699.09        11.89 o                         
   1   9   1       1138.40       1103.51        18.22 o                         
   2   9   1         13.75         13.91         1.51 o                         
   3   9   1         94.70         94.78         3.78 o                         
   4   9   1         77.99         76.32         3.59 o                         
   5   9   1          5.18          2.07         1.28 o                         
  -6  10   1         10.02         12.10         2.45 o                         
  -5  10   1          7.25          7.75         1.57 o                         
  -4  10   1        162.89        179.17         5.53 o                         
  -3  10   1        297.63        304.82        12.56 o                         
  -2  10   1        278.69        292.89         6.77 o                         
  -1  10   1        781.96        785.36        16.66 o                         
   0  10   1        376.46        343.25         8.74 o                         
   1  10   1        369.29        375.21         9.76 o                         
   2  10   1          1.55          4.68         1.35 o                         
   3  10   1        107.39        105.08         4.61 o                         
   4  10   1         84.47         68.91         3.10 o                         
  -5  11   1          0.96          0.39         2.61 o                         
  -4  11   1         52.84         54.33         3.46 o                         
  -3  11   1        196.00        175.51         7.82 o                         
  -2  11   1          5.78          5.20         1.59 o                         
  -1  11   1         18.94         18.99         1.83 o                         
   0  11   1        865.23        893.84        17.69 o                         
   1  11   1          5.22          5.90         1.19 o                         
   2  11   1         17.52         15.58         1.55 o                         
   3  11   1        180.78        175.36        12.64 o                         
  -4  12   1         57.23         52.97         5.33 o                         
  -3  12   1          6.32          2.12         1.74 o                         
  -2  12   1        508.25        578.70        21.74 o                         
  -1  12   1         38.63         40.56         3.17 o                         
   0  12   1         33.77         38.51         2.16 o                         
   1  12   1        193.67        204.81        10.75 o                         
   2  12   1        184.86        153.75         6.08 o                         
  -2  13   1          0.12          5.94         5.28 o                         
  -1  13   1        235.67        215.90        12.19 o                         
   0  13   1         48.31         42.47         3.78 o                         
  -1 -13   2          9.73          8.28         1.66 o                         
   0 -13   2        103.83        109.29         7.02 o                         
   1 -13   2         68.25         82.76         6.91 o                         
  -3 -12   2         73.84         70.68         3.25 o                         
  -2 -12   2         31.54         27.20         3.25 o                         
  -1 -12   2        145.40        166.81         7.48 o                         
   0 -12   2         26.71         25.87         5.11 o                         
   1 -12   2        140.04        140.15         5.59 o                         
   2 -12   2        300.47        416.74        16.77 o                         
   3 -12   2        306.14        402.12        22.77 o                         
   4 -12   2          0.28          4.16         2.45 o                         
  -4 -11   2          2.15          2.41         0.95 o                         
  -3 -11   2        175.13        172.52         5.70 o                         
  -2 -11   2        548.31        586.12        17.99 o                         
  -1 -11   2         21.54         22.40         1.98 o                         
   0 -11   2         31.63         38.27         2.66 o                         
   1 -11   2       1210.71       1381.00        31.26 o                         
   2 -11   2          7.27          9.05         1.45 o                         
   3 -11   2         22.39         25.22         2.70 o                         
   4 -11   2        180.94        194.72        11.96 o                         
   5 -11   2         20.72         29.61         3.05 o                         
  -5 -10   2        272.07        238.31        10.41 o                         
  -4 -10   2         59.35         55.20         2.76 o                         
  -3 -10   2        271.19        278.34         7.92 o                         
  -2 -10   2         91.06        108.57         4.06 o                         
  -1 -10   2          2.28          2.07         1.16 o                         
   0 -10   2         37.90         38.19         1.99 o                         
   1 -10   2          0.42          0.79         0.90 o                         
   2 -10   2        184.38        198.71         5.68 o                         
   3 -10   2        787.06        880.55        24.55 o                         
   4 -10   2        146.10        129.90         5.37 o                         
   5 -10   2         73.46         90.41         5.97 o                         
   6 -10   2        213.37        230.96         9.56 o                         
  -6  -9   2        541.73        463.22        16.96 o                         
  -5  -9   2        108.89         99.13         3.38 o                         
  -4  -9   2          0.48          0.50         1.33 o                         
  -3  -9   2       1476.24       1489.90        35.42 o                         
  -2  -9   2          6.11          6.79         1.20 o                         
  -1  -9   2        633.80        613.17        10.50 o                         
   0  -9   2       3107.05       3143.95        64.50 o                         
   1  -9   2         56.43         52.42         1.90 o                         
   2  -9   2        758.01        737.92         9.95 o                         
   3  -9   2        411.60        420.48         8.68 o                         
   4  -9   2        219.82        240.71         6.50 o                         
   5  -9   2          1.61          1.11         1.57 o                         
   6  -9   2          2.39          2.11         1.64 o                         
   7  -9   2         34.85         28.57         3.19 o                         
  -6  -8   2        237.21        229.79         6.93 o                         
  -5  -8   2         50.21         48.85         2.66 o                         
  -4  -8   2        120.89        130.11         4.67 o                         
  -3  -8   2          0.74          0.44         1.16 o                         
  -2  -8   2        394.35        372.18         6.56 o                         
  -1  -8   2        463.33        430.34         8.52 o                         
   0  -8   2         80.96         77.95         2.18 o                         
   1  -8   2       2424.99       2295.67        28.23 o                         
   2  -8   2       1395.65       1345.13        18.56 o                         
   3  -8   2        208.90        189.17         5.05 o                         
   4  -8   2        160.13        142.93         3.70 o                         
   5  -8   2        229.75        245.17         7.71 o                         
   6  -8   2          0.86          2.04         1.62 o                         
   7  -8   2         30.65         33.03         2.51 o                         
  -7  -7   2        236.23        211.23        10.56 o                         
  -6  -7   2        157.53        163.66         6.02 o                         
  -5  -7   2         27.41         28.72         2.38 o                         
  -4  -7   2        121.81        115.20         4.79 o                         
  -3  -7   2        717.36        694.49        17.61 o                         
  -2  -7   2         23.15         29.32         1.60 o                         
  -1  -7   2        849.60        824.83        17.99 o                         
   0  -7   2        128.93        106.28         2.87 o                         
   1  -7   2         87.10         96.08         2.52 o                         
   2  -7   2        986.59        902.92        10.39 o                         
   3  -7   2        326.46        297.30         6.02 o                         
   4  -7   2        110.06        113.27         3.64 o                         
   5  -7   2        417.91        380.71         9.00 o                         
   6  -7   2         87.36        100.64         4.17 o                         
   7  -7   2         12.22         15.40         2.33 o                         
  -7  -6   2         17.74         21.56         1.65 o                         
  -6  -6   2        451.88        465.61        11.51 o                         
  -5  -6   2        308.45        296.68         6.48 o                         
  -4  -6   2         78.23         77.14         2.76 o                         
  -3  -6   2         30.20         24.80         1.55 o                         
  -2  -6   2       2574.29       2446.92        75.78 o                         
  -1  -6   2          9.61         10.35         2.40 o                         
   0  -6   2         10.96          2.81         1.49 o                         
   1  -6   2       3289.08       3312.16        91.58 o                         
   2  -6   2          3.92          4.46         5.43 o                         
   3  -6   2        173.36        175.64         3.97 o                         
   4  -6   2        485.66        477.53        11.82 o                         
   5  -6   2        217.61        215.69         5.49 o                         
   6  -6   2        114.72        110.03         5.71 o                         
   7  -6   2        289.18        280.91         8.31 o                         
   8  -6   2         18.27         12.76         2.76 o                         
  -8  -5   2        134.53        125.03         7.48 o                         
  -7  -5   2          7.33          7.58         1.54 o                         
  -6  -5   2         22.09         24.35         2.30 o                         
  -5  -5   2        176.35        166.75         5.76 o                         
  -4  -5   2        149.92        126.68         3.80 o                         
  -3  -5   2       1831.39       1835.80        53.73 o                         
  -2  -5   2       6951.18       7094.35       489.61 o                         
  -1  -5   2       3033.73       2884.40        84.95 o                         
   0  -5   2         94.18         65.83         3.75 o                         
   1  -5   2        292.37        267.45        11.14 o                         
   2  -5   2       1411.26       1324.73        73.54 o                         
   3  -5   2        945.70       1000.64        61.87 o                         
   4  -5   2         80.43         64.55         2.44 o                         
   5  -5   2        954.35        923.54        18.24 o                         
   6  -5   2        103.91        118.30         4.30 o                         
   7  -5   2         13.06         13.52         1.87 o                         
   8  -5   2        387.86        373.45        10.13 o                         
  -8  -4   2        290.85        283.16        11.38 o                         
  -7  -4   2          5.88          5.16         1.81 o                         
  -6  -4   2        714.94        736.12        14.22 o                         
  -5  -4   2        132.85        127.79         4.12 o                         
  -4  -4   2         82.73         69.61         2.76 o                         
  -3  -4   2       1091.54       1062.63        25.10 o                         
  -2  -4   2        795.34        716.42        18.88 o                         
  -1  -4   2        619.69        557.79        18.00 o                         
   0  -4   2        432.83        403.64        13.78 o                         
   1  -4   2         55.41         28.36         4.34 o                         
   2  -4   2       3142.71       3211.79       155.46 o                         
   3  -4   2        105.13         55.49        10.93 o                         
   4  -4   2        773.89        717.25        15.69 o                         
   5  -4   2         46.07         33.42         2.41 o                         
   6  -4   2       1047.75       1054.36        33.56 o                         
   7  -4   2         33.32         29.64         2.65 o                         
   8  -4   2         17.07         17.17         1.32 o                         
  -8  -3   2         78.60         91.48         3.55 o                         
  -7  -3   2        325.97        374.90        10.04 o                         
  -6  -3   2         10.56          7.61         1.40 o                         
  -5  -3   2        677.21        686.48        12.50 o                         
  -4  -3   2        429.04        432.82        16.71 o                         
  -3  -3   2       1952.55       1994.25        55.31 o                         
  -2  -3   2        536.72        416.09        17.10 o                         
  -1  -3   2       1592.23       1686.35        46.55 o                         
   0  -3   2        333.46        384.92        16.74 o                         
   1  -3   2       2166.38       2034.56        69.07 o                         
   2  -3   2       4297.01       4287.27       200.98 o                         
   3  -3   2         41.35         31.62         4.81 o                         
   4  -3   2       1082.43        959.14        24.74 o                         
   5  -3   2        946.64        866.37        19.79 o                         
   6  -3   2        260.35        253.08         8.11 o                         
   7  -3   2          1.81          2.45         1.55 o                         
   8  -3   2         40.72         42.70         2.18 o                         
  -9  -2   2         22.41         23.28         3.21 o                         
  -8  -2   2         12.18         11.69         1.78 o                         
  -7  -2   2        720.54        813.38        18.32 o                         
  -6  -2   2        113.51        123.11         4.19 o                         
  -5  -2   2         62.57         60.25         2.76 o                         
  -4  -2   2        260.20        253.40        12.38 o                         
  -3  -2   2        630.02        552.61        23.11 o                         
  -2  -2   2       2870.16       2951.34       135.74 o                         
  -1  -2   2       9840.78       9585.87       246.41 o                         
   0  -2   2       6358.08       6485.81       146.02 o                         
   1  -2   2         17.68         15.86         3.96 o                         
   2  -2   2        764.93        671.37        24.89 o                         
   3  -2   2       1141.43       1053.91        32.69 o                         
   4  -2   2         13.68         14.38         3.63 o                         
   5  -2   2        707.09        677.54        15.59 o                         
   6  -2   2        613.72        579.69        14.31 o                         
   7  -2   2          7.69          5.99         1.50 o                         
   8  -2   2         26.66         30.47         2.21 o                         
  -9  -1   2         34.17         30.26         2.02 o                         
  -8  -1   2         29.11         39.54         3.25 o                         
  -7  -1   2         24.34         26.81         2.85 o                         
  -6  -1   2        560.66        543.78        11.55 o                         
  -5  -1   2        106.59         92.15         3.31 o                         
  -4  -1   2         22.42         31.13         3.47 o                         
  -3  -1   2       3036.80       2908.11        95.21 o                         
  -2  -1   2        891.20        860.54        42.50 o                         
  -1  -1   2        952.63       1002.02        32.53 o                         
   0  -1   2        540.88        515.21        20.29 o                         
   1  -1   2        154.59        145.94         9.65 o                         
   2  -1   2          0.60          4.08         1.69 o                         
   3  -1   2        345.44        321.33        15.28 o                         
   4  -1   2       1986.63       1958.48        66.81 o                         
   5  -1   2         51.47         48.38         2.63 o                         
   6  -1   2        878.21        886.37        19.44 o                         
   7  -1   2        920.38        997.29        24.51 o                         
   8  -1   2         24.28         23.35         2.75 o                         
  -9   0   2          1.38          1.26         0.83 o                         
  -8   0   2         70.58         77.06         3.72 o                         
  -7   0   2        243.42        263.27         7.75 o                         
  -6   0   2        156.77        198.27         5.78 o                         
  -5   0   2        605.01        545.66        11.38 o                         
  -4   0   2       1179.85       1189.95        35.73 o                         
  -3   0   2        410.54        369.31        23.45 o                         
  -2   0   2      23329.58      23536.72       525.52 o                         
  -1   0   2       3425.02       3535.73       126.61 o                         
   0   0   2       1505.73       1321.74        60.17 o                         
   1   0   2       1662.68       2234.92       102.87 o                         
   2   0   2       6837.09       7462.19       239.55 o                         
   3   0   2        384.84        468.16        17.30 o                         
   4   0   2       1035.04       1105.89        35.70 o                         
   5   0   2        871.21        802.44        15.89 o                         
   6   0   2         16.13         17.32         1.80 o                         
   7   0   2        153.08        159.11         5.13 o                         
   8   0   2         40.52         40.25         3.43 o                         
  -9   1   2        118.22        123.39         4.48 o                         
  -8   1   2         69.90         68.30         3.44 o                         
  -7   1   2         82.65         76.81         3.02 o                         
  -6   1   2        267.27        252.59         6.03 o                         
  -5   1   2        178.42        169.64         4.94 o                         
  -4   1   2       2348.01       2350.91       120.61 o                         
  -3   1   2        170.80        274.06        27.35 o                         
  -2   1   2       4123.42       4334.14       114.17 o                         
  -1   1   2          2.76          5.49         1.73 o                         
   0   1   2       2384.91       3214.08       119.47 o                         
   1   1   2      11646.23      15170.34       678.01 o                         
   2   1   2       3107.18       3631.85       119.22 o                         
   3   1   2       2198.07       2449.95        74.31 o                         
   4   1   2        978.63        990.17        21.87 o                         
   5   1   2        929.23        942.95        19.29 o                         
   6   1   2        334.91        333.10         9.65 o                         
   7   1   2        339.58        359.32        10.31 o                         
   8   1   2         11.77         12.33         1.58 o                         
  -9   2   2         55.75         47.25         2.72 o                         
  -8   2   2         37.69         44.54         3.20 o                         
  -7   2   2          4.06          5.87         1.59 o                         
  -6   2   2        407.77        419.02         8.56 o                         
  -5   2   2       3194.70       3103.36        55.96 o                         
  -4   2   2        266.44        327.04        14.40 o                         
  -3   2   2          9.41          5.54         2.23 o                         
  -2   2   2       2326.66       2311.33        62.95 o                         
  -1   2   2        242.66        282.07         9.16 o                         
   0   2   2        223.42        329.18        17.54 o                         
   1   2   2      10681.15      12867.33       502.50 o                         
   2   2   2        131.36        138.80        10.44 o                         
   3   2   2        738.82        764.49        29.17 o                         
   4   2   2        439.12        386.14        10.88 o                         
   5   2   2        561.02        545.19        12.27 o                         
   6   2   2         58.13         56.53         3.22 o                         
   7   2   2         57.14         57.12         3.47 o                         
   8   2   2        173.28        158.01         5.87 o                         
  -9   3   2        243.79        240.33         9.91 o                         
  -8   3   2         78.06         73.87         5.03 o                         
  -7   3   2        128.62        128.35         4.64 o                         
  -6   3   2        522.49        523.84        14.88 o                         
  -5   3   2        197.65        171.49         4.61 o                         
  -4   3   2        430.17        371.55        12.11 o                         
  -3   3   2        224.87        206.46        11.08 o                         
  -2   3   2        356.71        353.00        12.78 o                         
  -1   3   2       3657.67       3983.68       106.82 o                         
   0   3   2       1500.54       1638.18        47.91 o                         
   1   3   2         96.99         81.11         6.30 o                         
   2   3   2       3575.58       3646.39        97.32 o                         
   3   3   2        814.50        802.90        31.20 o                         
   4   3   2         14.58         20.10         2.05 o                         
   5   3   2       1082.80       1061.31        18.91 o                         
   6   3   2        192.83        177.40         5.21 o                         
   7   3   2          2.73          3.94         1.45 o                         
   8   3   2        157.41        139.37         8.93 o                         
  -9   4   2          6.47          4.05         1.01 o                         
  -8   4   2        103.80        105.99         5.55 o                         
  -7   4   2         81.68         79.17         5.00 o                         
  -6   4   2        729.17        737.93        18.49 o                         
  -5   4   2        170.39        129.62         4.93 o                         
  -4   4   2         15.97         16.02         2.97 o                         
  -3   4   2       1047.45        930.79        28.39 o                         
  -2   4   2       2103.99       2139.42        71.53 o                         
  -1   4   2         20.69         39.77         4.90 o                         
   0   4   2       2376.47       2396.91        69.13 o                         
   1   4   2       1886.04       1949.71        41.73 o                         
   2   4   2          0.47          0.69         1.26 o                         
   3   4   2        117.44        104.86         4.17 o                         
   4   4   2        294.74        254.49         7.20 o                         
   5   4   2        167.29        157.48         4.49 o                         
   6   4   2       1035.86       1046.89        26.82 o                         
   7   4   2        100.09        112.08         7.32 o                         
  -9   5   2          1.48          0.40         0.98 o                         
  -8   5   2        137.54        142.74         7.28 o                         
  -7   5   2         26.51         29.56         2.94 o                         
  -6   5   2        927.11        919.56        27.31 o                         
  -5   5   2        193.94        160.24         5.13 o                         
  -4   5   2       1383.32       1233.47        37.15 o                         
  -3   5   2         50.83         52.59         5.10 o                         
  -2   5   2        490.92        438.17        16.22 o                         
  -1   5   2       2715.51       2719.84        83.92 o                         
   0   5   2       2893.84       3282.78        68.81 o                         
   1   5   2        589.59        522.68        14.05 o                         
   2   5   2       2692.53       2852.73        55.57 o                         
   3   5   2        153.00        134.34         4.11 o                         
   4   5   2        935.34        925.22        19.63 o                         
   5   5   2         13.50         10.76         1.60 o                         
   6   5   2        305.37        306.58        11.76 o                         
   7   5   2          2.47          4.44         1.36 o                         
  -8   6   2         27.55         35.20         3.21 o                         
  -7   6   2        106.99        118.70         5.42 o                         
  -6   6   2         27.68         30.26         2.86 o                         
  -5   6   2        345.95        309.96         8.04 o                         
  -4   6   2        219.26        206.25         5.23 o                         
  -3   6   2        755.71        658.40        15.56 o                         
  -2   6   2        190.71        174.64         7.85 o                         
  -1   6   2        427.41        428.04        15.16 o                         
   0   6   2       1325.90       1256.80        29.42 o                         
   1   6   2         25.88         27.17         1.84 o                         
   2   6   2       1226.70       1193.20        19.49 o                         
   3   6   2       1332.68       1285.93        21.32 o                         
   4   6   2        388.95        368.93         8.98 o                         
   5   6   2        455.91        444.45        21.75 o                         
   6   6   2        246.72        250.32        12.20 o                         
   7   6   2         22.97         18.61         1.87 o                         
  -8   7   2         39.61         41.20         2.85 o                         
  -7   7   2         65.64         71.85         3.24 o                         
  -6   7   2        449.95        472.53        11.43 o                         
  -5   7   2       1639.75       1554.62        33.66 o                         
  -4   7   2        132.56        134.43         3.96 o                         
  -3   7   2         21.88         27.81         1.69 o                         
  -2   7   2        830.04        813.75        19.93 o                         
  -1   7   2          8.68         14.73         1.23 o                         
   0   7   2        186.16        157.48         5.09 o                         
   1   7   2       1703.07       1638.85        26.08 o                         
   2   7   2         69.93         71.60         2.75 o                         
   3   7   2         78.64         77.67         3.18 o                         
   4   7   2         56.13         54.34         2.73 o                         
   5   7   2         13.14         15.59         1.96 o                         
   6   7   2          0.37          0.71         0.95 o                         
  -8   8   2        121.62         88.03         6.57 o                         
  -7   8   2         18.05         16.94         1.88 o                         
  -6   8   2        104.58        106.12         4.28 o                         
  -5   8   2         96.63         97.83         3.59 o                         
  -4   8   2        296.76        282.04         7.23 o                         
  -3   8   2        177.27        153.61         3.97 o                         
  -2   8   2        584.39        585.69        10.77 o                         
  -1   8   2        522.37        505.24        10.00 o                         
   0   8   2        210.91        201.38         5.17 o                         
   1   8   2        767.43        712.42        14.26 o                         
   2   8   2       1442.18       1402.45        26.52 o                         
   3   8   2        411.01        410.36        13.40 o                         
   4   8   2          0.28          1.23         1.02 o                         
   5   8   2        632.97        577.64        13.76 o                         
   6   8   2         29.36         21.92         2.64 o                         
  -7   9   2          4.75          7.12         1.30 o                         
  -6   9   2         12.00         11.97         2.11 o                         
  -5   9   2         36.22         32.41         2.45 o                         
  -4   9   2          1.26          2.31         1.51 o                         
  -3   9   2        281.27        304.42         8.03 o                         
  -2   9   2        562.06        542.36         9.93 o                         
  -1   9   2        492.37        473.05        11.14 o                         
   0   9   2        669.37        607.88        10.52 o                         
   1   9   2         59.24         56.31         2.71 o                         
   2   9   2        290.23        275.53        10.28 o                         
   3   9   2         99.65         92.25         4.11 o                         
   4   9   2        306.19        272.37         8.51 o                         
   5   9   2         14.84         10.02         1.82 o                         
  -6  10   2         69.14         73.35         5.41 o                         
  -5  10   2        189.81        193.09         6.36 o                         
  -4  10   2        126.96        121.90         5.29 o                         
  -3  10   2          2.36          0.90         1.64 o                         
  -2  10   2       1281.45       1255.01        27.17 o                         
  -1  10   2         10.20          8.36         1.53 o                         
   0  10   2        231.63        185.90         5.20 o                         
   1  10   2        124.05        119.47         4.24 o                         
   2  10   2        425.18        399.47        17.88 o                         
   3  10   2         76.63         80.98         4.14 o                         
   4  10   2        477.80        430.19        13.31 o                         
  -5  11   2          0.05          0.98         1.26 o                         
  -4  11   2        317.71        326.83         8.97 o                         
  -3  11   2        107.13        107.85         6.47 o                         
  -2  11   2         50.51         47.33         2.97 o                         
  -1  11   2        186.62        198.14         5.57 o                         
   0  11   2         28.04         29.91         2.26 o                         
   1  11   2          4.14          2.98         1.03 o                         
   2  11   2        344.68        367.62        22.81 o                         
   3  11   2        693.97        581.20        20.60 o                         
  -4  12   2         18.81         22.44         3.36 o                         
  -3  12   2        126.89        115.14         8.65 o                         
  -2  12   2         13.23          9.70         1.54 o                         
  -1  12   2        158.04        171.09         7.21 o                         
   0  12   2        160.40        173.64         7.68 o                         
   1  12   2        151.41        155.17         6.81 o                         
   2  12   2          2.88          6.58         1.61 o                         
  -1 -13   3         24.32         17.69         3.06 o                         
   0 -13   3          9.54         11.91         2.72 o                         
  -3 -12   3        202.04        190.92         6.50 o                         
  -2 -12   3        212.49        230.43        17.90 o                         
  -1 -12   3         68.06         86.49         6.64 o                         
   0 -12   3        101.58        116.94         9.39 o                         
   1 -12   3        158.48        221.41         7.67 o                         
   2 -12   3        147.64        205.08        13.61 o                         
  -4 -11   3        316.21        299.43         9.37 o                         
  -3 -11   3         35.90         37.85         2.32 o                         
  -2 -11   3        176.06        191.00         8.42 o                         
  -1 -11   3          8.58         10.59         1.66 o                         
   0 -11   3        191.54        212.51         7.25 o                         
   1 -11   3         49.85         58.82         2.35 o                         
   2 -11   3        103.62        136.64         4.59 o                         
   3 -11   3        112.35        120.32         6.61 o                         
   4 -11   3         68.26         70.21         5.35 o                         
   5 -11   3          8.73         12.02         3.03 o                         
  -5 -10   3        175.15        150.70         9.75 o                         
  -4 -10   3         91.61         82.54         3.48 o                         
  -3 -10   3         28.18         22.86         1.89 o                         
  -2 -10   3        316.19        351.28        12.34 o                         
  -1 -10   3        717.85        724.75        17.80 o                         
   0 -10   3         79.12         75.56         2.75 o                         
   1 -10   3        796.67        884.97        12.25 o                         
   2 -10   3        479.56        496.14         9.73 o                         
   3 -10   3         83.49         79.18         3.17 o                         
   4 -10   3         15.29         24.66         3.03 o                         
   5 -10   3        416.09        478.21        15.37 o                         
   6 -10   3          1.56          1.85         1.24 o                         
  -6  -9   3        124.24        132.29         8.89 o                         
  -5  -9   3          2.14          2.97         1.01 o                         
  -4  -9   3         45.28         54.68         3.06 o                         
  -3  -9   3         51.92         50.67         2.46 o                         
  -2  -9   3        210.74        182.30         4.97 o                         
  -1  -9   3       1794.54       1797.85        32.46 o                         
   0  -9   3         36.01         29.55         1.39 o                         
   1  -9   3         23.75         23.76         1.24 o                         
   2  -9   3       1220.95       1209.17        17.63 o                         
   3  -9   3          2.97          5.23         0.98 o                         
   4  -9   3        602.31        615.22        11.96 o                         
   5  -9   3        508.77        499.39        14.72 o                         
   6  -9   3        190.71        207.63         9.82 o                         
  -7  -8   3          0.61         -0.34         0.85 o                         
  -6  -8   3          4.81          6.68         1.77 o                         
  -5  -8   3        224.33        244.45         6.72 o                         
  -4  -8   3          1.06          0.35         1.29 o                         
  -3  -8   3          4.27          4.31         1.46 o                         
  -2  -8   3       1915.74       1874.74        41.58 o                         
  -1  -8   3       1277.66       1273.38        23.81 o                         
   0  -8   3         48.98         46.05         1.53 o                         
   1  -8   3        964.13        895.52        12.11 o                         
   2  -8   3        782.05        759.43        11.30 o                         
   3  -8   3          8.36          7.22         0.90 o                         
   4  -8   3        430.88        435.44        14.35 o                         
   5  -8   3        180.53        172.66         5.16 o                         
   6  -8   3        305.56        295.44        13.38 o                         
   7  -8   3        162.56        161.22         7.24 o                         
  -7  -7   3         64.51         65.36         3.08 o                         
  -6  -7   3        193.16        217.68         8.86 o                         
  -5  -7   3         88.83         83.66         3.67 o                         
  -4  -7   3        946.75        960.33        39.46 o                         
  -3  -7   3          0.56          2.71         1.14 o                         
  -2  -7   3       1124.93       1127.92        28.65 o                         
  -1  -7   3       1514.19       1459.39        26.36 o                         
   0  -7   3         75.03         63.14         1.68 o                         
   1  -7   3          2.15          5.81         0.77 o                         
   2  -7   3        757.52        701.10         9.74 o                         
   3  -7   3         57.16         55.43         1.79 o                         
   4  -7   3        631.24        577.42        13.82 o                         
   5  -7   3        144.66        147.07         6.08 o                         
   6  -7   3         55.25         58.50         3.57 o                         
   7  -7   3          3.66          5.26         1.44 o                         
  -8  -6   3          2.27          1.63         0.75 o                         
  -7  -6   3         86.54         79.50         3.47 o                         
  -6  -6   3        312.59        347.90         8.07 o                         
  -5  -6   3         81.77         78.88         2.83 o                         
  -4  -6   3          5.23          3.90         1.16 o                         
  -3  -6   3        752.12        727.52        18.89 o                         
  -2  -6   3        288.96        272.58         7.71 o                         
  -1  -6   3        183.84        175.93         9.95 o                         
   0  -6   3       2600.39       2536.30        60.62 o                         
   1  -6   3       1057.82        956.95        30.83 o                         
   2  -6   3         44.36         38.08         2.12 o                         
   3  -6   3        523.12        473.58        13.20 o                         
   4  -6   3        547.46        544.18        17.05 o                         
   5  -6   3        113.45         95.54         3.25 o                         
   6  -6   3        584.78        540.20        12.42 o                         
   7  -6   3        437.47        486.38        13.75 o                         
  -8  -5   3         57.84         63.28         2.80 o                         
  -7  -5   3         70.76         60.39         3.49 o                         
  -6  -5   3         81.18         84.00         3.57 o                         
  -5  -5   3       1253.86       1254.05        25.27 o                         
  -4  -5   3         12.83         21.48         1.47 o                         
  -3  -5   3        265.47        286.20         7.09 o                         
  -2  -5   3        979.05        899.47        22.86 o                         
  -1  -5   3         50.27         26.19         2.21 o                         
   0  -5   3         72.53         78.75         4.66 o                         
   1  -5   3       3835.30       4112.33       111.83 o                         
   2  -5   3        591.50        523.34        36.31 o                         
   3  -5   3         16.99         10.63         1.01 o                         
   4  -5   3        674.45        598.22        12.50 o                         
   5  -5   3        146.72        137.20         4.89 o                         
   6  -5   3         50.30         49.43         2.80 o                         
   7  -5   3        251.80        279.10         8.19 o                         
   8  -5   3          8.30          8.89         1.94 o                         
  -8  -4   3         63.42         57.87         2.48 o                         
  -7  -4   3        352.36        405.51        12.95 o                         
  -6  -4   3        930.98        987.96        24.09 o                         
  -5  -4   3         85.35         87.22         3.38 o                         
  -4  -4   3       1149.77       1125.13        18.50 o                         
  -3  -4   3        658.02        579.63        14.61 o                         
  -2  -4   3         98.87        105.82         3.92 o                         
  -1  -4   3        557.31        446.13        11.30 o                         
   0  -4   3        990.92       1041.87        40.61 o                         
   1  -4   3        295.43        371.82        17.63 o                         
   2  -4   3        398.08        337.29        25.23 o                         
   3  -4   3        862.12        767.10        48.68 o                         
   4  -4   3         26.30         28.14         1.90 o                         
   5  -4   3       1885.80       1808.06        50.02 o                         
   6  -4   3        497.82        485.55        18.26 o                         
   7  -4   3        318.17        325.83         8.61 o                         
   8  -4   3         22.54         21.43         2.29 o                         
  -8  -3   3         43.78         51.30         3.43 o                         
  -7  -3   3          1.30          4.25         1.99 o                         
  -6  -3   3        282.25        299.34         9.33 o                         
  -5  -3   3        546.05        522.54        10.03 o                         
  -4  -3   3         87.15         79.14         6.71 o                         
  -3  -3   3          4.77          3.74         1.28 o                         
  -2  -3   3       5039.06       5221.67       150.71 o                         
  -1  -3   3        723.73        763.13        22.65 o                         
   0  -3   3       2496.18       2469.29        89.83 o                         
   1  -3   3       4754.69       5142.07       329.74 o                         
   2  -3   3       2423.50       2494.05        85.91 o                         
   3  -3   3       2041.32       1996.57        72.34 o                         
   4  -3   3        292.24        250.02         6.56 o                         
   5  -3   3        215.64        218.89         7.24 o                         
   6  -3   3        273.44        247.84        11.94 o                         
   7  -3   3        399.52        426.44        12.86 o                         
   8  -3   3        146.24        134.75         4.49 o                         
  -9  -2   3         19.41         17.81         1.59 o                         
  -8  -2   3        123.27        127.83         4.62 o                         
  -7  -2   3         12.64         14.46         1.96 o                         
  -6  -2   3          8.85          8.77         1.60 o                         
  -5  -2   3        713.75        694.89        16.77 o                         
  -4  -2   3        550.06        504.93        17.89 o                         
  -3  -2   3        794.06        832.51        44.26 o                         
  -2  -2   3       5095.08       4823.91       156.65 o                         
  -1  -2   3        359.57        307.03        10.04 o                         
   0  -2   3          4.22          7.41         1.61 o                         
   1  -2   3        729.03        690.39        36.14 o                         
   2  -2   3       5540.88       5138.10       222.27 o                         
   3  -2   3        398.12        444.78        21.18 o                         
   4  -2   3        216.61        178.87         6.59 o                         
   5  -2   3        706.08        628.89        13.74 o                         
   6  -2   3          2.85          3.25         1.49 o                         
   7  -2   3         81.05         77.70         5.11 o                         
   8  -2   3        468.64        496.96        16.30 o                         
  -9  -1   3         24.49         29.97         2.45 o                         
  -8  -1   3         61.83         70.53         4.23 o                         
  -7  -1   3         26.02         22.45         1.96 o                         
  -6  -1   3        429.49        459.13         9.96 o                         
  -5  -1   3        120.20        125.10         3.83 o                         
  -4  -1   3       1143.43       1126.35        30.10 o                         
  -3  -1   3       1328.30       1238.08        30.25 o                         
  -2  -1   3      20056.80      20262.54       521.42 o                         
  -1  -1   3       1332.62       1262.33        41.74 o                         
   0  -1   3        324.98        265.16         7.96 o                         
   1  -1   3       3247.02       3228.67       103.87 o                         
   2  -1   3       2211.38       2299.49        78.28 o                         
   3  -1   3       1625.18       1824.89        65.44 o                         
   4  -1   3         67.40         51.40         3.38 o                         
   5  -1   3        489.79        453.99        10.19 o                         
   6  -1   3       1089.35       1067.67        24.87 o                         
   7  -1   3         69.71         67.85         3.76 o                         
   8  -1   3         41.83         97.71         4.90 o                         
  -9   0   3          0.40          0.52         0.80 o                         
  -8   0   3        542.73        609.45        14.69 o                         
  -7   0   3        151.79        136.19         4.32 o                         
  -6   0   3        396.24        396.59         9.81 o                         
  -5   0   3       1907.65       1988.28        39.94 o                         
  -4   0   3        271.98        325.55        15.15 o                         
  -3   0   3       1198.83       1189.66        29.47 o                         
  -2   0   3        980.70       1255.17        38.06 o                         
  -1   0   3       3862.93       3869.02       169.67 o                         
   0   0   3        419.79        387.63        19.43 o                         
   1   0   3       7754.11       9550.83       428.52 o                         
   2   0   3       1041.90       1187.96        59.97 o                         
   3   0   3        345.25        380.87        17.64 o                         
   4   0   3        959.08        949.23        19.25 o                         
   5   0   3        426.70        418.55         8.47 o                         
   6   0   3        348.07        315.74         9.57 o                         
   7   0   3        106.18        114.47         5.46 o                         
   8   0   3         46.70         40.34         2.45 o                         
  -9   1   3         95.38         96.74         3.70 o                         
  -8   1   3         19.55         15.80         2.02 o                         
  -7   1   3         89.51         95.77         3.37 o                         
  -6   1   3         23.21         22.24         1.78 o                         
  -5   1   3        110.66        105.44         3.47 o                         
  -4   1   3       1847.16       1799.91        51.32 o                         
  -3   1   3       2312.93       2343.95        55.07 o                         
  -2   1   3        896.41        873.72        26.13 o                         
  -1   1   3       2062.18       2077.29       100.86 o                         
   0   1   3       1254.89       1460.78       168.24 o                         
   1   1   3      10225.46      13655.29       836.44 o                         
   2   1   3       1310.33       1416.57        70.73 o                         
   3   1   3       2743.98       3000.15       214.50 o                         
   4   1   3          6.21          7.66         1.02 o                         
   5   1   3        298.00        281.23         7.70 o                         
   6   1   3       1033.75       1055.46        23.37 o                         
   7   1   3        604.66        624.86        14.10 o                         
   8   1   3         74.21         78.62         6.00 o                         
  -9   2   3         46.65         43.83         3.26 o                         
  -8   2   3         46.54         50.02         3.16 o                         
  -7   2   3         17.81         17.71         1.66 o                         
  -6   2   3        759.20        759.17        17.92 o                         
  -5   2   3         57.47         39.74         2.49 o                         
  -4   2   3        165.61        222.93        13.77 o                         
  -3   2   3       3156.83       3219.09        75.22 o                         
  -2   2   3       2529.45       2539.74        69.61 o                         
  -1   2   3        492.67        576.92        18.64 o                         
   0   2   3       4875.16       6673.28       212.77 o                         
   1   2   3        135.38        213.18         8.78 o                         
   2   2   3        136.62        165.44         7.98 o                         
   3   2   3        833.32        789.97        25.06 o                         
   4   2   3        428.36        386.20         8.42 o                         
   5   2   3         43.38         40.18         2.79 o                         
   6   2   3        320.03        338.99         8.75 o                         
   7   2   3        234.25        237.20         7.80 o                         
   8   2   3          3.29          2.94         1.39 o                         
  -9   3   3         31.48         25.19         2.07 o                         
  -8   3   3        110.01        112.15         4.70 o                         
  -7   3   3         60.66         66.41         3.26 o                         
  -6   3   3          4.31          5.32         1.16 o                         
  -5   3   3        740.79        665.38        11.78 o                         
  -4   3   3        499.70        482.39        14.95 o                         
  -3   3   3        137.45        156.48         6.02 o                         
  -2   3   3       1835.97       1841.47        53.24 o                         
  -1   3   3        707.54        649.94        21.21 o                         
   0   3   3         58.79         54.44         5.24 o                         
   1   3   3        968.99       1181.57        35.20 o                         
   2   3   3       5008.07       5771.29       122.46 o                         
   3   3   3          5.50          8.12         1.37 o                         
   4   3   3        187.51        179.27         5.87 o                         
   5   3   3        601.72        569.21        12.00 o                         
   6   3   3         95.31         93.54         6.06 o                         
   7   3   3         29.75         29.20         2.36 o                         
  -9   4   3         98.82        103.47         4.45 o                         
  -8   4   3          6.16          6.91         1.56 o                         
  -7   4   3        315.26        340.01         9.61 o                         
  -6   4   3         54.36         50.11         2.89 o                         
  -5   4   3        277.61        254.85         6.85 o                         
  -4   4   3        255.33        220.91         6.53 o                         
  -3   4   3       1912.11       1879.09        54.38 o                         
  -2   4   3       2538.34       2727.80        95.47 o                         
  -1   4   3       3235.02       3433.13       126.20 o                         
   0   4   3       1388.90       1578.07        66.78 o                         
   1   4   3          1.50          5.29         1.22 o                         
   2   4   3       1777.37       1841.27        40.53 o                         
   3   4   3       1542.69       1487.11        26.37 o                         
   4   4   3         46.18         41.62         2.60 o                         
   5   4   3        397.13        390.72         9.89 o                         
   6   4   3        116.46        104.94         5.20 o                         
   7   4   3         39.32         30.08         4.34 o                         
  -9   5   3        129.67        112.34         7.86 o                         
  -8   5   3          7.45          6.43         1.59 o                         
  -7   5   3          2.75          0.79         1.72 o                         
  -6   5   3        147.48        143.96         5.25 o                         
  -5   5   3        664.35        628.34        12.23 o                         
  -4   5   3         10.08          7.02         1.35 o                         
  -3   5   3        279.02        267.14         8.34 o                         
  -2   5   3        996.53        846.75        29.85 o                         
  -1   5   3          0.42          1.68         1.28 o                         
   0   5   3         35.31         23.56         2.69 o                         
   1   5   3        807.15        897.31        24.08 o                         
   2   5   3         71.49         59.40         2.37 o                         
   3   5   3        107.43         96.24         4.25 o                         
   4   5   3        622.99        593.60        15.31 o                         
   5   5   3        698.33        678.67        18.81 o                         
   6   5   3        117.45        122.09         6.27 o                         
   7   5   3        201.93        193.67         8.22 o                         
  -8   6   3        108.16         98.06         5.59 o                         
  -7   6   3         91.41        106.32         4.22 o                         
  -6   6   3        367.44        370.06        12.37 o                         
  -5   6   3         31.05         36.51         2.77 o                         
  -4   6   3       1529.99       1473.55        33.41 o                         
  -3   6   3         67.54         62.61         3.02 o                         
  -2   6   3        912.39        924.93        16.02 o                         
  -1   6   3       1267.43       1256.02        31.00 o                         
   0   6   3         45.03         40.16         2.43 o                         
   1   6   3        300.35        292.07         6.47 o                         
   2   6   3       1351.66       1246.65        19.29 o                         
   3   6   3        404.00        411.98         9.92 o                         
   4   6   3        172.21        165.05         8.16 o                         
   5   6   3       1216.19       1215.36        40.50 o                         
   6   6   3          0.67          0.46         1.16 o                         
  -8   7   3          7.30          7.85         1.93 o                         
  -7   7   3        136.91        144.18         5.60 o                         
  -6   7   3        249.10        277.19        12.19 o                         
  -5   7   3         29.51         24.10         2.18 o                         
  -4   7   3        470.39        485.69         8.81 o                         
  -3   7   3        563.40        567.07        12.34 o                         
  -2   7   3        304.36        285.70         9.01 o                         
  -1   7   3        358.97        327.89         6.81 o                         
   0   7   3        896.91        970.63        23.01 o                         
   1   7   3        583.52        536.66         9.91 o                         
   2   7   3         43.67         48.94         2.47 o                         
   3   7   3        465.28        461.69        11.67 o                         
   4   7   3         90.94         86.79         4.49 o                         
   5   7   3         16.43         11.37         1.72 o                         
   6   7   3        219.06        180.47         6.29 o                         
  -7   8   3        124.49        132.01         5.49 o                         
  -6   8   3         27.29         24.33         2.43 o                         
  -5   8   3          1.37          1.69         1.87 o                         
  -4   8   3        474.37        449.37        11.73 o                         
  -3   8   3        384.68        431.28        13.80 o                         
  -2   8   3        276.08        242.80         5.64 o                         
  -1   8   3       1070.87        985.75        19.18 o                         
   0   8   3          1.84         -0.32         1.12 o                         
   1   8   3        817.80        738.65        12.13 o                         
   2   8   3        338.84        365.94         9.05 o                         
   3   8   3        160.13        158.41         5.88 o                         
   4   8   3        729.14        698.49        13.98 o                         
   5   8   3         93.90         78.83         3.55 o                         
  -7   9   3        199.27        196.66         6.04 o                         
  -6   9   3        264.88        283.04        10.72 o                         
  -5   9   3        272.05        289.71         8.55 o                         
  -4   9   3          1.09          1.27         1.43 o                         
  -3   9   3        272.27        267.89         7.61 o                         
  -2   9   3         56.82         46.57         2.58 o                         
  -1   9   3        411.55        404.15        11.38 o                         
   0   9   3        114.07        133.34         3.96 o                         
   1   9   3        157.22        138.93         4.42 o                         
   2   9   3          3.89          4.66         1.26 o                         
   3   9   3        445.54        452.24        15.64 o                         
   4   9   3          2.99          1.57         1.12 o                         
  -6  10   3        165.43        172.32         6.40 o                         
  -5  10   3        238.73        225.24         6.93 o                         
  -4  10   3         59.93         54.58         3.97 o                         
  -3  10   3        578.43        583.33        13.91 o                         
  -2  10   3        462.14        442.25        13.23 o                         
  -1  10   3         48.90         45.54         3.38 o                         
   0  10   3        261.59        253.03         5.89 o                         
   1  10   3        385.40        410.72         9.91 o                         
   2  10   3        111.32        109.98         5.19 o                         
   3  10   3        303.64        265.20         9.03 o                         
   4  10   3        185.45        133.12         5.83 o                         
  -5  11   3          1.02          0.18         0.93 o                         
  -4  11   3         54.69         58.93         3.28 o                         
  -3  11   3          0.60          0.41         1.28 o                         
  -2  11   3         46.34         54.09         3.61 o                         
  -1  11   3        132.92        124.93         4.42 o                         
   0  11   3         31.38         32.83         2.12 o                         
   1  11   3         57.24         64.06         3.42 o                         
   2  11   3        690.67        758.47        48.44 o                         
  -4  12   3         72.67         58.80         3.04 o                         
  -3  12   3         17.13         19.10         2.01 o                         
  -2  12   3        122.97         95.54         4.44 o                         
  -1  12   3        253.66        241.67         7.14 o                         
   0  12   3         70.52         69.05         5.11 o                         
   1  12   3        195.39        173.37        10.11 o                         
  -1 -13   4        127.32        122.57         8.18 o                         
   0 -13   4        497.36        564.77        28.51 o                         
  -3 -12   4         28.32         35.28         2.75 o                         
  -2 -12   4         37.29         34.80         2.96 o                         
  -1 -12   4        138.63        160.39         6.93 o                         
   0 -12   4         58.20         72.59         4.62 o                         
   1 -12   4         78.92         96.45         6.59 o                         
  -4 -11   4        108.92        104.55         5.76 o                         
  -3 -11   4        303.66        311.67        10.00 o                         
  -2 -11   4         18.61         18.23         1.93 o                         
  -1 -11   4        416.56        473.94         9.99 o                         
   0 -11   4         61.11         62.56         3.08 o                         
   1 -11   4          0.93          2.47         1.11 o                         
   2 -11   4          8.57         13.40         1.57 o                         
   3 -11   4        622.36        801.92        30.17 o                         
   4 -11   4         23.44         29.38         3.78 o                         
   5 -11   4         15.90         14.55         2.91 o                         
  -5 -10   4         73.16         80.59         6.99 o                         
  -4 -10   4         95.52         89.47         5.33 o                         
  -3 -10   4        320.86        324.51        10.08 o                         
  -2 -10   4          5.34          3.76         1.28 o                         
  -1 -10   4        105.79         96.78         3.98 o                         
   0 -10   4        673.31        729.07        10.82 o                         
   1 -10   4       1056.21       1163.11        17.29 o                         
   2 -10   4        514.42        579.77        10.64 o                         
   3 -10   4         73.19         81.06         6.92 o                         
   4 -10   4        295.12        320.61        10.32 o                         
   5 -10   4         72.05         75.55         5.43 o                         
  -6  -9   4         58.71         64.57         4.65 o                         
  -5  -9   4        120.88        122.17         5.47 o                         
  -4  -9   4        398.51        384.47        12.56 o                         
  -3  -9   4         22.14         15.17         1.68 o                         
  -2  -9   4        344.14        355.25         8.95 o                         
  -1  -9   4        261.65        251.33         5.00 o                         
   0  -9   4       1007.91       1083.31        17.19 o                         
   1  -9   4         86.74         86.07         2.40 o                         
   2  -9   4        555.72        563.15        10.17 o                         
   3  -9   4         59.22         69.90         3.29 o                         
   4  -9   4         72.40         65.34         2.74 o                         
   5  -9   4         81.94         90.48         4.50 o                         
   6  -9   4         22.76         21.70         2.72 o                         
  -7  -8   4         32.09         25.40         2.14 o                         
  -6  -8   4          0.94          2.46         1.23 o                         
  -5  -8   4        397.14        384.83        10.79 o                         
  -4  -8   4        326.36        315.61         7.90 o                         
  -3  -8   4         92.95         95.10         3.62 o                         
  -2  -8   4        944.68        931.05        24.93 o                         
  -1  -8   4         78.39         80.58         2.17 o                         
   0  -8   4       2093.54       2065.82        33.06 o                         
   1  -8   4       1225.62       1136.22        15.69 o                         
   2  -8   4          8.41          6.62         0.83 o                         
   3  -8   4        950.09        933.92        20.36 o                         
   4  -8   4         89.11        107.07         3.14 o                         
   5  -8   4         89.71         75.73         3.74 o                         
   6  -8   4        109.60        100.51         6.30 o                         
   7  -8   4         89.22         72.26         5.32 o                         
  -7  -7   4          4.75          4.28         1.15 o                         
  -6  -7   4          9.58          8.32         3.35 o                         
  -5  -7   4        593.35        605.37        22.09 o                         
  -4  -7   4         33.40         33.55         2.08 o                         
  -3  -7   4        282.73        284.46         7.90 o                         
  -2  -7   4        399.25        421.80        10.85 o                         
  -1  -7   4        363.16        314.22         5.45 o                         
   0  -7   4         37.02         34.64         1.29 o                         
   1  -7   4       1030.18        967.97        14.59 o                         
   2  -7   4        713.39        714.84        10.88 o                         
   3  -7   4        144.31        138.68         4.05 o                         
   4  -7   4        111.13        110.35         4.65 o                         
   5  -7   4        626.90        642.28        12.94 o                         
   6  -7   4          4.88          7.79         1.75 o                         
   7  -7   4         66.35         74.09         4.64 o                         
  -8  -6   4         54.87         44.61         3.09 o                         
  -7  -6   4         87.20         93.99         4.94 o                         
  -6  -6   4         69.13         78.13         3.77 o                         
  -5  -6   4          0.87          2.72         1.24 o                         
  -4  -6   4       1212.06       1161.85        22.35 o                         
  -3  -6   4        524.44        515.26        13.08 o                         
  -2  -6   4        126.35        123.57         3.24 o                         
  -1  -6   4       1487.56       1342.37        39.91 o                         
   0  -6   4         36.62         26.12         2.95 o                         
   1  -6   4         34.95         35.83         2.25 o                         
   2  -6   4       1239.59       1156.76        26.68 o                         
   3  -6   4       1015.81        993.27        27.41 o                         
   4  -6   4         12.73          9.64         1.34 o                         
   5  -6   4        794.97        718.83        18.30 o                         
   6  -6   4        191.84        194.76         8.93 o                         
   7  -6   4          2.00          0.83         1.54 o                         
  -8  -5   4        231.23        240.62         9.21 o                         
  -7  -5   4        164.08        182.04         5.83 o                         
  -6  -5   4        173.60        176.12         5.66 o                         
  -5  -5   4        472.07        472.43        13.84 o                         
  -4  -5   4        132.02        118.58         3.75 o                         
  -3  -5   4       1383.82       1416.35        26.82 o                         
  -2  -5   4        160.05        114.19         4.35 o                         
  -1  -5   4        717.69        693.49        16.87 o                         
   0  -5   4       1120.44        959.89        24.31 o                         
   1  -5   4       1913.81       2117.15        60.07 o                         
   2  -5   4        438.45        382.82        28.97 o                         
   3  -5   4       1772.38       1691.70        39.37 o                         
   4  -5   4        212.43        201.69         9.24 o                         
   5  -5   4        875.06        809.18        17.49 o                         
   6  -5   4        412.79        439.94        15.04 o                         
   7  -5   4          7.77         11.65         1.80 o                         
  -8  -4   4         33.13         35.06         1.87 o                         
  -7  -4   4        704.91        791.37        23.15 o                         
  -6  -4   4        564.97        570.38        13.91 o                         
  -5  -4   4          1.11          1.91         1.08 o                         
  -4  -4   4       1166.43       1091.14        16.70 o                         
  -3  -4   4        404.44        442.98        11.48 o                         
  -2  -4   4         39.32         64.60         2.93 o                         
  -1  -4   4       8135.67       8104.09       162.63 o                         
   0  -4   4        347.03        378.74        14.21 o                         
   1  -4   4          2.70          7.48         2.65 o                         
   2  -4   4       1768.89       1561.29        81.20 o                         
   3  -4   4          5.89          9.48         1.42 o                         
   4  -4   4        644.37        632.46        18.49 o                         
   5  -4   4         28.04         24.50         1.93 o                         
   6  -4   4        389.64        422.32        11.43 o                         
   7  -4   4          0.34          0.72         1.19 o                         
   8  -4   4        539.24        457.76        22.84 o                         
  -9  -3   4         45.13         37.97         1.83 o                         
  -8  -3   4        250.62        288.35        13.31 o                         
  -7  -3   4        501.03        558.79        18.93 o                         
  -6  -3   4          1.98          1.74         1.51 o                         
  -5  -3   4          5.07          5.38         1.25 o                         
  -4  -3   4        465.80        442.79        10.56 o                         
  -3  -3   4       1722.60       1659.74        40.41 o                         
  -2  -3   4       2775.96       2915.83        67.93 o                         
  -1  -3   4       1405.95       1391.66        44.02 o                         
   0  -3   4       5638.76       5644.07       182.66 o                         
   1  -3   4         13.95         17.17         3.43 o                         
   2  -3   4       1739.48       1732.55        62.39 o                         
   3  -3   4       2133.92       2036.80        74.21 o                         
   4  -3   4        245.17        243.00         7.96 o                         
   5  -3   4        365.46        356.34        11.83 o                         
   6  -3   4        243.64        246.47         8.22 o                         
   7  -3   4        341.57        351.92        14.27 o                         
   8  -3   4        178.73        143.91         5.75 o                         
  -9  -2   4         40.73         43.74         2.45 o                         
  -8  -2   4        186.92        222.99         7.47 o                         
  -7  -2   4          0.60          0.84         1.48 o                         
  -6  -2   4         46.92         51.13         3.22 o                         
  -5  -2   4        496.88        481.93         9.08 o                         
  -4  -2   4         70.27         89.08        12.11 o                         
  -3  -2   4        864.13        827.59        24.29 o                         
  -2  -2   4       1522.41       1383.29        65.19 o                         
  -1  -2   4       1536.23       1497.82        35.51 o                         
   0  -2   4          2.77          2.20         1.34 o                         
   1  -2   4        827.02        763.44        28.96 o                         
   2  -2   4          9.95          4.34         1.85 o                         
   3  -2   4          4.85          1.41         2.21 o                         
   4  -2   4       1701.98       1547.82        36.45 o                         
   5  -2   4       1029.42        940.42        22.23 o                         
   6  -2   4        118.87        112.94        14.44 o                         
   7  -2   4        492.66        503.41        19.84 o                         
   8  -2   4          2.29          4.06         1.58 o                         
  -9  -1   4         47.54         53.79         3.39 o                         
  -8  -1   4        161.09        179.57         8.23 o                         
  -7  -1   4        257.12        292.49         7.39 o                         
  -6  -1   4        100.57        105.39         3.93 o                         
  -5  -1   4        357.41        377.06         9.01 o                         
  -4  -1   4       3408.22       3498.75       125.62 o                         
  -3  -1   4       2029.58       2131.15        73.08 o                         
  -2  -1   4         23.73         16.42         2.49 o                         
  -1  -1   4       2102.31       1983.84        57.39 o                         
   0  -1   4        817.08        826.78        55.06 o                         
   1  -1   4         38.12         54.42         3.73 o                         
   2  -1   4       2184.39       2875.92       110.93 o                         
   3  -1   4       1250.59       1351.80        46.98 o                         
   4  -1   4        142.76        128.39         3.71 o                         
   5  -1   4       1006.16        906.98        22.33 o                         
   6  -1   4        129.66        125.09         5.80 o                         
   7  -1   4         16.30         16.43         2.48 o                         
   8  -1   4         46.90         46.17         2.95 o                         
  -9   0   4         21.60         28.60         1.95 o                         
  -8   0   4          5.91          8.49         2.18 o                         
  -7   0   4        105.96        108.82         4.39 o                         
  -6   0   4        231.66        237.90         7.05 o                         
  -5   0   4        606.72        630.32        13.88 o                         
  -4   0   4        203.98        178.74         9.82 o                         
  -3   0   4       1029.34        927.53        23.89 o                         
  -2   0   4        659.70        647.24        30.62 o                         
  -1   0   4        530.67        567.22        49.16 o                         
   0   0   4       4678.14       4618.26       208.06 o                         
   1   0   4        959.35       1077.03       147.98 o                         
   2   0   4       1855.25       2296.57        80.95 o                         
   3   0   4        278.67        226.56         9.90 o                         
   4   0   4       1842.66       1839.44        28.53 o                         
   5   0   4        710.57        658.06        12.97 o                         
   6   0   4        176.78        165.33         6.05 o                         
   7   0   4        374.60        401.45        13.99 o                         
   8   0   4         11.39         10.74         2.34 o                         
  -9   1   4         34.12         25.60         1.67 o                         
  -8   1   4         16.43         24.96         1.98 o                         
  -7   1   4        402.91        432.53         9.85 o                         
  -6   1   4         23.46         21.94         1.89 o                         
  -5   1   4         61.92         44.55         2.40 o                         
  -4   1   4         43.94         32.56         4.00 o                         
  -3   1   4       1571.25       1849.11        44.63 o                         
  -2   1   4       4223.80       4812.57       217.44 o                         
  -1   1   4       2395.90       2560.20        84.33 o                         
   0   1   4         25.05         32.60         4.47 o                         
   1   1   4       1863.44       1972.52        66.24 o                         
   2   1   4       2641.55       2901.28       105.90 o                         
   3   1   4         13.18         27.07         2.66 o                         
   4   1   4        410.81        410.55         8.84 o                         
   5   1   4        933.91        981.80        20.33 o                         
   6   1   4         32.27         34.57         2.83 o                         
   7   1   4         70.82         81.36         4.80 o                         
  -9   2   4         23.17         31.04         1.93 o                         
  -8   2   4         31.82         34.69         2.24 o                         
  -7   2   4        826.44        808.15        18.50 o                         
  -6   2   4         87.41         78.97         3.07 o                         
  -5   2   4         68.67         61.51         2.42 o                         
  -4   2   4       1518.12       1493.62        38.27 o                         
  -3   2   4       1249.18       1210.39        31.00 o                         
  -2   2   4        295.44        306.76        10.67 o                         
  -1   2   4       5220.84       6134.58       258.77 o                         
   0   2   4        413.64        463.87        15.52 o                         
   1   2   4       1443.07       2047.07       150.30 o                         
   2   2   4        245.65        322.54        15.97 o                         
   3   2   4       1828.41       1824.52        31.29 o                         
   4   2   4        102.86         99.79         3.67 o                         
   5   2   4        453.62        454.97        10.91 o                         
   6   2   4        307.11        325.42         8.90 o                         
   7   2   4         28.04         24.94         1.72 o                         
  -9   3   4          4.15          3.09         1.12 o                         
  -8   3   4         88.01         91.33         4.74 o                         
  -7   3   4          0.69          2.54         1.27 o                         
  -6   3   4        277.04        283.27         6.54 o                         
  -5   3   4        359.31        319.60         6.62 o                         
  -4   3   4        172.52        164.91         7.40 o                         
  -3   3   4       1233.68       1206.83        28.55 o                         
  -2   3   4        207.90        181.68         9.64 o                         
  -1   3   4        393.47        397.95        13.47 o                         
   0   3   4       2336.52       3116.63        84.75 o                         
   1   3   4       2277.50       3181.55        87.27 o                         
   2   3   4        610.67        617.21        21.57 o                         
   3   3   4        949.48        963.82        20.87 o                         
   4   3   4       1452.41       1468.41        32.67 o                         
   5   3   4        381.11        370.58        10.04 o                         
   6   3   4         70.50         82.11         4.02 o                         
   7   3   4        238.62        226.44        11.36 o                         
  -9   4   4          1.33          1.03         1.06 o                         
  -8   4   4         21.39         21.95         2.29 o                         
  -7   4   4         71.06         74.97         4.42 o                         
  -6   4   4        265.03        274.04         6.46 o                         
  -5   4   4         13.12          8.81         1.26 o                         
  -4   4   4       2890.88       2750.43        59.84 o                         
  -3   4   4          5.24          7.16         1.96 o                         
  -2   4   4        467.68        507.50        25.69 o                         
  -1   4   4       1078.63       1177.06        33.87 o                         
   0   4   4         53.55         61.93         6.04 o                         
   1   4   4          5.80         12.17         2.38 o                         
   2   4   4        614.49        599.71        19.53 o                         
   3   4   4       1193.55       1199.31        30.97 o                         
   4   4   4        561.17        535.06        12.23 o                         
   5   4   4        318.83        330.97         8.89 o                         
   6   4   4        142.22        153.21         6.71 o                         
   7   4   4         38.33         32.95         2.74 o                         
  -9   5   4          0.73          0.04         0.73 o                         
  -8   5   4         24.29         16.69         1.88 o                         
  -7   5   4        217.99        236.66         7.15 o                         
  -6   5   4        420.45        397.76         9.62 o                         
  -5   5   4        545.28        491.97        10.90 o                         
  -4   5   4        174.96        158.14         4.52 o                         
  -3   5   4        575.92        520.66        14.09 o                         
  -2   5   4         15.97         10.30         4.67 o                         
  -1   5   4        226.32        237.75         7.39 o                         
   0   5   4       1304.80       1391.72        32.65 o                         
   1   5   4       2608.66       3113.23        46.86 o                         
   2   5   4        210.67        213.62         5.96 o                         
   3   5   4          8.18          8.23         1.60 o                         
   4   5   4        420.92        412.03        14.71 o                         
   5   5   4         20.73         18.79         1.92 o                         
   6   5   4        329.25        311.16        14.35 o                         
  -8   6   4        189.80        189.63        12.02 o                         
  -7   6   4        264.67        297.43        10.84 o                         
  -6   6   4         36.39         39.80         2.66 o                         
  -5   6   4       1491.30       1530.65        43.95 o                         
  -4   6   4        127.36        136.95         5.62 o                         
  -3   6   4        143.70        139.12         4.18 o                         
  -2   6   4       1321.70       1294.44        21.26 o                         
  -1   6   4        496.27        492.42        11.12 o                         
   0   6   4         23.85         20.78         1.50 o                         
   1   6   4       3056.91       3367.67        50.30 o                         
   2   6   4       1908.83       1857.99        30.64 o                         
   3   6   4        189.48        188.01         7.49 o                         
   4   6   4       1044.85       1021.92        23.65 o                         
   5   6   4         59.02         64.05         4.10 o                         
   6   6   4          1.41          0.33         0.75 o                         
  -8   7   4         54.17         51.23         2.43 o                         
  -7   7   4         47.59         43.55         3.50 o                         
  -6   7   4          3.06          2.14         1.57 o                         
  -5   7   4        140.34        138.07         4.70 o                         
  -4   7   4         12.90         12.26         1.71 o                         
  -3   7   4        666.39        623.00        12.84 o                         
  -2   7   4         52.57         56.65         2.61 o                         
  -1   7   4        500.77        509.79         9.92 o                         
   0   7   4        867.65        863.01        15.15 o                         
   1   7   4        273.06        235.91         6.41 o                         
   2   7   4          3.10          6.84         1.38 o                         
   3   7   4        284.38        281.97         9.64 o                         
   4   7   4          5.40          6.02         1.86 o                         
   5   7   4        261.95        245.15        10.35 o                         
  -7   8   4         58.94         67.30         3.15 o                         
  -6   8   4        428.16        460.54        12.30 o                         
  -5   8   4        413.44        418.01        10.46 o                         
  -4   8   4         33.70         36.51         2.43 o                         
  -3   8   4        253.19        226.34         5.53 o                         
  -2   8   4        978.61        922.72        18.76 o                         
  -1   8   4          0.54          3.13         1.12 o                         
   0   8   4        414.99        430.37         8.66 o                         
   1   8   4        428.19        436.39         9.88 o                         
   2   8   4         28.15         22.49         1.97 o                         
   3   8   4        424.66        403.44         9.84 o                         
   4   8   4         99.22        101.72         3.64 o                         
   5   8   4         44.51         38.21         2.04 o                         
  -7   9   4          5.98          7.37         1.96 o                         
  -6   9   4         24.69         23.93         1.95 o                         
  -5   9   4         59.53         67.88         3.28 o                         
  -4   9   4        737.91        742.09        15.66 o                         
  -3   9   4          1.17          2.89         1.49 o                         
  -2   9   4         42.05         52.99         2.91 o                         
  -1   9   4        326.06        331.52         8.66 o                         
   0   9   4          1.04          3.05         1.20 o                         
   1   9   4         30.39         32.58         2.20 o                         
   2   9   4       1083.73        973.82        25.74 o                         
   3   9   4        110.91        103.42         5.32 o                         
   4   9   4         95.13         85.90         5.50 o                         
  -6  10   4         23.43         20.68         2.05 o                         
  -5  10   4          8.37          6.87         1.68 o                         
  -4  10   4        250.44        264.68        10.42 o                         
  -3  10   4         26.87         23.75         2.06 o                         
  -2  10   4        245.82        239.33         7.50 o                         
  -1  10   4          3.67          7.34         1.71 o                         
   0  10   4        990.15        947.64        18.41 o                         
   1  10   4         85.98        104.95         3.50 o                         
   2  10   4        216.17        195.36         6.94 o                         
   3  10   4        159.68        128.32         5.12 o                         
  -5  11   4        131.15        121.89         5.93 o                         
  -4  11   4         82.30         77.61         6.06 o                         
  -3  11   4         16.56         22.87         2.27 o                         
  -2  11   4         53.48         56.46         4.30 o                         
  -1  11   4        325.31        311.30         9.49 o                         
   0  11   4        273.21        290.05         8.66 o                         
   1  11   4        158.24        167.17         5.81 o                         
   2  11   4          9.15          7.37         1.45 o                         
  -3  12   4        284.67        224.66         8.84 o                         
  -2  12   4          3.05          1.86         0.87 o                         
  -1  12   4        211.92        172.98        20.85 o                         
   0  12   4         17.08         15.14         1.34 o                         
  -1 -13   5          2.40          0.80         1.34 o                         
  -3 -12   5          3.19          3.50         1.18 o                         
  -2 -12   5        203.12        217.30         7.53 o                         
  -1 -12   5        148.69        162.27         7.22 o                         
   0 -12   5        100.23        126.81         5.23 o                         
   1 -12   5         27.97         37.60         5.70 o                         
  -4 -11   5         38.52         35.43         3.40 o                         
  -3 -11   5          6.09          8.22         1.41 o                         
  -2 -11   5        136.67        148.31         5.03 o                         
  -1 -11   5        116.04        127.05         5.05 o                         
   0 -11   5          7.06          7.10         1.72 o                         
   1 -11   5         22.66         29.33         2.44 o                         
   2 -11   5        478.64        583.12        14.38 o                         
   3 -11   5        103.18        140.59        21.89 o                         
   4 -11   5          0.30          0.42         2.72 o                         
  -5 -10   5        157.30        148.22        10.69 o                         
  -4 -10   5         97.13        102.13         5.26 o                         
  -3 -10   5        126.69        120.08         4.24 o                         
  -2 -10   5        368.36        364.42         9.17 o                         
  -1 -10   5        992.65       1072.16        16.97 o                         
   0 -10   5        679.41        741.53        12.45 o                         
   1 -10   5        170.19        193.99         5.54 o                         
   2 -10   5         33.61         42.47         2.32 o                         
   3 -10   5        379.94        447.17        15.74 o                         
   4 -10   5         67.98         72.68         5.89 o                         
   5 -10   5         33.72         44.81         5.20 o                         
  -6  -9   5          3.10          4.10         1.06 o                         
  -5  -9   5         47.14         51.38         2.91 o                         
  -4  -9   5         58.73         56.51         2.72 o                         
  -3  -9   5        217.15        205.27         5.39 o                         
  -2  -9   5          6.27          5.81         1.13 o                         
  -1  -9   5        757.82        772.59        17.32 o                         
   0  -9   5        460.69        459.54         7.94 o                         
   1  -9   5        186.97        200.90         4.13 o                         
   2  -9   5        188.84        201.12         5.82 o                         
   3  -9   5         11.34         12.97         1.33 o                         
   4  -9   5        748.62        808.28        25.88 o                         
   5  -9   5          2.02          3.15         1.65 o                         
   6  -9   5         52.12         56.23         3.59 o                         
  -7  -8   5        126.57         98.05         3.63 o                         
  -6  -8   5         60.00         56.80         3.33 o                         
  -5  -8   5         19.71         16.32         1.74 o                         
  -4  -8   5        536.50        561.34        13.34 o                         
  -3  -8   5        145.20        155.77         4.99 o                         
  -2  -8   5        618.35        672.64        14.35 o                         
  -1  -8   5         48.55         56.13         1.99 o                         
   0  -8   5       3742.46       3776.67        61.33 o                         
   1  -8   5        239.52        237.49         4.85 o                         
   2  -8   5        167.65        184.52         3.96 o                         
   3  -8   5       1023.75       1056.59        23.55 o                         
   4  -8   5        179.88        178.90         6.70 o                         
   5  -8   5         36.25         36.39         3.15 o                         
   6  -8   5        621.75        680.88        28.06 o                         
  -7  -7   5         52.80         59.83         2.80 o                         
  -6  -7   5        452.72        462.85        13.86 o                         
  -5  -7   5         81.98         72.73         3.02 o                         
  -4  -7   5         64.25         50.72         2.57 o                         
  -3  -7   5        879.97        873.80        17.37 o                         
  -2  -7   5        165.20        136.78         4.17 o                         
  -1  -7   5        661.80        650.75         9.92 o                         
   0  -7   5       2710.43       2740.75        43.14 o                         
   1  -7   5         36.15         27.56         1.30 o                         
   2  -7   5         58.54         46.53         1.80 o                         
   3  -7   5        253.72        247.49         6.04 o                         
   4  -7   5        435.61        444.73        18.19 o                         
   5  -7   5        298.77        284.68         8.94 o                         
   6  -7   5         59.34         62.61         4.14 o                         
   7  -7   5        424.22        398.15        14.42 o                         
  -8  -6   5         84.51         75.08         3.38 o                         
  -7  -6   5        194.95        200.54         9.01 o                         
  -6  -6   5          1.91          2.81         1.11 o                         
  -5  -6   5         50.75         60.23         3.09 o                         
  -4  -6   5        872.48        892.34        15.21 o                         
  -3  -6   5        141.08        140.79         3.56 o                         
  -2  -6   5        252.01        234.35         6.62 o                         
  -1  -6   5       1568.47       1459.69        31.14 o                         
   0  -6   5        120.45        110.71         3.08 o                         
   1  -6   5          5.21          3.29         0.92 o                         
   2  -6   5        636.47        533.44         8.61 o                         
   3  -6   5         74.35         77.69         2.47 o                         
   4  -6   5        581.84        506.63        12.32 o                         
   5  -6   5        298.77        316.57        12.22 o                         
   6  -6   5        181.49        212.86         8.24 o                         
   7  -6   5         85.20         70.32         3.68 o                         
  -8  -5   5          7.34          8.74         1.22 o                         
  -7  -5   5        280.88        297.01         6.70 o                         
  -6  -5   5        100.20        112.19         3.77 o                         
  -5  -5   5         31.91         32.27         1.83 o                         
  -4  -5   5          4.27          7.42         1.20 o                         
  -3  -5   5        768.21        738.72        12.24 o                         
  -2  -5   5        160.75        147.84         5.71 o                         
  -1  -5   5       2738.58       2692.14        73.56 o                         
   0  -5   5       3853.65       3880.25       140.75 o                         
   1  -5   5         66.41         57.52         9.52 o                         
   2  -5   5         70.14         54.27         2.99 o                         
   3  -5   5       1020.02       1023.30        28.55 o                         
   4  -5   5        498.59        452.53        20.13 o                         
   5  -5   5         52.24         52.49         3.20 o                         
   6  -5   5        146.08        154.81         5.36 o                         
   7  -5   5        132.72        111.52         5.06 o                         
  -8  -4   5         18.77         24.91         1.42 o                         
  -7  -4   5          0.50          2.14         1.55 o                         
  -6  -4   5         50.91         47.85         2.93 o                         
  -5  -4   5        383.26        369.87         7.79 o                         
  -4  -4   5          2.64          2.98         0.95 o                         
  -3  -4   5         89.42         70.10         4.99 o                         
  -2  -4   5       1875.77       1742.57        37.72 o                         
  -1  -4   5        461.29        394.78        11.40 o                         
   0  -4   5          5.06         11.03         5.36 o                         
   1  -4   5       1377.61       1308.47       141.89 o                         
   2  -4   5        540.39        467.07        30.70 o                         
   3  -4   5        472.72        492.37        11.27 o                         
   4  -4   5       1116.74       1116.52        41.64 o                         
   5  -4   5        198.35        230.28         8.81 o                         
   6  -4   5         57.55         51.25         2.78 o                         
   7  -4   5        280.71        304.51         8.25 o                         
  -9  -3   5         22.67         18.99         1.58 o                         
  -8  -3   5         34.11         33.44         2.32 o                         
  -7  -3   5         15.47         16.83         1.95 o                         
  -6  -3   5        215.59        240.15         7.62 o                         
  -5  -3   5          6.95          9.89         1.82 o                         
  -4  -3   5       3634.28       3838.59        73.76 o                         
  -3  -3   5       1482.30       1498.55        37.82 o                         
  -2  -3   5       1232.89       1274.78        27.90 o                         
  -1  -3   5        267.23        181.04        10.51 o                         
   0  -3   5        880.19        839.22        25.37 o                         
   1  -3   5         24.24         22.92         3.15 o                         
   2  -3   5        913.98        891.52        32.08 o                         
   3  -3   5        133.82        117.19         3.60 o                         
   4  -3   5        107.82        126.76         4.84 o                         
   5  -3   5       1391.31       1410.59        35.80 o                         
   6  -3   5        392.66        383.65        11.96 o                         
   7  -3   5          4.94          3.16         1.37 o                         
  -9  -2   5          4.58          3.90         0.82 o                         
  -8  -2   5          8.48         15.43         1.64 o                         
  -7  -2   5         36.28         37.02         2.63 o                         
  -6  -2   5        812.30        879.14        16.67 o                         
  -5  -2   5         46.87         37.33         2.42 o                         
  -4  -2   5         39.85         44.65         4.02 o                         
  -3  -2   5        139.83        112.84         6.41 o                         
  -2  -2   5        255.23        197.43         8.84 o                         
  -1  -2   5          3.53          0.78         0.98 o                         
   0  -2   5       5055.67       5016.22       167.91 o                         
   1  -2   5        557.34        524.68        16.56 o                         
   2  -2   5        267.92        290.37        18.02 o                         
   3  -2   5       1147.72       1039.59        21.00 o                         
   4  -2   5       1120.74       1109.02        28.83 o                         
   5  -2   5        774.79        759.43        18.64 o                         
   6  -2   5        407.64        392.33        14.59 o                         
   7  -2   5         84.14         76.03         3.40 o                         
  -9  -1   5          0.44          0.27         1.10 o                         
  -8  -1   5          6.41          9.93         1.52 o                         
  -7  -1   5        158.83        172.09         5.33 o                         
  -6  -1   5        317.39        339.99         8.15 o                         
  -5  -1   5         91.13         87.04         3.58 o                         
  -4  -1   5       6778.65       7319.33       341.77 o                         
  -3  -1   5         74.64         63.96         3.45 o                         
  -2  -1   5        726.69        653.92        15.25 o                         
  -1  -1   5       2024.24       1969.12        52.61 o                         
   0  -1   5        258.96        301.57        13.10 o                         
   1  -1   5       4027.69       4391.27       115.45 o                         
   2  -1   5       1465.10       1738.57        70.48 o                         
   3  -1   5        174.83        153.82         4.62 o                         
   4  -1   5       1149.39       1102.93        18.30 o                         
   5  -1   5         68.92         62.06         3.13 o                         
   6  -1   5          0.95         -0.56         2.70 o                         
   7  -1   5        382.97        424.27        12.47 o                         
  -9   0   5          0.20          1.41         1.26 o                         
  -8   0   5         51.60         49.49         2.85 o                         
  -7   0   5         89.83        105.51         3.83 o                         
  -6   0   5        278.58        299.52         7.89 o                         
  -5   0   5         62.40        111.05         4.82 o                         
  -4   0   5        398.12        475.50        16.61 o                         
  -3   0   5       1650.48       1570.05        45.01 o                         
  -2   0   5         12.26          7.37         1.42 o                         
  -1   0   5        593.67        588.71        33.09 o                         
   0   0   5       1267.89       1317.51        62.21 o                         
   1   0   5        146.84        172.43         8.37 o                         
   2   0   5        115.50        174.33         8.22 o                         
   3   0   5       4265.23       4330.73        70.67 o                         
   4   0   5        159.10        156.05         4.34 o                         
   5   0   5        118.96        119.37         4.14 o                         
   6   0   5        690.71        643.79        17.66 o                         
   7   0   5          5.38          5.93         2.13 o                         
  -9   1   5         41.37         36.64         3.00 o                         
  -8   1   5        120.00        128.36         4.60 o                         
  -7   1   5        251.88        282.27         7.46 o                         
  -6   1   5        502.97        470.51        10.10 o                         
  -5   1   5       1706.13       1772.21        31.80 o                         
  -4   1   5         17.86         20.36         2.69 o                         
  -3   1   5       2902.19       3157.20        97.23 o                         
  -2   1   5          5.91          2.77         2.47 o                         
  -1   1   5         61.56         54.07         6.65 o                         
   0   1   5       2934.56       3270.41       106.26 o                         
   1   1   5        901.93        942.99        46.27 o                         
   2   1   5       3985.56       4402.36       141.99 o                         
   3   1   5        572.81        598.43        11.08 o                         
   4   1   5        898.86        865.04        16.15 o                         
   5   1   5          1.68          2.95         1.32 o                         
   6   1   5        198.82        212.14         6.46 o                         
   7   1   5         83.76         93.84         4.75 o                         
  -9   2   5          0.35          0.85         1.06 o                         
  -8   2   5          8.05          4.65         1.21 o                         
  -7   2   5         29.75         34.00         1.93 o                         
  -6   2   5          5.44          9.34         1.34 o                         
  -5   2   5        321.68        304.17         6.65 o                         
  -4   2   5       3190.26       3276.95        78.83 o                         
  -3   2   5         70.18         38.75         3.38 o                         
  -2   2   5         40.26         27.79         2.47 o                         
  -1   2   5       1537.54       1567.08        43.97 o                         
   0   2   5       1556.19       1870.13        83.32 o                         
   1   2   5         23.84         40.51         7.16 o                         
   2   2   5       5993.05       6527.66       120.53 o                         
   3   2   5          4.52          4.59         1.13 o                         
   4   2   5          1.16          2.12         1.25 o                         
   5   2   5        579.68        609.53        15.00 o                         
   6   2   5        181.61        189.82         5.88 o                         
   7   2   5          3.36          2.70         1.26 o                         
  -9   3   5         29.25         28.20         2.30 o                         
  -8   3   5         32.36         40.02         2.75 o                         
  -7   3   5         57.97         56.85         2.91 o                         
  -6   3   5        146.34        129.11         4.11 o                         
  -5   3   5        190.03        180.25         4.33 o                         
  -4   3   5        112.14        105.96         3.15 o                         
  -3   3   5          3.97          4.63         1.77 o                         
  -2   3   5       1273.50       1338.64        34.50 o                         
  -1   3   5        226.94        240.49         9.45 o                         
   0   3   5       1455.72       1856.98        46.91 o                         
   1   3   5        662.16        939.15        34.17 o                         
   2   3   5        921.68       1079.10        18.69 o                         
   3   3   5        253.11        223.54         6.55 o                         
   4   3   5       1152.93       1165.65        20.77 o                         
   5   3   5          0.24          1.98         1.46 o                         
   6   3   5        270.94        253.71         8.48 o                         
   7   3   5        297.85        241.08        13.41 o                         
  -9   4   5         21.75         16.40         1.58 o                         
  -8   4   5        262.69        254.09         9.95 o                         
  -7   4   5        107.81        106.54         4.96 o                         
  -6   4   5          1.93          2.05         1.15 o                         
  -5   4   5        885.67        895.33        20.51 o                         
  -4   4   5        653.12        594.74        14.03 o                         
  -3   4   5         10.31         16.46         1.68 o                         
  -2   4   5       2169.76       2404.45        59.56 o                         
  -1   4   5        426.39        438.18        17.98 o                         
   0   4   5          0.64          1.00         1.55 o                         
   1   4   5       2722.84       3437.69        57.54 o                         
   2   4   5       1152.50       1282.07        27.28 o                         
   3   4   5        139.37        129.27         4.90 o                         
   4   4   5          4.24          5.29         1.30 o                         
   5   4   5        292.17        326.98        10.88 o                         
   6   4   5         51.34         45.97         2.89 o                         
  -8   5   5          4.58          8.93         1.37 o                         
  -7   5   5        215.84        225.28        14.44 o                         
  -6   5   5          2.53          3.14         1.34 o                         
  -5   5   5         55.64         54.56         2.42 o                         
  -4   5   5        562.62        507.66        15.32 o                         
  -3   5   5         51.40         37.93         2.69 o                         
  -2   5   5        326.12        313.47         7.80 o                         
  -1   5   5       1092.11       1167.95        26.91 o                         
   0   5   5       1633.16       1846.45        33.33 o                         
   1   5   5        389.03        462.77         9.27 o                         
   2   5   5        248.31        283.63         8.19 o                         
   3   5   5       2861.98       2910.64        49.29 o                         
   4   5   5          2.16          1.54         1.98 o                         
   5   5   5        313.90        297.13        12.45 o                         
   6   5   5        365.69        347.98        13.10 o                         
  -8   6   5        373.15        383.94        10.83 o                         
  -7   6   5         71.10         76.19         3.85 o                         
  -6   6   5        234.36        242.10         7.02 o                         
  -5   6   5          8.39          8.19         1.41 o                         
  -4   6   5          0.43          3.49         1.26 o                         
  -3   6   5        898.03        844.51        16.47 o                         
  -2   6   5        208.91        181.62         5.62 o                         
  -1   6   5        298.94        288.65         9.74 o                         
   0   6   5       2183.75       2388.61        43.19 o                         
   1   6   5         47.44         66.37         2.82 o                         
   2   6   5         41.70         45.88         2.53 o                         
   3   6   5        858.12        855.28        20.27 o                         
   4   6   5        167.84        165.72         5.92 o                         
   5   6   5         49.28         49.52         4.21 o                         
   6   6   5          5.13          6.00         1.58 o                         
  -8   7   5         10.68          6.95         1.19 o                         
  -7   7   5         43.68         50.03         2.89 o                         
  -6   7   5          9.90         10.12         1.94 o                         
  -5   7   5          3.81          5.21         1.75 o                         
  -4   7   5       1447.27       1374.60        23.95 o                         
  -3   7   5         11.37         12.48         1.59 o                         
  -2   7   5         33.65         33.23         3.53 o                         
  -1   7   5       1849.14       1886.29        47.62 o                         
   0   7   5        500.24        474.51         9.59 o                         
   1   7   5         44.76         36.20         2.11 o                         
   2   7   5        485.73        527.79        10.15 o                         
   3   7   5         78.82         74.30         3.67 o                         
   4   7   5        117.76        125.84         5.18 o                         
   5   7   5         55.08         50.70         2.33 o                         
  -7   8   5         71.54         65.10         2.93 o                         
  -6   8   5         22.87         24.01         2.10 o                         
  -5   8   5          3.55          3.99         1.45 o                         
  -4   8   5        310.66        289.82         8.62 o                         
  -3   8   5        618.73        546.44        11.65 o                         
  -2   8   5        555.05        516.84        16.28 o                         
  -1   8   5        301.19        301.88        11.35 o                         
   0   8   5        528.99        534.77        12.22 o                         
   1   8   5          0.82          1.88         1.39 o                         
   2   8   5        200.58        222.56         8.04 o                         
   3   8   5        416.30        381.59        11.20 o                         
   4   8   5        454.40        460.50        13.66 o                         
  -7   9   5         10.75          6.68         1.72 o                         
  -6   9   5          0.39          0.32         1.01 o                         
  -5   9   5         30.47         34.44         2.63 o                         
  -4   9   5         60.43         49.88         2.79 o                         
  -3   9   5         27.45         36.67         2.54 o                         
  -2   9   5         43.74         66.00         4.66 o                         
  -1   9   5        224.18        199.61         6.59 o                         
   0   9   5          4.91          8.15         1.32 o                         
   1   9   5        551.88        548.37        12.72 o                         
   2   9   5         56.12         63.93         3.17 o                         
   3   9   5        199.40        179.46         5.79 o                         
  -6  10   5         43.16         42.20         3.88 o                         
  -5  10   5          1.93          3.34         1.14 o                         
  -4  10   5        224.69        222.51         8.54 o                         
  -3  10   5        288.70        262.21         9.46 o                         
  -2  10   5        156.39        148.71         8.70 o                         
  -1  10   5        457.59        475.33        14.84 o                         
   0  10   5        134.49        137.06         6.12 o                         
   1  10   5         42.45         40.33         2.30 o                         
   2  10   5         73.65         74.62         4.69 o                         
  -5  11   5         90.42         60.17         4.37 o                         
  -4  11   5         42.06         52.02         3.10 o                         
  -3  11   5         93.76         87.32         3.42 o                         
  -2  11   5        405.59        385.58        14.48 o                         
  -1  11   5         18.16         16.16         1.31 o                         
   0  11   5        135.36        126.03         6.95 o                         
   1  11   5         15.82         10.26         1.66 o                         
  -3 -12   6        100.31         83.30         6.05 o                         
  -2 -12   6         43.05         48.71         4.19 o                         
  -1 -12   6        130.28        143.79         6.20 o                         
   0 -12   6        556.55        712.93        21.15 o                         
   1 -12   6         65.28         76.87         3.67 o                         
  -4 -11   6         90.19         91.99         7.34 o                         
  -3 -11   6         57.31         65.00         3.78 o                         
  -2 -11   6          2.96          3.87         1.31 o                         
  -1 -11   6         52.45         51.92         3.15 o                         
   0 -11   6         72.09         84.60         3.55 o                         
   1 -11   6        763.69        980.36        22.73 o                         
   2 -11   6         43.95         57.33         4.61 o                         
   3 -11   6          9.50         15.42         2.91 o                         
   4 -11   6        164.80        172.07        17.66 o                         
  -5 -10   6         31.24         25.43         2.67 o                         
  -4 -10   6         28.88         32.61         2.28 o                         
  -3 -10   6         81.83         84.34         3.66 o                         
  -2 -10   6         56.45         65.65         3.78 o                         
  -1 -10   6        480.20        531.71        13.86 o                         
   0 -10   6        950.11       1001.43        22.65 o                         
   1 -10   6          2.62          0.99         1.13 o                         
   2 -10   6         84.10         88.09         4.75 o                         
   3 -10   6        149.34        154.66         7.36 o                         
   4 -10   6          0.40          2.24         1.33 o                         
   5 -10   6        133.28        134.11         6.38 o                         
  -6  -9   6        117.33        109.97         5.66 o                         
  -5  -9   6         20.58         20.31         1.74 o                         
  -4  -9   6          0.26          0.79         1.20 o                         
  -3  -9   6        316.21        335.94         6.95 o                         
  -2  -9   6        208.17        199.32         6.49 o                         
  -1  -9   6        132.62        115.75         3.41 o                         
   0  -9   6        134.46        143.14         3.75 o                         
   1  -9   6        490.77        534.35        15.46 o                         
   2  -9   6         46.26         49.50         2.65 o                         
   3  -9   6          4.04          2.02         1.21 o                         
   4  -9   6        351.04        382.15        11.64 o                         
   5  -9   6        121.72        123.74         7.22 o                         
  -7  -8   6         12.51          8.00         2.29 o                         
  -6  -8   6          4.40          4.16         1.23 o                         
  -5  -8   6        150.21        155.37         5.75 o                         
  -4  -8   6        230.61        247.57        11.42 o                         
  -3  -8   6        766.16        691.91        19.29 o                         
  -2  -8   6       1237.44       1260.23        18.69 o                         
  -1  -8   6        615.31        581.84        13.95 o                         
   0  -8   6         96.83        109.67         3.11 o                         
   1  -8   6        700.82        706.14        15.64 o                         
   2  -8   6        709.48        666.39        11.89 o                         
   3  -8   6         21.13         12.95         1.44 o                         
   4  -8   6          5.78          6.13         1.44 o                         
   5  -8   6        693.32        735.84        15.92 o                         
   6  -8   6          8.23          9.61         2.29 o                         
  -7  -7   6         36.01         30.23         1.86 o                         
  -6  -7   6          8.18         12.29         1.74 o                         
  -5  -7   6         28.43         28.44         2.03 o                         
  -4  -7   6         59.43         64.69         3.08 o                         
  -3  -7   6        229.71        201.94         5.26 o                         
  -2  -7   6        479.72        457.73         9.51 o                         
  -1  -7   6        532.58        536.47         9.92 o                         
   0  -7   6         81.81         88.90         2.46 o                         
   1  -7   6        244.17        219.51         7.24 o                         
   2  -7   6          7.30          5.45         1.10 o                         
   3  -7   6       1175.91       1088.75        18.56 o                         
   4  -7   6        641.87        619.01        14.07 o                         
   5  -7   6        187.76        187.77         6.05 o                         
   6  -7   6         51.01         55.28        12.33 o                         
  -8  -6   6         25.10         21.79         1.61 o                         
  -7  -6   6         24.95         29.41         1.78 o                         
  -6  -6   6        424.07        461.76         9.61 o                         
  -5  -6   6        494.25        540.39        14.00 o                         
  -4  -6   6        354.45        363.62         7.07 o                         
  -3  -6   6        581.88        579.25        11.90 o                         
  -2  -6   6        413.36        395.54        10.53 o                         
  -1  -6   6        395.01        394.59         8.10 o                         
   0  -6   6          9.07          7.00         0.95 o                         
   1  -6   6       1799.40       1798.09        48.59 o                         
   2  -6   6        379.60        369.05         7.73 o                         
   3  -6   6         88.17         89.68         3.02 o                         
   4  -6   6        257.56        261.09         7.96 o                         
   5  -6   6         84.47        100.03         4.37 o                         
   6  -6   6         10.90          9.16         2.35 o                         
   7  -6   6        211.82        162.80         9.73 o                         
  -8  -5   6          2.76          4.16         0.99 o                         
  -7  -5   6         36.90         45.64         2.08 o                         
  -6  -5   6          4.80          7.89         1.22 o                         
  -5  -5   6         16.32         17.98         1.63 o                         
  -4  -5   6        830.21        832.35        19.29 o                         
  -3  -5   6        194.65        159.00         5.54 o                         
  -2  -5   6        168.15        155.17         4.21 o                         
  -1  -5   6        754.63        682.96        20.45 o                         
   0  -5   6        563.15        501.88        17.25 o                         
   1  -5   6        844.97        877.91        27.42 o                         
   2  -5   6        733.35        652.57        13.44 o                         
   3  -5   6       2421.13       2409.94        44.38 o                         
   4  -5   6         32.57         35.48         2.24 o                         
   5  -5   6        470.40        459.39        16.73 o                         
   6  -5   6        244.80        238.54         9.35 o                         
   7  -5   6          6.79          8.55         1.49 o                         
  -8  -4   6          5.91         12.27         1.24 o                         
  -7  -4   6          0.29          0.35         1.18 o                         
  -6  -4   6          3.38          1.65         1.21 o                         
  -5  -4   6        227.61        232.19         5.71 o                         
  -4  -4   6         23.53         28.94         2.34 o                         
  -3  -4   6       1985.04       1934.95        31.90 o                         
  -2  -4   6        707.44        614.44        15.36 o                         
  -1  -4   6          6.88          5.58         1.46 o                         
   0  -4   6          3.63          9.26         2.90 o                         
   1  -4   6        773.16        653.58        27.07 o                         
   2  -4   6        146.30        145.77         3.96 o                         
   3  -4   6          8.03          5.45         1.10 o                         
   4  -4   6       1541.41       1519.14        34.01 o                         
   5  -4   6        116.65        133.42         8.20 o                         
   6  -4   6        466.07        464.04        15.97 o                         
   7  -4   6        289.29        288.24         7.35 o                         
  -8  -3   6        114.86        119.82         3.84 o                         
  -7  -3   6          8.77         14.31         1.76 o                         
  -6  -3   6          3.30          4.38         1.48 o                         
  -5  -3   6       3346.96       3644.48        52.30 o                         
  -4  -3   6        830.23        801.85        13.97 o                         
  -3  -3   6         79.04         81.94         4.66 o                         
  -2  -3   6       1567.72       1407.09        28.03 o                         
  -1  -3   6        399.44        324.77        20.46 o                         
   0  -3   6        328.97        288.18        13.91 o                         
   1  -3   6       2447.02       2312.70        79.79 o                         
   2  -3   6       1697.40       1594.86        37.21 o                         
   3  -3   6         84.50         98.94         3.46 o                         
   4  -3   6       1008.33       1040.65        30.16 o                         
   5  -3   6          8.05          8.51         1.96 o                         
   6  -3   6         93.37         91.60         4.71 o                         
   7  -3   6        111.09        105.58         4.35 o                         
  -9  -2   6         13.89         18.65         1.37 o                         
  -8  -2   6          0.17          1.23         1.14 o                         
  -7  -2   6          4.65          6.56         1.54 o                         
  -6  -2   6        356.13        402.20         8.75 o                         
  -5  -2   6         62.95         68.22         3.33 o                         
  -4  -2   6        144.82        188.08         5.20 o                         
  -3  -2   6       1047.05        952.47        27.32 o                         
  -2  -2   6          0.43          3.22         1.32 o                         
  -1  -2   6        137.96        114.70         4.52 o                         
   0  -2   6       1618.31       1584.56        55.55 o                         
   1  -2   6        123.48        131.96         8.35 o                         
   2  -2   6       1209.01       1173.36        34.14 o                         
   3  -2   6       5757.28       5870.49        92.01 o                         
   4  -2   6        618.22        583.52        13.28 o                         
   5  -2   6        310.35        274.90        11.82 o                         
   6  -2   6        197.10        185.93         7.12 o                         
   7  -2   6         65.17         65.78         2.79 o                         
  -9  -1   6        114.91        112.62         3.72 o                         
  -8  -1   6        113.95        146.21         3.92 o                         
  -7  -1   6        122.61        137.56         4.69 o                         
  -6  -1   6        522.12        597.14        13.14 o                         
  -5  -1   6        665.34        708.08        14.21 o                         
  -4  -1   6        183.49        393.39        35.98 o                         
  -3  -1   6        201.49        176.86         5.84 o                         
  -2  -1   6       1260.30       1165.82        29.24 o                         
  -1  -1   6        290.85        265.50        10.43 o                         
   0  -1   6        383.46        358.46        15.85 o                         
   1  -1   6       1860.46       1849.82        51.92 o                         
   2  -1   6         94.97         87.48         5.08 o                         
   3  -1   6        281.05        277.58         6.72 o                         
   4  -1   6         15.29         16.58         1.85 o                         
   5  -1   6         52.33         48.65         2.97 o                         
   6  -1   6         76.74         75.89         7.67 o                         
   7  -1   6        265.20        278.42        17.30 o                         
  -9   0   6          1.48          1.34         0.94 o                         
  -8   0   6         25.14         28.11         1.85 o                         
  -7   0   6        315.02        354.75         8.70 o                         
  -6   0   6        276.46        293.73         7.93 o                         
  -5   0   6        165.42        144.63         6.06 o                         
  -4   0   6       1717.73       1683.55        27.44 o                         
  -3   0   6         45.31         32.92         3.19 o                         
  -2   0   6        579.59        556.95        15.19 o                         
  -1   0   6       3274.99       3440.86        86.58 o                         
   0   0   6       1086.52       1189.75        63.75 o                         
   1   0   6         33.27         58.41         4.25 o                         
   2   0   6       1807.22       1827.99        33.39 o                         
   3   0   6       1053.28       1070.79        17.02 o                         
   4   0   6         28.52         29.72         1.87 o                         
   5   0   6       1148.43       1098.87        23.09 o                         
   6   0   6        119.63        117.08         5.69 o                         
   7   0   6          0.56          1.29         1.04 o                         
  -9   1   6         79.10         69.82         4.12 o                         
  -8   1   6        163.02        176.03         4.78 o                         
  -7   1   6        318.85        309.83         7.31 o                         
  -6   1   6         39.08         33.84         2.29 o                         
  -5   1   6        312.80        343.39         8.31 o                         
  -4   1   6         39.93         51.46         2.96 o                         
  -3   1   6       1100.93       1029.87        24.22 o                         
  -2   1   6        427.08        364.34        15.70 o                         
  -1   1   6          2.89          1.58         1.23 o                         
   0   1   6       4585.50       5064.32       163.35 o                         
   1   1   6        408.46        394.59        16.57 o                         
   2   1   6        449.17        462.05        10.44 o                         
   3   1   6       1715.18       1810.36        30.05 o                         
   4   1   6        244.51        240.15         6.40 o                         
   5   1   6         81.53         62.79         3.12 o                         
   6   1   6        396.59        407.15        12.77 o                         
   7   1   6        391.74        326.14        10.28 o                         
  -9   2   6         25.22         19.38         1.79 o                         
  -8   2   6         73.74         73.31         2.95 o                         
  -7   2   6         98.17        120.44         4.32 o                         
  -6   2   6        153.32        174.79         5.54 o                         
  -5   2   6        234.62        225.01         5.89 o                         
  -4   2   6        314.00        273.14         7.02 o                         
  -3   2   6        605.69        621.47        16.15 o                         
  -2   2   6        450.07        408.29        15.22 o                         
  -1   2   6       2354.48       2476.66        79.42 o                         
   0   2   6        610.11        792.99        32.61 o                         
   1   2   6       2245.47       2869.07        99.53 o                         
   2   2   6         31.55         23.06         1.84 o                         
   3   2   6          2.65          6.06         1.33 o                         
   4   2   6        705.95        718.57        14.09 o                         
   5   2   6         59.15         78.33         3.77 o                         
   6   2   6        176.07        160.05         6.02 o                         
  -9   3   6         25.21         20.33         2.22 o                         
  -8   3   6         50.41         39.16         2.39 o                         
  -7   3   6        170.89        184.63         6.60 o                         
  -6   3   6        597.41        567.47        15.89 o                         
  -5   3   6          3.81          6.52         1.47 o                         
  -4   3   6          9.77          3.64         1.12 o                         
  -3   3   6       1508.36       1430.07        37.47 o                         
  -2   3   6         95.66        108.76         6.46 o                         
  -1   3   6        982.13       1004.40        47.19 o                         
   0   3   6       2577.50       2969.79        85.70 o                         
   1   3   6        100.00        149.46         5.24 o                         
   2   3   6         13.09          9.22         1.31 o                         
   3   3   6       2720.17       2838.68        48.63 o                         
   4   3   6         32.60         32.15         2.33 o                         
   5   3   6        143.54        141.60         6.35 o                         
   6   3   6        676.42        664.95        23.46 o                         
  -9   4   6         37.88         32.64         3.56 o                         
  -8   4   6        193.70        197.20         7.15 o                         
  -7   4   6         47.81         52.28         3.36 o                         
  -6   4   6        753.31        733.26        14.39 o                         
  -5   4   6          7.58          6.44         1.35 o                         
  -4   4   6         53.13         53.02         3.00 o                         
  -3   4   6        600.29        586.64        15.06 o                         
  -2   4   6        353.36        320.38        12.73 o                         
  -1   4   6        229.71        247.16         7.11 o                         
   0   4   6       1198.18       1463.15        23.14 o                         
   1   4   6       1046.71       1412.29        25.44 o                         
   2   4   6        133.01        160.46         5.80 o                         
   3   4   6        207.11        235.87         6.27 o                         
   4   4   6        596.30        681.15        19.06 o                         
   5   4   6        161.74        182.15         6.24 o                         
   6   4   6         74.77         58.65         3.12 o                         
  -8   5   6         15.70         18.15         2.05 o                         
  -7   5   6          2.50          0.62         1.59 o                         
  -6   5   6         51.09         50.17         2.58 o                         
  -5   5   6         55.75         48.36         2.66 o                         
  -4   5   6        130.17        135.38         5.22 o                         
  -3   5   6        239.36        221.52         6.99 o                         
  -2   5   6       1228.97       1274.95        26.14 o                         
  -1   5   6       2705.71       2786.01        50.53 o                         
   0   5   6        336.00        379.29         8.18 o                         
   1   5   6        210.41        296.93         6.81 o                         
   2   5   6         22.14         25.43         2.37 o                         
   3   5   6        328.85        328.34         8.09 o                         
   4   5   6        452.34        423.92        12.83 o                         
   5   5   6        346.15        317.50        16.67 o                         
  -8   6   6          4.67          4.31         1.11 o                         
  -7   6   6        130.20        118.52         5.25 o                         
  -6   6   6         71.89         72.93         4.41 o                         
  -5   6   6         85.53         85.90         3.43 o                         
  -4   6   6         81.32         77.42         3.77 o                         
  -3   6   6       2565.85       2589.66        46.90 o                         
  -2   6   6          1.37          3.51         1.22 o                         
  -1   6   6         66.67         73.90         3.87 o                         
   0   6   6        757.38        851.69        15.55 o                         
   1   6   6         10.08          9.14         1.40 o                         
   2   6   6        255.45        281.77         7.61 o                         
   3   6   6        190.16        189.55         6.59 o                         
   4   6   6        292.12        307.82         8.60 o                         
   5   6   6         91.20         94.69         5.75 o                         
  -8   7   6         42.90         36.61         2.59 o                         
  -7   7   6         20.13         26.80         2.34 o                         
  -6   7   6         17.09         15.10         1.70 o                         
  -5   7   6        400.15        397.87        10.88 o                         
  -4   7   6        229.38        204.68         7.97 o                         
  -3   7   6        291.15        312.82         8.79 o                         
  -2   7   6        248.76        245.26         8.44 o                         
  -1   7   6        476.56        449.82        10.72 o                         
   0   7   6         21.53         30.23         2.49 o                         
   1   7   6        681.49        785.11        18.68 o                         
   2   7   6       1031.34       1135.30        29.92 o                         
   3   7   6         23.81         27.06         2.40 o                         
   4   7   6        339.63        326.95         8.55 o                         
  -7   8   6        283.73        253.23        13.46 o                         
  -6   8   6         27.43         26.99         2.43 o                         
  -5   8   6          0.56          1.46         1.18 o                         
  -4   8   6        573.31        566.87        16.06 o                         
  -3   8   6          6.04          5.31         1.51 o                         
  -2   8   6         96.19         92.39         4.89 o                         
  -1   8   6        132.82        136.40         4.34 o                         
   0   8   6        256.39        257.94        11.56 o                         
   1   8   6         77.19         91.12         3.57 o                         
   2   8   6        214.77        210.74         6.89 o                         
   3   8   6        423.22        420.90        11.45 o                         
   4   8   6         45.87         37.34         2.70 o                         
  -6   9   6        334.18        314.37        16.30 o                         
  -5   9   6        156.22        154.90         8.24 o                         
  -4   9   6        158.58        142.79         5.58 o                         
  -3   9   6        111.78        112.65         5.09 o                         
  -2   9   6        132.46        122.63         5.32 o                         
  -1   9   6         19.35         14.52         1.88 o                         
   0   9   6        578.93        598.45        24.79 o                         
   1   9   6         91.74         84.18         3.62 o                         
   2   9   6         38.46         37.91         2.86 o                         
   3   9   6        126.48        117.06         6.33 o                         
  -5  10   6         91.78         89.84         4.24 o                         
  -4  10   6        144.64        137.97         6.51 o                         
  -3  10   6          3.25          1.97         1.29 o                         
  -2  10   6        266.96        270.03         7.76 o                         
  -1  10   6        382.22        374.09         9.73 o                         
   0  10   6         18.92         17.73         2.69 o                         
   1  10   6        267.54        273.91        13.07 o                         
  -4  11   6          8.50          6.54         0.86 o                         
  -3  11   6        330.59        312.32         9.34 o                         
  -2  11   6         86.03         68.45         3.92 o                         
  -1  11   6          3.82          2.99         1.11 o                         
   0  11   6         32.18         27.30         2.95 o                         
  -2 -12   7        253.76        265.33        15.53 o                         
  -1 -12   7         57.77         71.43         6.45 o                         
   0 -12   7         19.88         25.20         3.31 o                         
   1 -12   7          1.51          5.85         2.26 o                         
  -4 -11   7          0.00          0.99         1.58 o                         
  -3 -11   7         61.05         72.77         3.87 o                         
  -2 -11   7        306.89        355.38        23.29 o                         
  -1 -11   7        144.77        141.86         5.89 o                         
   0 -11   7         15.01         17.81         2.13 o                         
   1 -11   7         41.60         51.45         3.12 o                         
   2 -11   7         69.08         85.36         6.11 o                         
   3 -11   7         29.25         43.87         5.41 o                         
  -5 -10   7         44.47         43.25         3.17 o                         
  -4 -10   7        324.92        311.41        11.23 o                         
  -3 -10   7         94.77         93.50         4.72 o                         
  -2 -10   7        756.88        803.15        28.93 o                         
  -1 -10   7        169.63        184.00         6.45 o                         
   0 -10   7         69.64         68.83         3.29 o                         
   1 -10   7        394.13        411.05        10.53 o                         
   2 -10   7        187.30        220.43         6.28 o                         
   3 -10   7         77.68         89.10         5.03 o                         
   4 -10   7        186.63        226.58         6.91 o                         
  -6  -9   7         24.35         22.22         2.82 o                         
  -5  -9   7         42.41         41.97         4.22 o                         
  -4  -9   7         59.05         47.20         4.92 o                         
  -3  -9   7        800.38        815.85        28.38 o                         
  -2  -9   7        570.00        582.11        17.35 o                         
  -1  -9   7          0.72          1.48         1.14 o                         
   0  -9   7        344.90        361.33         8.35 o                         
   1  -9   7          0.50          3.03         1.34 o                         
   2  -9   7         96.77        101.91         3.86 o                         
   3  -9   7        834.86        898.05        29.36 o                         
   4  -9   7         90.23         98.46         4.02 o                         
   5  -9   7          6.01          9.88         2.92 o                         
  -6  -8   7        169.78        157.34         4.68 o                         
  -5  -8   7        281.84        307.27         7.81 o                         
  -4  -8   7          2.43          0.06         1.64 o                         
  -3  -8   7        164.60        152.95         4.92 o                         
  -2  -8   7         92.60         89.69         4.01 o                         
  -1  -8   7        324.08        313.12         7.32 o                         
   0  -8   7        189.20        198.06         4.87 o                         
   1  -8   7         23.46         26.56         1.87 o                         
   2  -8   7        285.06        291.78         7.70 o                         
   3  -8   7          4.73          9.07         1.67 o                         
   4  -8   7        590.18        611.46        15.26 o                         
   5  -8   7        136.48        152.41         5.55 o                         
  -7  -7   7         18.06         25.12         2.74 o                         
  -6  -7   7        109.71        116.40         3.50 o                         
  -5  -7   7         10.25          6.81         1.48 o                         
  -4  -7   7        650.39        623.84        19.77 o                         
  -3  -7   7        134.69        145.83         3.99 o                         
  -2  -7   7        416.56        443.35        10.58 o                         
  -1  -7   7        678.80        701.29        21.80 o                         
   0  -7   7        148.57        133.05         4.01 o                         
   1  -7   7        223.57        223.50         6.14 o                         
   2  -7   7       1676.51       1693.48        42.47 o                         
   3  -7   7        776.73        777.15        14.86 o                         
   4  -7   7         12.52         12.97         1.67 o                         
   5  -7   7        326.59        345.34         8.70 o                         
   6  -7   7         91.64         91.86         4.09 o                         
  -7  -6   7          0.63          0.34         0.85 o                         
  -6  -6   7         52.31         64.08         2.82 o                         
  -5  -6   7        208.14        201.98         5.50 o                         
  -4  -6   7        118.77        106.30         4.90 o                         
  -3  -6   7        293.20        300.25         7.17 o                         
  -2  -6   7        995.52        943.36        19.72 o                         
  -1  -6   7         24.07         27.90         1.80 o                         
   0  -6   7        190.00        170.36         5.25 o                         
   1  -6   7       1423.33       1347.67        22.24 o                         
   2  -6   7        285.65        273.21         8.44 o                         
   3  -6   7        125.10        124.68         3.87 o                         
   4  -6   7        615.49        657.46        15.80 o                         
   5  -6   7          4.25          2.82         1.43 o                         
   6  -6   7        184.47        165.80        11.48 o                         
  -8  -5   7         38.70         42.45         2.47 o                         
  -7  -5   7         19.66         26.36         1.86 o                         
  -6  -5   7        124.17        137.38         3.94 o                         
  -5  -5   7        639.38        677.73        11.74 o                         
  -4  -5   7         77.90         73.37         3.01 o                         
  -3  -5   7          0.08          4.05         1.65 o                         
  -2  -5   7       1341.71       1276.02        21.91 o                         
  -1  -5   7         24.93         12.45         1.43 o                         
   0  -5   7        156.41        132.04         3.67 o                         
   1  -5   7        633.72        573.18        10.59 o                         
   2  -5   7        958.83        913.63        16.82 o                         
   3  -5   7        124.09        146.89         5.94 o                         
   4  -5   7         56.64         43.51         3.09 o                         
   5  -5   7        602.04        580.93        19.37 o                         
   6  -5   7         96.26        100.94         3.93 o                         
  -8  -4   7         27.82         28.45         1.95 o                         
  -7  -4   7        278.46        302.71         8.19 o                         
  -6  -4   7        356.95        408.04         8.50 o                         
  -5  -4   7          2.93          4.20         1.05 o                         
  -4  -4   7        136.39        118.42         4.31 o                         
  -3  -4   7        475.50        424.36        10.19 o                         
  -2  -4   7        432.64        414.74        10.34 o                         
  -1  -4   7        307.40        256.20        12.16 o                         
   0  -4   7       3096.52       2930.50        58.32 o                         
   1  -4   7        403.33        371.97         9.87 o                         
   2  -4   7        647.28        593.56        11.57 o                         
   3  -4   7       2016.19       1942.38        30.90 o                         
   4  -4   7         22.71         31.71         2.77 o                         
   5  -4   7        107.95        120.89         5.21 o                         
   6  -4   7        295.81        288.52         9.03 o                         
  -8  -3   7         14.30         24.75         1.71 o                         
  -7  -3   7         26.73         32.45         2.12 o                         
  -6  -3   7       1808.23       2028.25        30.02 o                         
  -5  -3   7        123.64        131.00         3.83 o                         
  -4  -3   7          1.84          1.05         0.95 o                         
  -3  -3   7        186.86        160.40         4.26 o                         
  -2  -3   7         84.14         47.32         3.43 o                         
  -1  -3   7       1389.95       1309.05        79.42 o                         
   0  -3   7       2761.22       2769.09        94.09 o                         
   1  -3   7        346.38        340.02        11.06 o                         
   2  -3   7        780.23        760.27        13.81 o                         
   3  -3   7         35.40         30.92         1.95 o                         
   4  -3   7        641.24        682.98        18.03 o                         
   5  -3   7        134.44        119.76         5.16 o                         
   6  -3   7         14.91          9.61         1.76 o                         
   7  -3   7        243.09        196.53        13.14 o                         
  -8  -2   7         46.92         52.88         2.16 o                         
  -7  -2   7        374.77        466.50         9.62 o                         
  -6  -2   7         15.75         19.00         1.73 o                         
  -5  -2   7        961.88       1082.35        18.16 o                         
  -4  -2   7        761.43        713.71        11.57 o                         
  -3  -2   7         58.45         49.07         2.80 o                         
  -2  -2   7        572.50        540.24        17.36 o                         
  -1  -2   7       1716.30       1636.16        45.84 o                         
   0  -2   7        566.29        578.62        24.27 o                         
   1  -2   7        549.46        513.36        17.58 o                         
   2  -2   7       1214.15       1223.20        21.74 o                         
   3  -2   7        698.51        734.19        13.37 o                         
   4  -2   7        200.70        191.53         6.59 o                         
   5  -2   7        413.53        423.49        13.74 o                         
   6  -2   7        296.19        281.29         8.04 o                         
   7  -2   7          7.36          5.21         1.69 o                         
  -9  -1   7         64.53         54.42         5.95 o                         
  -8  -1   7          7.27         11.43         1.33 o                         
  -7  -1   7         48.96         50.57         2.95 o                         
  -6  -1   7        435.53        461.99         9.65 o                         
  -5  -1   7        464.63        490.12        10.20 o                         
  -4  -1   7        194.67        242.31         6.25 o                         
  -3  -1   7        983.20        918.93        34.15 o                         
  -2  -1   7        580.83        528.15        14.84 o                         
  -1  -1   7        869.53        904.42        23.47 o                         
   0  -1   7       1921.87       1943.56        69.04 o                         
   1  -1   7       1635.05       1600.04        35.63 o                         
   2  -1   7         36.68         42.48         2.60 o                         
   3  -1   7         12.23         18.20         1.79 o                         
   4  -1   7        283.17        288.75         7.96 o                         
   5  -1   7         42.04         36.33         3.71 o                         
   6  -1   7        375.18        360.80        10.34 o                         
  -9   0   7          4.63          5.45         1.94 o                         
  -8   0   7         73.23         84.54         3.86 o                         
  -7   0   7         18.74         13.09         1.63 o                         
  -6   0   7         39.30         39.57         2.55 o                         
  -5   0   7        243.63        238.12         6.53 o                         
  -4   0   7        246.33        230.54         5.54 o                         
  -3   0   7         22.84         22.63         3.04 o                         
  -2   0   7        917.56        869.15        22.75 o                         
  -1   0   7       2185.02       2325.17        64.12 o                         
   0   0   7        608.70        823.63        50.71 o                         
   1   0   7       4003.65       4323.83        81.77 o                         
   2   0   7        786.43        836.19        16.93 o                         
   3   0   7          9.16          6.12         1.24 o                         
   4   0   7        840.51        853.34        15.77 o                         
   5   0   7        425.47        428.36        11.58 o                         
   6   0   7        165.30        139.98         8.06 o                         
  -9   1   7         59.03         51.06         4.53 o                         
  -8   1   7          4.32          3.98         0.98 o                         
  -7   1   7        244.47        276.57         6.91 o                         
  -6   1   7        341.31        372.11         8.12 o                         
  -5   1   7        140.25        147.54         5.31 o                         
  -4   1   7         13.11         23.83         1.96 o                         
  -3   1   7        932.67        889.54        27.57 o                         
  -2   1   7        148.26        141.91         9.31 o                         
  -1   1   7        626.35        606.09        23.17 o                         
   0   1   7        298.48        253.11        10.34 o                         
   1   1   7         59.91         70.70         3.04 o                         
   2   1   7       1698.62       1777.98        29.25 o                         
   3   1   7         64.40         50.93         2.85 o                         
   4   1   7        223.49        238.61         6.53 o                         
   5   1   7        634.82        651.74        19.54 o                         
   6   1   7        371.53        310.54        13.26 o                         
  -9   2   7          7.30         10.76         2.84 o                         
  -8   2   7         17.57         27.09         1.95 o                         
  -7   2   7          3.63          3.83         1.68 o                         
  -6   2   7        325.26        300.23         7.41 o                         
  -5   2   7        667.88        649.73        14.83 o                         
  -4   2   7          8.27          5.86         1.78 o                         
  -3   2   7         42.16         28.83         2.25 o                         
  -2   2   7       4519.05       4943.98        85.81 o                         
  -1   2   7         56.57         64.63         3.16 o                         
   0   2   7       1122.40       1197.11        22.01 o                         
   1   2   7       1105.43       1284.84        25.24 o                         
   2   2   7         81.20         68.14         3.29 o                         
   3   2   7        515.07        494.89        10.59 o                         
   4   2   7       1890.68       1986.20        34.14 o                         
   5   2   7         10.81         14.06         2.15 o                         
   6   2   7        178.29        164.88        12.59 o                         
  -9   3   7          5.08          2.08         1.64 o                         
  -8   3   7          2.85          4.78         1.47 o                         
  -7   3   7         45.64         45.15         2.53 o                         
  -6   3   7         28.46         41.97         2.75 o                         
  -5   3   7        112.88         94.33         4.48 o                         
  -4   3   7        666.46        631.79        26.05 o                         
  -3   3   7        249.40        257.57         8.57 o                         
  -2   3   7       1764.02       1899.58        47.17 o                         
  -1   3   7        214.74        197.20         6.73 o                         
   0   3   7        305.52        309.85         7.46 o                         
   1   3   7        153.62        186.67         5.83 o                         
   2   3   7       1801.76       2053.06        50.38 o                         
   3   3   7        598.18        644.84        13.79 o                         
   4   3   7        334.47        324.40         8.84 o                         
   5   3   7        727.10        764.07        18.01 o                         
   6   3   7         86.42         80.69         4.22 o                         
  -8   4   7         12.96         20.11         1.77 o                         
  -7   4   7         36.43         27.86         2.25 o                         
  -6   4   7         18.06         24.55         2.26 o                         
  -5   4   7         83.88         76.60         4.43 o                         
  -4   4   7        249.92        234.37         7.74 o                         
  -3   4   7        876.69        817.61        22.07 o                         
  -2   4   7         18.70         15.21         2.04 o                         
  -1   4   7         66.89         75.39         2.80 o                         
   0   4   7       1207.01       1459.75        34.89 o                         
   1   4   7         20.85         29.95         2.39 o                         
   2   4   7          0.92          2.66         1.30 o                         
   3   4   7        731.02        828.84        17.23 o                         
   4   4   7        115.91        121.32         5.56 o                         
   5   4   7        114.02        117.50         4.86 o                         
  -8   5   7          0.36         -0.22         0.94 o                         
  -7   5   7         66.51         64.43         4.28 o                         
  -6   5   7        135.97        130.12         4.81 o                         
  -5   5   7         84.76         79.31         4.55 o                         
  -4   5   7        823.42        796.35        18.53 o                         
  -3   5   7        204.57        228.10         5.55 o                         
  -2   5   7        806.19        799.30        20.82 o                         
  -1   5   7       1110.68       1119.83        22.50 o                         
   0   5   7        272.09        304.55         6.47 o                         
   1   5   7       2369.04       3193.59        47.69 o                         
   2   5   7        473.01        607.73        16.49 o                         
   3   5   7         40.79         40.72         2.96 o                         
   4   5   7        456.36        491.30        13.80 o                         
   5   5   7        152.58        149.73         7.45 o                         
  -8   6   7         19.66         18.84         4.04 o                         
  -7   6   7         25.39         24.12         1.92 o                         
  -6   6   7         68.09         67.74         4.83 o                         
  -5   6   7        244.29        234.29         8.57 o                         
  -4   6   7        752.59        738.30        19.20 o                         
  -3   6   7        197.70        187.37         5.31 o                         
  -2   6   7         44.57         49.62         2.52 o                         
  -1   6   7          9.42          8.39         1.29 o                         
   0   6   7          3.03          4.84         1.15 o                         
   1   6   7         29.27         42.61         2.31 o                         
   2   6   7        802.29       1038.90        22.20 o                         
   3   6   7        627.12        654.56        15.96 o                         
   4   6   7        122.84        122.10         4.17 o                         
  -7   7   7         22.79         21.27         1.90 o                         
  -6   7   7        287.28        306.54        14.22 o                         
  -5   7   7        115.61        117.27         4.70 o                         
  -4   7   7         26.38         32.52         2.78 o                         
  -3   7   7         23.10         23.91         2.18 o                         
  -2   7   7       1326.05       1318.92        43.88 o                         
  -1   7   7        107.34         99.07         5.14 o                         
   0   7   7        452.64        533.11        14.34 o                         
   1   7   7        923.92       1179.90        24.36 o                         
   2   7   7        237.15        296.76        12.12 o                         
   3   7   7         59.84         53.55         4.06 o                         
   4   7   7        890.36        752.83        22.23 o                         
  -7   8   7          0.30         -1.18         1.94 o                         
  -6   8   7         72.69         79.00         4.14 o                         
  -5   8   7        344.30        340.43        12.32 o                         
  -4   8   7          4.31          4.72         1.44 o                         
  -3   8   7        291.10        273.27        11.17 o                         
  -2   8   7        739.53        751.34        22.37 o                         
  -1   8   7          5.58          5.50         1.57 o                         
   0   8   7        328.75        326.00        10.08 o                         
   1   8   7        355.20        404.63        11.12 o                         
   2   8   7        344.58        347.81        10.08 o                         
   3   8   7        242.98        246.58        14.22 o                         
  -6   9   7        252.01        194.98        10.74 o                         
  -5   9   7         28.73         33.60         2.82 o                         
  -4   9   7          3.19          5.72         1.53 o                         
  -3   9   7        502.32        493.59        14.29 o                         
  -2   9   7         41.04         31.24         2.01 o                         
  -1   9   7         44.07         34.06         2.36 o                         
   0   9   7        203.13        212.28         8.11 o                         
   1   9   7         40.87         33.57         3.08 o                         
   2   9   7        256.31        246.85        20.00 o                         
  -5  10   7         94.11         71.19         3.95 o                         
  -4  10   7         48.32         45.92         3.22 o                         
  -3  10   7         65.65         65.69         3.16 o                         
  -2  10   7        158.20        145.80         9.12 o                         
  -1  10   7         84.90         71.91         5.29 o                         
   0  10   7          6.00          6.64         1.29 o                         
   1  10   7        642.37        563.92        27.47 o                         
  -1 -12   8         81.09         84.54         6.88 o                         
   0 -12   8         98.42         81.09         5.42 o                         
   1 -12   8          1.46          1.29         1.34 o                         
  -3 -11   8        216.12        209.88        22.52 o                         
  -2 -11   8        467.76        485.27        15.29 o                         
  -1 -11   8         63.44         59.50         4.05 o                         
   0 -11   8        316.12        385.01        11.14 o                         
   1 -11   8        116.97        130.59         8.13 o                         
   2 -11   8         10.62         11.98         1.94 o                         
  -5 -10   8         72.44         58.96         3.51 o                         
  -4 -10   8         40.12         35.68         2.89 o                         
  -3 -10   8          5.62          6.12         2.50 o                         
  -2 -10   8        228.70        254.26         7.25 o                         
  -1 -10   8          6.69          7.18         1.46 o                         
   0 -10   8         65.00         64.91         3.33 o                         
   1 -10   8        191.37        231.36         7.44 o                         
   2 -10   8        159.12        179.11         5.44 o                         
   3 -10   8         88.75         96.55         4.66 o                         
   4 -10   8        169.44        145.41         9.43 o                         
  -6  -9   8        208.34        162.68         9.57 o                         
  -5  -9   8         15.70         17.40         3.00 o                         
  -4  -9   8        472.51        485.00        27.00 o                         
  -3  -9   8         58.19         57.65         3.63 o                         
  -2  -9   8          4.76          3.97         1.75 o                         
  -1  -9   8        200.71        216.86         7.00 o                         
   0  -9   8         19.13         16.33         1.76 o                         
   1  -9   8        230.39        230.50         6.61 o                         
   2  -9   8        591.62        691.55        18.33 o                         
   3  -9   8        226.02        249.29         8.06 o                         
   4  -9   8          0.02          2.00         1.59 o                         
  -6  -8   8         71.32         68.38         3.96 o                         
  -5  -8   8        510.92        512.55        17.02 o                         
  -4  -8   8         42.22         32.74         3.35 o                         
  -3  -8   8        240.10        219.09         6.74 o                         
  -2  -8   8        104.09        114.60         4.05 o                         
  -1  -8   8         15.22         21.11         2.04 o                         
   0  -8   8        561.34        563.14        12.29 o                         
   1  -8   8        798.11        868.53        23.94 o                         
   2  -8   8          8.73          7.78         1.37 o                         
   3  -8   8        127.11        158.80         5.28 o                         
   4  -8   8        162.78        188.27         5.97 o                         
   5  -8   8         17.31         28.40         8.97 o                         
  -7  -7   8         27.38         26.92         2.64 o                         
  -6  -7   8         15.16         12.45         1.56 o                         
  -5  -7   8         18.02         17.52         1.98 o                         
  -4  -7   8         21.87         21.82         2.15 o                         
  -3  -7   8          7.77          7.40         1.80 o                         
  -2  -7   8         87.61        102.46         4.32 o                         
  -1  -7   8        160.04        137.99         4.37 o                         
   0  -7   8        476.93        419.42        13.34 o                         
   1  -7   8       2827.07       2821.53        64.14 o                         
   2  -7   8        609.55        595.94        17.46 o                         
   3  -7   8          0.22          0.91         1.19 o                         
   4  -7   8        165.28        156.56         4.78 o                         
   5  -7   8         43.66         43.14         2.33 o                         
  -7  -6   8         43.59         45.39         2.20 o                         
  -6  -6   8        169.54        179.27         5.61 o                         
  -5  -6   8         35.47         28.61         1.92 o                         
  -4  -6   8         40.45         49.52         2.43 o                         
  -3  -6   8       1025.63        922.98        19.35 o                         
  -2  -6   8        216.38        218.29         8.80 o                         
  -1  -6   8        282.85        274.08         7.71 o                         
   0  -6   8       1177.96       1133.10        19.40 o                         
   1  -6   8         96.79        107.31         3.67 o                         
   2  -6   8         81.54         79.92         3.52 o                         
   3  -6   8        520.35        568.92        16.91 o                         
   4  -6   8          5.69          5.87         1.39 o                         
   5  -6   8        108.44        114.37         3.98 o                         
  -8  -5   8         41.04         40.20         2.56 o                         
  -7  -5   8          0.18         -0.14         1.28 o                         
  -6  -5   8        563.16        612.49        14.19 o                         
  -5  -5   8        207.39        212.67         5.43 o                         
  -4  -5   8        139.16        125.38         4.70 o                         
  -3  -5   8          9.28          5.14         1.40 o                         
  -2  -5   8        461.02        398.55        10.64 o                         
  -1  -5   8         46.92         40.67         2.09 o                         
   0  -5   8        428.97        415.17         8.85 o                         
   1  -5   8       1462.58       1476.47        27.10 o                         
   2  -5   8        589.22        580.25        11.49 o                         
   3  -5   8         52.96         49.24         2.84 o                         
   4  -5   8        700.01        713.86        20.63 o                         
   5  -5   8        265.83        301.99         9.75 o                         
   6  -5   8          7.18          3.29         0.86 o                         
  -8  -4   8         13.79         14.60         1.41 o                         
  -7  -4   8          1.40          2.69         1.13 o                         
  -6  -4   8        420.61        461.65        13.92 o                         
  -5  -4   8        223.45        219.65         5.76 o                         
  -4  -4   8        268.83        265.98         6.93 o                         
  -3  -4   8        213.28        179.71         8.15 o                         
  -2  -4   8        127.51        109.76         7.40 o                         
  -1  -4   8        777.66        721.38        17.67 o                         
   0  -4   8        149.97        136.76         4.13 o                         
   1  -4   8        414.26        409.89         8.35 o                         
   2  -4   8       1269.34       1259.78        35.11 o                         
   3  -4   8       1326.73       1355.91        21.05 o                         
   4  -4   8         65.80         61.24         4.70 o                         
   5  -4   8        291.41        275.99         9.09 o                         
   6  -4   8         93.94         86.84         3.61 o                         
  -8  -3   8          6.21          2.85         1.03 o                         
  -7  -3   8        143.35        148.82         4.57 o                         
  -6  -3   8        123.85        126.17         3.74 o                         
  -5  -3   8          2.63          2.61         1.02 o                         
  -4  -3   8         87.60         96.80         3.39 o                         
  -3  -3   8       1271.42       1187.95        18.17 o                         
  -2  -3   8        674.52        614.38        16.87 o                         
  -1  -3   8        612.36        586.34        20.18 o                         
   0  -3   8        715.64        603.17        11.46 o                         
   1  -3   8        914.46        910.42        18.49 o                         
   2  -3   8        171.00        176.78         6.60 o                         
   3  -3   8        106.58        101.03         3.46 o                         
   4  -3   8        303.47        287.89         7.93 o                         
   5  -3   8          5.69          2.13         2.13 o                         
   6  -3   8        157.71        144.69         5.63 o                         
  -8  -2   8         85.16         93.57         3.26 o                         
  -7  -2   8        116.69        142.78         4.61 o                         
  -6  -2   8        240.93        275.31         7.12 o                         
  -5  -2   8        510.86        538.78         9.90 o                         
  -4  -2   8        259.18        265.77         6.98 o                         
  -3  -2   8         26.49         23.81         1.82 o                         
  -2  -2   8       1476.48       1389.77        26.17 o                         
  -1  -2   8        643.40        597.84        15.12 o                         
   0  -2   8         58.58         56.92         2.63 o                         
   1  -2   8       1747.33       1764.50        27.44 o                         
   2  -2   8       2046.76       2075.21        33.86 o                         
   3  -2   8        189.67        174.93         4.40 o                         
   4  -2   8        125.49        131.10         5.49 o                         
   5  -2   8       1254.72       1323.90        33.34 o                         
   6  -2   8          6.35          5.74         1.24 o                         
  -9  -1   8         15.87         16.03         2.33 o                         
  -8  -1   8          1.98          1.85         1.20 o                         
  -7  -1   8        143.17        147.07         4.98 o                         
  -6  -1   8         66.89         63.44         2.80 o                         
  -5  -1   8         43.72         41.46         2.55 o                         
  -4  -1   8        561.48        540.81         9.82 o                         
  -3  -1   8        535.46        597.62        12.78 o                         
  -2  -1   8         11.78         11.32         1.35 o                         
  -1  -1   8        497.47        447.37        10.21 o                         
   0  -1   8        509.64        489.02        10.55 o                         
   1  -1   8        163.49        170.48         4.71 o                         
   2  -1   8        154.13        167.37         5.23 o                         
   3  -1   8        814.85        844.26        15.85 o                         
   4  -1   8        365.00        386.96        11.17 o                         
   5  -1   8        537.76        519.65        12.07 o                         
   6  -1   8        268.34        258.69        10.17 o                         
  -9   0   8          7.77          8.04         1.42 o                         
  -8   0   8         52.19         64.41         2.70 o                         
  -7   0   8         71.46         87.82         3.73 o                         
  -6   0   8        324.21        357.88         7.30 o                         
  -5   0   8        141.29        151.27         4.67 o                         
  -4   0   8          2.63          1.64         1.06 o                         
  -3   0   8       1126.00       1080.76        19.64 o                         
  -2   0   8       2216.68       2206.77        37.44 o                         
  -1   0   8         94.11         90.96         3.72 o                         
   0   0   8        326.04        343.17        11.53 o                         
   1   0   8        568.31        556.39        13.62 o                         
   2   0   8         94.29         88.39         3.71 o                         
   3   0   8        734.64        722.19        13.16 o                         
   4   0   8        998.00       1068.34        22.97 o                         
   5   0   8         47.35         53.49         3.04 o                         
   6   0   8        117.92        101.89         6.90 o                         
  -9   1   8         68.36         49.76         4.70 o                         
  -8   1   8          0.26          0.87         1.14 o                         
  -7   1   8         54.92         70.31         4.15 o                         
  -6   1   8        758.18        789.94        18.56 o                         
  -5   1   8        204.82        207.02         9.27 o                         
  -4   1   8        730.27        699.42        18.16 o                         
  -3   1   8        356.51        372.02         8.67 o                         
  -2   1   8        369.33        365.38        16.16 o                         
  -1   1   8        468.79        484.40        11.27 o                         
   0   1   8        198.35        174.29         5.33 o                         
   1   1   8        490.08        498.72        10.87 o                         
   2   1   8        441.67        490.08         9.95 o                         
   3   1   8        963.93        937.78        18.84 o                         
   4   1   8        184.71        184.80         6.83 o                         
   5   1   8        634.07        663.91        25.03 o                         
   6   1   8        190.41        186.72        11.67 o                         
  -8   2   8         15.99         10.00         1.38 o                         
  -7   2   8          4.06          6.01         1.79 o                         
  -6   2   8        207.36        207.29         8.71 o                         
  -5   2   8        147.82        134.18         9.42 o                         
  -4   2   8        186.37        184.74         6.69 o                         
  -3   2   8       1141.55       1129.22        24.65 o                         
  -2   2   8        215.26        229.73         6.46 o                         
  -1   2   8        176.41        195.34         6.39 o                         
   0   2   8        741.71        778.92        15.71 o                         
   1   2   8        873.84        946.85        19.48 o                         
   2   2   8          3.13          4.81         1.51 o                         
   3   2   8       1487.30       1673.06        30.05 o                         
   4   2   8        202.26        223.12         7.57 o                         
   5   2   8          0.29          1.37         1.28 o                         
  -8   3   8         71.63         93.87         5.13 o                         
  -7   3   8        174.72        188.66         8.11 o                         
  -6   3   8          9.43         11.44         2.13 o                         
  -5   3   8        199.32        228.89        10.30 o                         
  -4   3   8         80.43         89.06         5.17 o                         
  -3   3   8        325.08        366.53         8.86 o                         
  -2   3   8        898.61        880.54        17.34 o                         
  -1   3   8        874.45        877.31        16.55 o                         
   0   3   8         22.27         22.09         1.88 o                         
   1   3   8       1558.66       1966.39        35.28 o                         
   2   3   8        299.06        350.49         9.33 o                         
   3   3   8        892.96        920.57        20.17 o                         
   4   3   8        305.29        307.08         9.06 o                         
   5   3   8        600.42        625.12        16.23 o                         
  -8   4   8         67.06         67.27         5.49 o                         
  -7   4   8         22.69         20.42         2.09 o                         
  -6   4   8         91.93        104.02         6.03 o                         
  -5   4   8         37.12         31.96         2.98 o                         
  -4   4   8        134.80        132.48         4.84 o                         
  -3   4   8        495.53        487.98        12.40 o                         
  -2   4   8         58.61         55.71         2.96 o                         
  -1   4   8        280.31        294.30         7.15 o                         
   0   4   8         91.52        102.44         3.94 o                         
   1   4   8        537.23        696.29        15.16 o                         
   2   4   8       1323.95       1693.27        31.85 o                         
   3   4   8         75.14         79.55         3.64 o                         
   4   4   8        365.81        402.72        13.79 o                         
   5   4   8        606.87        589.67        20.98 o                         
  -8   5   8         35.81         25.17         3.29 o                         
  -7   5   8          0.05          2.00         1.27 o                         
  -6   5   8        222.22        221.94         7.34 o                         
  -5   5   8        427.88        461.62        15.98 o                         
  -4   5   8        281.21        281.99         8.27 o                         
  -3   5   8        740.06        736.56        21.04 o                         
  -2   5   8       1459.21       1454.79        32.42 o                         
  -1   5   8        407.25        442.05        13.00 o                         
   0   5   8         59.33         75.90         3.47 o                         
   1   5   8       1214.23       1605.05        26.53 o                         
   2   5   8          8.25          6.18         1.53 o                         
   3   5   8        223.40        244.90         8.60 o                         
   4   5   8        640.69        673.36        17.29 o                         
  -7   6   8         37.63         47.44         3.04 o                         
  -6   6   8         76.42         75.33         3.75 o                         
  -5   6   8        395.33        423.18        12.91 o                         
  -4   6   8          9.94          8.95         1.72 o                         
  -3   6   8         18.90         16.55         1.63 o                         
  -2   6   8         49.21         41.91         3.21 o                         
  -1   6   8        877.18        885.27        24.34 o                         
   0   6   8          1.87          2.80         1.35 o                         
   1   6   8        317.57        450.14        11.99 o                         
   2   6   8        894.85       1251.53        23.68 o                         
   3   6   8         27.77         31.06         2.13 o                         
   4   6   8         67.29         60.71         3.04 o                         
  -7   7   8        326.23        304.53         9.79 o                         
  -6   7   8         42.39         36.22         2.18 o                         
  -5   7   8        107.29        101.61         4.00 o                         
  -4   7   8          3.14          4.19         1.18 o                         
  -3   7   8        106.62        104.32         4.37 o                         
  -2   7   8        225.31        231.45         7.11 o                         
  -1   7   8        335.59        354.64        12.16 o                         
   0   7   8        931.41       1132.21        23.68 o                         
   1   7   8         49.69         57.78         2.96 o                         
   2   7   8         10.98         14.50         1.71 o                         
   3   7   8        415.26        445.02        15.21 o                         
  -6   8   8         35.75         29.49         2.73 o                         
  -5   8   8         49.50         49.61         2.45 o                         
  -4   8   8          0.25          1.28         1.32 o                         
  -3   8   8         62.06         57.72         3.22 o                         
  -2   8   8        498.70        467.17        13.05 o                         
  -1   8   8        141.32        131.62         6.79 o                         
   0   8   8        199.43        217.15         6.63 o                         
   1   8   8        366.61        426.18        13.57 o                         
   2   8   8        287.24        247.78        13.11 o                         
  -5   9   8          1.19         -0.61         0.94 o                         
  -4   9   8        319.07        301.41        10.30 o                         
  -3   9   8         11.20          9.04         1.42 o                         
  -2   9   8         17.89         16.13         1.72 o                         
  -1   9   8        166.47        140.24         5.87 o                         
   0   9   8         34.72         29.37         2.28 o                         
   1   9   8         16.35         14.13         2.53 o                         
  -4  10   8         29.44         20.53         3.02 o                         
  -3  10   8         75.44         60.43         3.03 o                         
  -2  10   8        200.41        168.44         7.42 o                         
  -1  10   8        242.91        201.40         6.55 o                         
  -3 -11   9        171.28        152.14         5.39 o                         
  -2 -11   9         33.48         27.81         1.92 o                         
  -1 -11   9         51.48         65.91         2.87 o                         
   0 -11   9         57.46         65.99         3.18 o                         
   1 -11   9         63.64         83.06         5.63 o                         
   2 -11   9        263.10        231.04        13.38 o                         
  -4 -10   9         15.25         12.64         2.34 o                         
  -3 -10   9          3.93          9.15         1.86 o                         
  -2 -10   9         58.05         65.34         3.87 o                         
  -1 -10   9         26.45         31.87         2.64 o                         
   0 -10   9        128.50        146.55         4.53 o                         
   1 -10   9         84.91        106.06         3.94 o                         
   2 -10   9         10.18         19.51         1.72 o                         
   3 -10   9         51.60         47.57         2.64 o                         
  -5  -9   9         32.70         32.09         3.63 o                         
  -4  -9   9        494.78        527.80        14.80 o                         
  -3  -9   9          6.99          5.05         1.43 o                         
  -2  -9   9        115.05        119.96         5.92 o                         
  -1  -9   9        583.15        611.23        15.84 o                         
   0  -9   9         38.81         32.36         2.62 o                         
   1  -9   9        794.06        856.49        23.54 o                         
   2  -9   9        366.67        431.05        11.39 o                         
   3  -9   9         73.49         69.51         4.18 o                         
   4  -9   9         38.82         39.13         2.75 o                         
  -6  -8   9          0.68          0.80         1.29 o                         
  -5  -8   9        103.84         90.76         3.88 o                         
  -4  -8   9          0.75          1.06         1.49 o                         
  -3  -8   9        254.32        272.79         8.35 o                         
  -2  -8   9         62.87         54.32         3.84 o                         
  -1  -8   9        252.96        265.48         7.21 o                         
   0  -8   9         51.06         58.84         3.10 o                         
   1  -8   9        503.79        506.83        11.15 o                         
   2  -8   9        510.83        591.01        16.90 o                         
   3  -8   9        140.08        163.43         8.12 o                         
   4  -8   9        112.16        117.23        14.25 o                         
  -7  -7   9        113.61         99.94         7.22 o                         
  -6  -7   9          0.52         -1.59         2.59 o                         
  -5  -7   9        369.59        371.99        13.65 o                         
  -4  -7   9         54.23         45.09         3.58 o                         
  -3  -7   9          2.67         -0.69         2.20 o                         
  -2  -7   9        695.94        622.63        15.68 o                         
  -1  -7   9         26.63         27.65         2.52 o                         
   0  -7   9        255.36        270.96         6.73 o                         
   1  -7   9        402.58        429.61         9.83 o                         
   2  -7   9          1.61          3.64         1.32 o                         
   3  -7   9          0.47          0.47         1.29 o                         
   4  -7   9        575.10        623.89        22.72 o                         
   5  -7   9        247.96        210.35        12.27 o                         
  -7  -6   9         78.73         79.41         5.62 o                         
  -6  -6   9         56.45         55.04         3.54 o                         
  -5  -6   9         99.94         93.88         4.40 o                         
  -4  -6   9        488.72        516.53        14.44 o                         
  -3  -6   9        394.35        356.70        11.15 o                         
  -2  -6   9         95.48         84.63         4.41 o                         
  -1  -6   9       1078.73       1049.14        18.85 o                         
   0  -6   9        110.80         97.41         3.76 o                         
   1  -6   9        135.44        128.72         4.67 o                         
   2  -6   9        859.92        924.40        22.10 o                         
   3  -6   9        220.71        214.88         8.28 o                         
   4  -6   9         18.57         18.27         1.57 o                         
   5  -6   9        375.15        359.36         9.61 o                         
  -7  -5   9        197.10        184.07         7.00 o                         
  -6  -5   9          2.11          3.45         1.26 o                         
  -5  -5   9         77.65         78.57         3.72 o                         
  -4  -5   9         50.45         48.87         3.37 o                         
  -3  -5   9        195.09        174.35         7.90 o                         
  -2  -5   9         94.67         71.00         3.92 o                         
  -1  -5   9         77.03         79.95         3.13 o                         
   0  -5   9        903.80        915.56        18.16 o                         
   1  -5   9         82.80         77.63         2.99 o                         
   2  -5   9         16.21         16.00         1.88 o                         
   3  -5   9        538.41        555.85        16.13 o                         
   4  -5   9        707.33        754.26        18.57 o                         
   5  -5   9         20.34         21.16         1.92 o                         
  -8  -4   9        157.62        158.15         7.12 o                         
  -7  -4   9        248.74        269.17        10.09 o                         
  -6  -4   9         48.54         49.37         2.61 o                         
  -5  -4   9          8.67          7.25         1.55 o                         
  -4  -4   9        579.28        569.58        13.31 o                         
  -3  -4   9         41.36         45.54         2.99 o                         
  -2  -4   9        957.02        897.95        28.19 o                         
  -1  -4   9        953.97        883.02        17.94 o                         
   0  -4   9         42.88         44.93         2.29 o                         
   1  -4   9       1131.37       1095.40        19.33 o                         
   2  -4   9        330.69        340.84         9.08 o                         
   3  -4   9        116.49        112.52         4.11 o                         
   4  -4   9        190.91        207.61        10.22 o                         
   5  -4   9        325.16        316.60        11.12 o                         
  -8  -3   9         41.46         42.19         2.89 o                         
  -7  -3   9         29.69         33.99         2.16 o                         
  -6  -3   9          0.61          0.41         1.24 o                         
  -5  -3   9        130.88        133.16         4.21 o                         
  -4  -3   9        805.13        767.37        14.91 o                         
  -3  -3   9        210.11        186.89         6.11 o                         
  -2  -3   9         18.76         15.58         1.68 o                         
  -1  -3   9        539.53        480.23        10.85 o                         
   0  -3   9        381.81        368.44         7.68 o                         
   1  -3   9       3355.51       3411.33        61.11 o                         
   2  -3   9         90.76         88.42         2.97 o                         
   3  -3   9        828.58        809.47        13.21 o                         
   4  -3   9         40.61         43.44         3.08 o                         
   5  -3   9        245.35        252.09         9.46 o                         
  -8  -2   9         95.18        117.18         4.67 o                         
  -7  -2   9         82.08        101.38         5.57 o                         
  -6  -2   9         87.34         99.12         4.17 o                         
  -5  -2   9       1006.75       1078.40        19.29 o                         
  -4  -2   9        768.04        777.90        14.27 o                         
  -3  -2   9        131.83        116.37         3.71 o                         
  -2  -2   9       1772.38       1715.83        37.34 o                         
  -1  -2   9         11.43         11.80         1.53 o                         
   0  -2   9        218.30        206.95         5.73 o                         
   1  -2   9       1080.76       1058.55        17.73 o                         
   2  -2   9         56.12         48.61         2.62 o                         
   3  -2   9        473.82        463.73         8.95 o                         
   4  -2   9       1201.50       1427.44        35.89 o                         
   5  -2   9        142.94        156.33         8.44 o                         
  -8  -1   9         34.64         35.12         2.84 o                         
  -7  -1   9         29.28         38.71         2.45 o                         
  -6  -1   9        311.47        353.64         9.03 o                         
  -5  -1   9        553.73        574.73        12.07 o                         
  -4  -1   9          2.59          2.53         1.32 o                         
  -3  -1   9        284.73        322.99         7.68 o                         
  -2  -1   9        230.28        208.45         5.98 o                         
  -1  -1   9        654.52        625.55        12.84 o                         
   0  -1   9        751.79        729.57        13.03 o                         
   1  -1   9        141.40        141.19         4.59 o                         
   2  -1   9        760.74        754.30        15.35 o                         
   3  -1   9        144.05        144.75         4.82 o                         
   4  -1   9        354.14        362.71         9.37 o                         
   5  -1   9        378.17        358.47        10.24 o                         
  -8   0   9         87.24         85.51         5.43 o                         
  -7   0   9          0.18          0.60         1.31 o                         
  -6   0   9        258.14        276.34         7.67 o                         
  -5   0   9         56.20         56.21         3.45 o                         
  -4   0   9         29.82         30.45         2.37 o                         
  -3   0   9        818.64        794.96        17.99 o                         
  -2   0   9       1196.12       1208.35        22.00 o                         
  -1   0   9        934.60        988.90        20.37 o                         
   0   0   9        649.62        650.93        14.91 o                         
   1   0   9        920.63        979.30        20.69 o                         
   2   0   9        117.03        120.06         4.45 o                         
   3   0   9        208.39        236.14         5.89 o                         
   4   0   9        576.42        625.49        17.68 o                         
   5   0   9          1.77          2.29         0.90 o                         
  -8   1   9        397.21        383.63        15.98 o                         
  -7   1   9          0.75          0.37         1.85 o                         
  -6   1   9         15.58         10.51         1.66 o                         
  -5   1   9        673.61        764.68        19.14 o                         
  -4   1   9          9.69         10.24         1.97 o                         
  -3   1   9         36.48         44.95         2.86 o                         
  -2   1   9        117.33         93.36         4.09 o                         
  -1   1   9        655.60        629.60        17.31 o                         
   0   1   9        150.48        165.27         5.43 o                         
   1   1   9        725.53        745.39        14.07 o                         
   2   1   9       1035.33       1144.40        18.95 o                         
   3   1   9        240.53        210.37         6.26 o                         
   4   1   9        494.78        539.02        15.32 o                         
   5   1   9        598.48        605.34        17.86 o                         
  -8   2   9         15.09         14.59         2.47 o                         
  -7   2   9        132.92        154.16         8.38 o                         
  -6   2   9          2.98          3.13         1.85 o                         
  -5   2   9         67.56         70.06         4.13 o                         
  -4   2   9        859.85        885.48        25.19 o                         
  -3   2   9         71.23         63.47         3.50 o                         
  -2   2   9         71.53         89.48         4.86 o                         
  -1   2   9        537.74        564.55        13.29 o                         
   0   2   9        597.46        618.58        12.88 o                         
   1   2   9        536.24        551.19        12.00 o                         
   2   2   9       1427.63       1567.42        31.85 o                         
   3   2   9        556.92        610.28        14.29 o                         
   4   2   9         86.17         74.20         5.50 o                         
   5   2   9         45.01         35.71         3.27 o                         
  -8   3   9         71.21         84.89         4.19 o                         
  -7   3   9         59.48         55.85         3.50 o                         
  -6   3   9        101.14        126.04         7.85 o                         
  -5   3   9        479.93        494.40        12.61 o                         
  -4   3   9         82.87         81.06         4.47 o                         
  -3   3   9         98.54        103.83         3.98 o                         
  -2   3   9        739.84        727.16        14.61 o                         
  -1   3   9        234.02        250.45         6.07 o                         
   0   3   9       1605.31       1770.61        42.49 o                         
   1   3   9        183.88        242.11         7.44 o                         
   2   3   9         10.48         16.49         2.11 o                         
   3   3   9        228.57        242.22         7.27 o                         
   4   3   9        114.03        129.97         5.25 o                         
   5   3   9        229.15        175.44        10.34 o                         
  -8   4   9          7.38          8.70         1.49 o                         
  -7   4   9         31.39         43.50         2.40 o                         
  -6   4   9          0.96          2.07         1.75 o                         
  -5   4   9        430.91        438.67        15.14 o                         
  -4   4   9        358.54        372.92        18.32 o                         
  -3   4   9        282.51        277.62         6.67 o                         
  -2   4   9         39.51         44.38         2.61 o                         
  -1   4   9        494.18        517.06        12.51 o                         
   0   4   9          3.25          2.86         1.43 o                         
   1   4   9        369.24        497.41        18.42 o                         
   2   4   9        744.64        903.17        19.74 o                         
   3   4   9        176.91        161.36         7.51 o                         
   4   4   9         55.46         65.33         4.69 o                         
  -7   5   9         26.37         25.58         2.34 o                         
  -6   5   9         55.44         59.84         3.06 o                         
  -5   5   9         27.62         37.89         2.82 o                         
  -4   5   9        149.53        159.84         7.10 o                         
  -3   5   9         98.46        101.17         3.94 o                         
  -2   5   9        327.30        319.08         8.38 o                         
  -1   5   9       1076.58       1182.73        29.03 o                         
   0   5   9       1180.80       1337.28        49.16 o                         
   1   5   9          1.49          3.53         1.27 o                         
   2   5   9         56.10         77.87         4.02 o                         
   3   5   9        934.06       1113.89        25.93 o                         
   4   5   9         20.55         19.15         2.04 o                         
  -7   6   9          6.93          4.33         1.78 o                         
  -6   6   9         54.82         49.11         2.87 o                         
  -5   6   9         59.25         69.30         3.73 o                         
  -4   6   9        133.47        138.72         7.92 o                         
  -3   6   9         64.25         51.30         3.07 o                         
  -2   6   9        116.36        110.12         4.46 o                         
  -1   6   9        110.59        105.61         4.24 o                         
   0   6   9         19.73         25.28         1.82 o                         
   1   6   9        578.28        856.27        22.60 o                         
   2   6   9        209.50        246.34         9.16 o                         
   3   6   9         90.48        107.20         4.54 o                         
  -6   7   9        123.43        117.08         3.97 o                         
  -5   7   9         21.07         21.54         1.95 o                         
  -4   7   9        509.54        502.43        19.87 o                         
  -3   7   9        343.75        339.79         9.73 o                         
  -2   7   9        670.35        698.15        20.38 o                         
  -1   7   9        209.40        212.49         8.35 o                         
   0   7   9         41.57         45.14         2.68 o                         
   1   7   9          2.82          4.98         1.37 o                         
   2   7   9        392.34        453.12        16.59 o                         
  -6   8   9          1.96          1.75         1.42 o                         
  -5   8   9         22.36         18.22         1.75 o                         
  -4   8   9         28.19         28.21         3.33 o                         
  -3   8   9        277.62        232.72         8.67 o                         
  -2   8   9         25.52         18.77         2.15 o                         
  -1   8   9          5.27          4.92         1.39 o                         
   0   8   9        494.86        521.44        23.43 o                         
   1   8   9        307.29        329.06        17.88 o                         
  -4   9   9        209.49        159.23         7.17 o                         
  -3   9   9          1.70          2.49         1.15 o                         
  -2   9   9         17.39         13.00         1.34 o                         
  -1   9   9        508.50        413.90        18.31 o                         
   0   9   9         73.46         81.81         5.99 o                         
  -2 -11  10        259.04        224.40        12.05 o                         
  -1 -11  10         85.43         78.50         4.24 o                         
   0 -11  10          1.38          1.83         0.85 o                         
  -4 -10  10          0.30          0.54         0.93 o                         
  -3 -10  10         14.96         19.27         1.63 o                         
  -2 -10  10          9.78         13.32         1.63 o                         
  -1 -10  10         22.55         27.63         2.85 o                         
   0 -10  10        325.12        351.63         9.15 o                         
   1 -10  10        203.56        208.11         6.47 o                         
   2 -10  10         19.59         22.89         2.22 o                         
  -5  -9  10          2.32          2.70         1.17 o                         
  -4  -9  10          2.55          1.25         0.95 o                         
  -3  -9  10         48.00         55.38         2.77 o                         
  -2  -9  10        143.85        139.02         5.27 o                         
  -1  -9  10         96.41        101.88         3.77 o                         
   0  -9  10        341.54        399.64         9.85 o                         
   1  -9  10        250.27        272.07        19.17 o                         
   2  -9  10         92.63        104.81         3.70 o                         
   3  -9  10         59.15         55.06         4.15 o                         
  -6  -8  10        117.79        106.63         7.58 o                         
  -5  -8  10          8.46          8.60         1.58 o                         
  -4  -8  10        245.39        257.92         7.12 o                         
  -3  -8  10         87.56         90.95         4.39 o                         
  -2  -8  10        109.68        118.95         5.75 o                         
  -1  -8  10        388.04        394.44         9.69 o                         
   0  -8  10        237.94        256.98         7.30 o                         
   1  -8  10          4.91          8.94         1.69 o                         
   2  -8  10          3.97          4.02         1.10 o                         
   3  -8  10        276.95        297.65        11.12 o                         
  -6  -7  10         41.93         49.06         3.09 o                         
  -5  -7  10        168.69        175.97         8.15 o                         
  -4  -7  10         54.65         53.73         3.64 o                         
  -3  -7  10        186.25        184.33         7.03 o                         
  -2  -7  10        114.09        104.47         4.09 o                         
  -1  -7  10         71.50         77.11         3.51 o                         
   0  -7  10        844.92        891.28        18.54 o                         
   1  -7  10          1.92          1.46         1.32 o                         
   2  -7  10        329.46        358.38        11.56 o                         
   3  -7  10        693.82        750.35        25.37 o                         
   4  -7  10        281.77        278.34        11.15 o                         
  -7  -6  10         29.47         30.50         4.29 o                         
  -6  -6  10         65.60         57.47         4.29 o                         
  -5  -6  10        136.72        155.05         7.83 o                         
  -4  -6  10        370.89        371.24        14.78 o                         
  -3  -6  10        404.48        366.89        14.86 o                         
  -2  -6  10        160.03        167.29         5.29 o                         
  -1  -6  10        247.30        230.20         6.54 o                         
   0  -6  10          9.94          7.89         1.57 o                         
   1  -6  10        274.32        302.72         7.76 o                         
   2  -6  10       1430.50       1560.24        41.69 o                         
   3  -6  10         91.93        108.55         5.73 o                         
   4  -6  10         81.16         68.86         3.74 o                         
  -7  -5  10          0.34         -0.92         2.83 o                         
  -6  -5  10        102.43        104.32         4.57 o                         
  -5  -5  10         88.26         82.01         5.34 o                         
  -4  -5  10        116.17        105.01        10.32 o                         
  -3  -5  10         21.90         25.91         3.06 o                         
  -2  -5  10         78.49         60.92         3.20 o                         
  -1  -5  10        471.17        469.94        11.93 o                         
   0  -5  10        569.92        590.70        14.23 o                         
   1  -5  10        708.31        706.63        17.13 o                         
   2  -5  10        882.93        942.95        29.64 o                         
   3  -5  10        164.17        192.68         9.42 o                         
   4  -5  10         17.71         17.82         1.86 o                         
   5  -5  10        245.85        184.31        10.35 o                         
  -7  -4  10         29.03         31.70         2.12 o                         
  -6  -4  10        187.37        199.03         6.40 o                         
  -5  -4  10        314.06        320.96         9.56 o                         
  -4  -4  10         33.80         33.65         2.84 o                         
  -3  -4  10         49.37         46.93         3.26 o                         
  -2  -4  10        642.09        595.24        20.94 o                         
  -1  -4  10         17.21         19.51         1.71 o                         
   0  -4  10         86.22         79.09         2.93 o                         
   1  -4  10        677.63        695.70        14.17 o                         
   2  -4  10        145.99        151.92         5.30 o                         
   3  -4  10        107.27        104.73         5.20 o                         
   4  -4  10        187.21        194.99        10.09 o                         
   5  -4  10        203.17        190.92         8.11 o                         
  -8  -3  10         18.90         17.71         2.10 o                         
  -7  -3  10          6.78          3.43         1.36 o                         
  -6  -3  10          9.61         10.59         1.81 o                         
  -5  -3  10        400.17        430.23        12.10 o                         
  -4  -3  10        562.46        555.86        13.17 o                         
  -3  -3  10         25.22         24.66         2.40 o                         
  -2  -3  10          0.69          1.85         1.12 o                         
  -1  -3  10       2290.12       2201.60        35.36 o                         
   0  -3  10        191.21        187.48         4.97 o                         
   1  -3  10          4.30          4.59         1.28 o                         
   2  -3  10        890.51        870.60        14.64 o                         
   3  -3  10        200.07        205.99         6.44 o                         
   4  -3  10         48.16         43.45         3.60 o                         
   5  -3  10        318.34        261.60        12.99 o                         
  -8  -2  10        137.13        183.11        11.55 o                         
  -7  -2  10        197.01        227.85         7.96 o                         
  -6  -2  10         12.47         19.01         2.31 o                         
  -5  -2  10         31.66         31.68         2.39 o                         
  -4  -2  10         39.37         38.09         2.54 o                         
  -3  -2  10        563.80        535.71        12.79 o                         
  -2  -2  10        309.34        287.24         8.16 o                         
  -1  -2  10         12.44         14.98         1.91 o                         
   0  -2  10       1837.22       1795.68        34.13 o                         
   1  -2  10        179.27        169.61         5.38 o                         
   2  -2  10         56.78         52.13         2.65 o                         
   3  -2  10       1423.13       1470.79        27.73 o                         
   4  -2  10        138.16        165.50        10.06 o                         
   5  -2  10         82.34         86.17         3.87 o                         
  -8  -1  10         21.50         50.21         5.51 o                         
  -7  -1  10         11.78         17.06         2.41 o                         
  -6  -1  10         87.66         88.55         4.04 o                         
  -5  -1  10         65.03         69.58         3.38 o                         
  -4  -1  10        789.26        816.73        15.82 o                         
  -3  -1  10          3.59          2.84         1.34 o                         
  -2  -1  10         16.53         11.57         1.66 o                         
  -1  -1  10       1174.79       1154.91        20.10 o                         
   0  -1  10        225.29        222.83         6.27 o                         
   1  -1  10        238.34        224.63         6.48 o                         
   2  -1  10       1480.25       1478.84        25.27 o                         
   3  -1  10         28.54         27.34         2.48 o                         
   4  -1  10        129.02        142.12         5.11 o                         
   5  -1  10        318.06        290.53        20.05 o                         
  -8   0  10          1.86          5.12         3.06 o                         
  -7   0  10        178.77        210.68         7.61 o                         
  -6   0  10         23.83         21.99         2.19 o                         
  -5   0  10          2.51          3.61         1.42 o                         
  -4   0  10       1917.92       2008.45        42.32 o                         
  -3   0  10          5.18          3.18         1.50 o                         
  -2   0  10          1.73          4.33         1.37 o                         
  -1   0  10        564.25        540.31        11.16 o                         
   0   0  10        875.23        872.84        17.65 o                         
   1   0  10          4.57          5.90         1.53 o                         
   2   0  10        868.98        899.66        18.39 o                         
   3   0  10        863.28        885.35        22.99 o                         
   4   0  10          9.13         15.21         1.56 o                         
   5   0  10         12.42         12.40         1.58 o                         
  -8   1  10        196.71        202.37        19.24 o                         
  -7   1  10          0.00          0.78         1.33 o                         
  -6   1  10        118.51        131.47         4.98 o                         
  -5   1  10         35.28         43.95         3.39 o                         
  -4   1  10         68.45         72.62         4.17 o                         
  -3   1  10        217.35        209.52         6.54 o                         
  -2   1  10        769.48        740.38        16.45 o                         
  -1   1  10          0.07          0.96         1.49 o                         
   0   1  10        423.89        459.92         9.92 o                         
   1   1  10        188.43        223.13         6.09 o                         
   2   1  10         24.45         30.63         2.23 o                         
   3   1  10        711.83        740.35        16.49 o                         
   4   1  10        336.22        346.15         8.95 o                         
  -8   2  10          1.83          1.80         1.11 o                         
  -7   2  10          0.70          4.52         1.70 o                         
  -6   2  10          1.08          2.46         1.81 o                         
  -5   2  10         32.23         33.30         2.90 o                         
  -4   2  10        471.07        497.72        19.48 o                         
  -3   2  10        114.94        117.64         4.54 o                         
  -2   2  10         20.77         22.34         2.16 o                         
  -1   2  10       1384.37       1460.22        25.84 o                         
   0   2  10         57.39         61.05         3.02 o                         
   1   2  10        561.38        635.71        13.42 o                         
   2   2  10        322.45        381.79        11.44 o                         
   3   2  10        142.34        150.78         6.17 o                         
   4   2  10         11.82          8.79         2.02 o                         
  -8   3  10          0.01          0.64         0.80 o                         
  -7   3  10         48.14         51.31         2.99 o                         
  -6   3  10         69.64         80.43         4.05 o                         
  -5   3  10         10.94         13.63         2.16 o                         
  -4   3  10        524.38        549.97        22.52 o                         
  -3   3  10        635.51        681.92        12.91 o                         
  -2   3  10        260.24        264.57         7.81 o                         
  -1   3  10       1028.92       1102.27        18.24 o                         
   0   3  10         95.91        107.78         3.77 o                         
   1   3  10         90.22        123.79         6.33 o                         
   2   3  10        189.15        204.24         8.20 o                         
   3   3  10        479.09        508.43        16.62 o                         
   4   3  10        857.17        853.93        20.66 o                         
  -7   4  10          1.01          0.44         1.56 o                         
  -6   4  10          1.39          1.72         1.40 o                         
  -5   4  10        188.14        229.21         7.80 o                         
  -4   4  10        208.36        238.76         9.20 o                         
  -3   4  10          0.49          1.27         1.13 o                         
  -2   4  10         80.62         90.16         3.74 o                         
  -1   4  10        415.18        423.28         9.42 o                         
   0   4  10         82.52        106.74         5.58 o                         
   1   4  10        544.38        655.57        13.91 o                         
   2   4  10        480.42        592.19        11.60 o                         
   3   4  10         33.74         38.16         3.77 o                         
  -7   5  10        266.59        264.85        20.89 o                         
  -6   5  10          2.87          5.57         1.18 o                         
  -5   5  10          0.61          1.11         1.33 o                         
  -4   5  10        435.64        481.39        13.02 o                         
  -3   5  10         67.64         69.30         3.27 o                         
  -2   5  10        213.74        230.89         5.70 o                         
  -1   5  10        142.17        142.82         5.91 o                         
   0   5  10        436.77        470.22        11.56 o                         
   1   5  10         22.06         28.46         2.15 o                         
   2   5  10        144.83        187.49         8.53 o                         
   3   5  10        328.39        353.43         9.39 o                         
  -6   6  10          3.11          1.95         0.93 o                         
  -5   6  10         74.99         68.32         3.13 o                         
  -4   6  10        134.68        136.35         4.67 o                         
  -3   6  10       1014.72       1008.43        38.35 o                         
  -2   6  10        370.06        367.09        12.44 o                         
  -1   6  10          8.76         11.47         1.45 o                         
   0   6  10        697.65        860.09        32.45 o                         
   1   6  10         93.93        120.58         5.30 o                         
   2   6  10        134.34        153.43         7.16 o                         
  -6   7  10          0.65          1.18         0.88 o                         
  -5   7  10         64.17         59.90         4.09 o                         
  -4   7  10         67.83         61.14         3.41 o                         
  -3   7  10         83.59         80.66         3.63 o                         
  -2   7  10         57.67         63.51         2.88 o                         
  -1   7  10        291.82        276.89         9.98 o                         
   0   7  10         69.60         64.86         3.69 o                         
   1   7  10         65.97         66.06         3.19 o                         
  -5   8  10          7.14          3.37         1.33 o                         
  -4   8  10        102.13         89.83         4.16 o                         
  -3   8  10          8.03          4.57         2.34 o                         
  -2   8  10          2.21          1.60         0.87 o                         
  -1   8  10        136.96        126.03         6.11 o                         
   0   8  10        270.14        255.19        14.15 o                         
  -3 -10  11          5.92          4.56         1.06 o                         
  -2 -10  11         27.99         26.06         1.71 o                         
  -1 -10  11         84.19         94.12         3.62 o                         
   0 -10  11        146.50        147.79         4.67 o                         
  -4  -9  11          1.14          1.03         0.77 o                         
  -3  -9  11        152.16        149.53         6.26 o                         
  -2  -9  11        210.48        208.88         6.06 o                         
  -1  -9  11        174.80        191.36         5.75 o                         
   0  -9  11         30.73         36.60         2.59 o                         
   1  -9  11        105.44        126.96         5.06 o                         
   2  -9  11          0.25          0.75         0.79 o                         
  -5  -8  11        162.76        168.35         5.32 o                         
  -4  -8  11        116.51        120.13         4.92 o                         
  -3  -8  11         39.89         37.09         3.09 o                         
  -2  -8  11          1.19          4.55         1.39 o                         
  -1  -8  11        751.88        793.17        16.53 o                         
   0  -8  11         63.71         57.58         3.04 o                         
   1  -8  11        208.12        236.41         9.11 o                         
   2  -8  11        359.55        392.07        15.50 o                         
   3  -8  11          4.18          1.63         1.03 o                         
  -6  -7  11          0.24          0.15         0.89 o                         
  -5  -7  11          3.13          2.10         1.22 o                         
  -4  -7  11        103.59        106.98         4.14 o                         
  -3  -7  11         84.75         85.31         4.79 o                         
  -2  -7  11         15.63         11.41         1.58 o                         
  -1  -7  11         40.78         48.65         2.79 o                         
   0  -7  11        125.27        122.10         5.15 o                         
   1  -7  11         75.90         83.04         3.47 o                         
   2  -7  11        730.12        791.60        20.53 o                         
   3  -7  11        814.07        794.70        25.63 o                         
  -6  -6  11          1.21          0.53         1.44 o                         
  -5  -6  11         21.42         24.05         2.48 o                         
  -4  -6  11          4.02          3.50         1.67 o                         
  -3  -6  11        215.08        200.04         7.09 o                         
  -2  -6  11        179.55        176.57         6.30 o                         
  -1  -6  11        409.43        386.74         9.89 o                         
   0  -6  11        490.55        493.55        13.29 o                         
   1  -6  11        246.58        262.32         7.70 o                         
   2  -6  11         22.32         25.08         2.67 o                         
   3  -6  11          6.67          4.82         1.10 o                         
   4  -6  11        157.76        128.69         8.50 o                         
  -7  -5  11         38.76         42.12         2.62 o                         
  -6  -5  11         19.62         35.40         5.83 o                         
  -5  -5  11         56.87         63.40         4.53 o                         
  -4  -5  11        178.49        192.13        11.35 o                         
  -3  -5  11         76.77         68.79         3.49 o                         
  -2  -5  11        148.31        146.26         5.22 o                         
  -1  -5  11        573.55        562.15        14.03 o                         
   0  -5  11        598.90        583.89        13.92 o                         
   1  -5  11         89.83         97.74         4.49 o                         
   2  -5  11        102.33        108.09         4.97 o                         
   3  -5  11        406.26        405.22        12.99 o                         
   4  -5  11         85.97         88.52         4.99 o                         
  -7  -4  11          9.04         10.97         3.28 o                         
  -6  -4  11         47.65         46.78         3.61 o                         
  -5  -4  11         19.07         11.22         4.87 o                         
  -4  -4  11        233.87        214.21        17.58 o                         
  -3  -4  11        619.03        603.84        19.63 o                         
  -2  -4  11        128.59        125.18         4.87 o                         
  -1  -4  11         13.41         15.14         1.62 o                         
   0  -4  11        690.52        699.86        13.18 o                         
   1  -4  11        162.32        169.87         5.45 o                         
   2  -4  11          0.79          0.07         1.18 o                         
   3  -4  11       1211.94       1096.90        38.75 o                         
   4  -4  11         83.25         77.15         5.70 o                         
  -7  -3  11         33.81         41.75         3.05 o                         
  -6  -3  11         76.94         76.44         4.66 o                         
  -5  -3  11          3.43          0.99         1.78 o                         
  -4  -3  11         22.59         27.61         3.59 o                         
  -3  -3  11         11.54         12.09         2.18 o                         
  -2  -3  11        281.36        266.88         7.40 o                         
  -1  -3  11       1541.13       1532.71        27.12 o                         
   0  -3  11        125.58        119.12         3.81 o                         
   1  -3  11       1849.82       1823.14        34.10 o                         
   2  -3  11         51.64         58.28         2.92 o                         
   3  -3  11          8.77         13.62         2.42 o                         
   4  -3  11        662.63        656.21        19.38 o                         
  -7  -2  11         96.25        115.16         6.77 o                         
  -6  -2  11         34.36         37.74         3.88 o                         
  -5  -2  11         53.48         48.66         3.44 o                         
  -4  -2  11         69.49         59.05         3.53 o                         
  -3  -2  11       1018.48       1035.40        34.03 o                         
  -2  -2  11        262.60        281.56         7.52 o                         
  -1  -2  11         70.56         68.42         4.51 o                         
   0  -2  11         60.68         57.48         3.54 o                         
   1  -2  11         13.08         13.32         1.76 o                         
   2  -2  11        132.24        134.70         4.75 o                         
   3  -2  11        529.65        523.64        14.32 o                         
   4  -2  11         46.13         44.47         6.30 o                         
  -8  -1  11         23.83         21.81         2.81 o                         
  -7  -1  11          0.02         -0.70         1.61 o                         
  -6  -1  11        100.95        104.98         4.13 o                         
  -5  -1  11        144.88        174.63         6.46 o                         
  -4  -1  11        329.48        342.39         9.20 o                         
  -3  -1  11        895.52        876.22        17.10 o                         
  -2  -1  11        365.39        357.32        10.53 o                         
  -1  -1  11          1.14         -0.16         1.20 o                         
   0  -1  11        512.11        509.61        12.12 o                         
   1  -1  11        639.62        653.71        13.28 o                         
   2  -1  11         52.40         53.51         2.31 o                         
   3  -1  11        292.53        306.75         9.37 o                         
   4  -1  11        710.01        655.13        20.11 o                         
  -8   0  11         47.44         42.84         4.17 o                         
  -7   0  11         80.42        123.17        10.23 o                         
  -6   0  11          0.01         -0.32         1.18 o                         
  -5   0  11          0.41          1.20         1.30 o                         
  -4   0  11        320.35        339.73         8.63 o                         
  -3   0  11        137.63        147.39         5.69 o                         
  -2   0  11        167.88        175.14         5.56 o                         
  -1   0  11        992.10        967.21        18.24 o                         
   0   0  11         68.24         64.96         3.45 o                         
   1   0  11        119.62        120.61         4.87 o                         
   2   0  11        585.22        581.57        17.07 o                         
   3   0  11        250.46        275.01         8.91 o                         
   4   0  11        120.69         83.16         4.81 o                         
  -8   1  11          5.35         -0.28         1.69 o                         
  -7   1  11        119.64        135.61         5.22 o                         
  -6   1  11         79.44         89.53         3.50 o                         
  -5   1  11         61.71         74.72         4.17 o                         
  -4   1  11          6.40          5.09         1.52 o                         
  -3   1  11        590.41        608.68        17.22 o                         
  -2   1  11         24.06         23.49         2.51 o                         
  -1   1  11          1.11          3.84         1.84 o                         
   0   1  11        826.37        874.99        16.83 o                         
   1   1  11          1.92          6.19         1.53 o                         
   2   1  11         14.46         16.01         1.51 o                         
   3   1  11        514.34        590.71        15.94 o                         
   4   1  11         22.09         21.23         1.72 o                         
  -7   2  11         61.17         80.00         4.22 o                         
  -6   2  11         74.25         92.34         4.64 o                         
  -5   2  11        485.18        564.84        20.07 o                         
  -4   2  11        111.77        131.12         5.89 o                         
  -3   2  11        108.26        108.72         4.47 o                         
  -2   2  11        240.32        254.03         7.37 o                         
  -1   2  11        659.90        688.81        12.70 o                         
   0   2  11        284.09        326.98         8.50 o                         
   1   2  11        888.20        922.14        21.15 o                         
   2   2  11        329.34        351.91         8.92 o                         
   3   2  11         31.39         38.27         2.59 o                         
  -7   3  11         79.29         86.74         4.33 o                         
  -6   3  11         12.74         15.22         1.88 o                         
  -5   3  11         28.60         27.13         2.68 o                         
  -4   3  11         17.26         19.84         2.36 o                         
  -3   3  11         78.38         77.12         3.32 o                         
  -2   3  11        589.49        615.87        12.63 o                         
  -1   3  11         39.91         50.08         2.61 o                         
   0   3  11        349.89        418.93         9.31 o                         
   1   3  11          0.86          1.78         1.56 o                         
   2   3  11        196.87        222.29         6.96 o                         
   3   3  11        733.58        821.99        38.47 o                         
  -7   4  11          2.24          3.47         0.93 o                         
  -6   4  11        326.02        367.39        12.07 o                         
  -5   4  11        166.67        213.83         6.85 o                         
  -4   4  11        298.93        351.90        10.26 o                         
  -3   4  11        536.27        554.17        11.85 o                         
  -2   4  11         35.44         35.74         2.13 o                         
  -1   4  11          0.89          0.34         1.08 o                         
   0   4  11        453.37        531.74        13.75 o                         
   1   4  11        440.55        496.29        14.06 o                         
   2   4  11         26.93         27.54         1.74 o                         
  -6   5  11         17.31         13.36         1.40 o                         
  -5   5  11         12.02         12.68         1.76 o                         
  -4   5  11         68.04         80.19         5.27 o                         
  -3   5  11          4.38          7.89         1.49 o                         
  -2   5  11        612.31        587.95        20.49 o                         
  -1   5  11        223.12        234.98         7.22 o                         
   0   5  11        136.24        152.98         4.30 o                         
   1   5  11        445.75        491.27        12.41 o                         
   2   5  11        321.57        402.21        14.92 o                         
  -6   6  11        103.14         58.43         3.69 o                         
  -5   6  11          7.91          5.93         1.00 o                         
  -4   6  11        120.13         89.69         3.33 o                         
  -3   6  11         28.26         21.83         1.89 o                         
  -2   6  11         30.76         24.36         1.78 o                         
  -1   6  11        129.80        126.40         5.58 o                         
   0   6  11        285.06        323.65        12.61 o                         
   1   6  11        381.15        481.30        24.92 o                         
  -5   7  11        110.34         60.37         7.95 o                         
  -4   7  11          1.61          1.51         0.87 o                         
  -3   7  11         20.35         18.81         1.89 o                         
  -2   7  11          7.97          5.88         1.29 o                         
  -1   7  11        388.36        368.36        13.43 o                         
   0   7  11        164.01        134.64        12.71 o                         
  -3  -9  12         73.05         68.09         3.20 o                         
  -2  -9  12         24.14         23.32         1.97 o                         
  -1  -9  12          1.00          3.16         1.19 o                         
   0  -9  12        205.77        197.63         6.69 o                         
  -4  -8  12          0.06          0.03         0.86 o                         
  -3  -8  12        210.99        224.98         8.83 o                         
  -2  -8  12        269.80        293.43         8.96 o                         
  -1  -8  12         28.70         33.05         2.17 o                         
   0  -8  12         59.38         65.00         2.79 o                         
   1  -8  12        274.97        280.40        11.54 o                         
  -5  -7  12          8.81          8.32         1.40 o                         
  -4  -7  12         19.41         25.82         1.93 o                         
  -3  -7  12         65.28         69.32         3.58 o                         
  -2  -7  12         62.81         67.79         4.75 o                         
  -1  -7  12        137.69        147.77         4.95 o                         
   0  -7  12        210.65        217.35         7.52 o                         
   1  -7  12        202.94        233.63         9.00 o                         
   2  -7  12        170.19        167.23         7.81 o                         
  -6  -6  12        104.88         82.91         8.10 o                         
  -5  -6  12          0.19          0.42         1.14 o                         
  -4  -6  12         40.55         40.21         2.31 o                         
  -3  -6  12         81.40         89.32         4.20 o                         
  -2  -6  12        337.58        311.78         8.58 o                         
  -1  -6  12        175.85        163.77         7.21 o                         
   0  -6  12        218.66        240.68         8.18 o                         
   1  -6  12        287.25        277.95        11.51 o                         
   2  -6  12         40.80         35.77         3.08 o                         
   3  -6  12         36.20         25.17         3.24 o                         
  -6  -5  12         36.61         38.84         3.40 o                         
  -5  -5  12         54.31         58.81         3.21 o                         
  -4  -5  12        109.86        114.89         5.35 o                         
  -3  -5  12          1.43          1.84         1.38 o                         
  -2  -5  12        939.45        928.12        19.50 o                         
  -1  -5  12        564.01        586.07        13.82 o                         
   0  -5  12         16.65         19.44         2.00 o                         
   1  -5  12        544.32        544.68        18.26 o                         
   2  -5  12        116.26        112.01         5.83 o                         
   3  -5  12         22.54         15.84         2.11 o                         
  -7  -4  12         65.63         52.68         4.82 o                         
  -6  -4  12          2.47          1.47         1.40 o                         
  -5  -4  12          2.87          8.15         2.22 o                         
  -4  -4  12         72.88         73.98         5.24 o                         
  -3  -4  12        135.25        125.01         7.05 o                         
  -2  -4  12         17.53         16.27         1.87 o                         
  -1  -4  12         97.61         93.51         4.11 o                         
   0  -4  12        162.80        153.86         4.76 o                         
   1  -4  12          1.22          2.12         1.25 o                         
   2  -4  12        210.87        213.87         6.65 o                         
   3  -4  12        438.63        451.16        23.83 o                         
  -7  -3  12          0.02          0.79         1.07 o                         
  -6  -3  12        177.05        166.38         8.06 o                         
  -5  -3  12        136.00        129.74         7.57 o                         
  -4  -3  12        456.93        441.67        26.13 o                         
  -3  -3  12        928.69        951.78        41.42 o                         
  -2  -3  12        271.74        250.82         7.62 o                         
  -1  -3  12         39.37         39.25         2.46 o                         
   0  -3  12        475.77        452.64        11.22 o                         
   1  -3  12        409.52        409.77         9.00 o                         
   2  -3  12        191.57        180.15         5.50 o                         
   3  -3  12         50.29         38.61         6.41 o                         
  -7  -2  12         17.01         19.22         3.22 o                         
  -6  -2  12          7.49          9.67         1.57 o                         
  -5  -2  12        150.01        155.41         6.98 o                         
  -4  -2  12        303.26        295.01         9.58 o                         
  -3  -2  12          6.38          5.50         1.44 o                         
  -2  -2  12        143.61        135.19         6.32 o                         
  -1  -2  12        218.87        205.77         7.32 o                         
   0  -2  12         38.36         39.41         2.60 o                         
   1  -2  12        145.12        145.99         4.00 o                         
   2  -2  12       1187.44       1193.02        19.72 o                         
   3  -2  12         85.56         76.80         5.85 o                         
  -7  -1  12         10.19         10.07         2.49 o                         
  -6  -1  12        162.48        203.01         8.03 o                         
  -5  -1  12         93.04         98.12         4.77 o                         
  -4  -1  12        111.64        115.23         4.95 o                         
  -3  -1  12         39.02         37.80         2.72 o                         
  -2  -1  12         48.20         45.81         3.41 o                         
  -1  -1  12         21.82         20.78         2.35 o                         
   0  -1  12        583.87        627.34        14.70 o                         
   1  -1  12        265.53        256.37         6.81 o                         
   2  -1  12        213.41        189.39         5.36 o                         
   3  -1  12        253.32        258.64        15.11 o                         
  -7   0  12         18.55         24.63         3.86 o                         
  -6   0  12        118.33        127.71         4.64 o                         
  -5   0  12        165.54        188.00         8.65 o                         
  -4   0  12         34.55         33.66         3.12 o                         
  -3   0  12        171.60        179.20         6.04 o                         
  -2   0  12       1308.85       1356.74        25.87 o                         
  -1   0  12          6.68          8.63         1.75 o                         
   0   0  12          2.33          2.20         1.69 o                         
   1   0  12       1370.70       1380.99        33.67 o                         
   2   0  12         54.46         61.38         3.90 o                         
   3   0  12        136.75        147.11         6.79 o                         
  -7   1  12          7.14          6.72         1.66 o                         
  -6   1  12        234.42        289.59         9.15 o                         
  -5   1  12        155.93        165.47         5.41 o                         
  -4   1  12        328.79        354.74        10.80 o                         
  -3   1  12        361.55        398.33        12.59 o                         
  -2   1  12        130.12        125.54         5.81 o                         
  -1   1  12          3.01          4.75         1.26 o                         
   0   1  12        485.23        507.70        12.36 o                         
   1   1  12          2.35          3.12         1.15 o                         
   2   1  12        495.48        497.72        11.25 o                         
   3   1  12        345.92        311.26        12.49 o                         
  -7   2  12          0.01         -0.26         1.12 o                         
  -6   2  12        157.56        182.21         6.37 o                         
  -5   2  12         70.77         76.37         3.69 o                         
  -4   2  12         24.76         26.85         2.28 o                         
  -3   2  12        235.36        264.67        10.18 o                         
  -2   2  12        277.67        279.09         7.96 o                         
  -1   2  12        285.95        286.59         6.52 o                         
   0   2  12         98.47        103.11         4.41 o                         
   1   2  12        715.96        766.22        15.20 o                         
   2   2  12          0.30          0.28         0.91 o                         
  -7   3  12         37.38         29.79         3.10 o                         
  -6   3  12          4.54          4.01         1.14 o                         
  -5   3  12         15.47         20.56         2.24 o                         
  -4   3  12          9.47         10.63         2.03 o                         
  -3   3  12         13.25         15.50         1.54 o                         
  -2   3  12         21.04         21.75         2.01 o                         
  -1   3  12        387.74        398.77         8.51 o                         
   0   3  12         93.07         91.06         3.44 o                         
   1   3  12        445.42        501.04        12.20 o                         
   2   3  12        507.24        565.24        17.30 o                         
  -6   4  12        103.92        104.01         4.35 o                         
  -5   4  12          3.17          5.09         1.19 o                         
  -4   4  12         87.62         88.06         3.81 o                         
  -3   4  12        552.98        599.39        14.78 o                         
  -2   4  12        122.00        108.10         3.43 o                         
  -1   4  12        120.80        116.27         3.80 o                         
   0   4  12        829.24        898.13        18.78 o                         
   1   4  12         23.25         27.58         1.76 o                         
  -5   5  12          2.22          2.04         1.30 o                         
  -4   5  12        123.42        103.11         3.78 o                         
  -3   5  12          7.10          9.23         1.42 o                         
  -2   5  12        259.26        242.48         8.93 o                         
  -1   5  12        126.17        127.00         4.65 o                         
   0   5  12        143.65        138.92         8.87 o                         
   1   5  12         22.30         20.58         4.06 o                         
  -4   6  12        247.11        204.98        10.78 o                         
  -3   6  12         41.39         36.99         2.57 o                         
  -2   6  12         92.68         76.32         4.44 o                         
  -1   6  12        110.92        108.49         8.00 o                         
  -3  -8  13        194.20        165.05         9.61 o                         
  -2  -8  13        140.35        123.43         5.94 o                         
  -1  -8  13         84.24         70.44         3.88 o                         
   0  -8  13        215.72        175.31        10.58 o                         
  -4  -7  13         63.42         62.94         3.99 o                         
  -3  -7  13          0.07          0.18         1.31 o                         
  -2  -7  13        106.15        106.77         5.54 o                         
  -1  -7  13        178.02        177.24         5.29 o                         
   0  -7  13          8.65          9.54         1.76 o                         
   1  -7  13        262.48        215.57        12.94 o                         
  -5  -6  13         87.10         75.21         3.52 o                         
  -4  -6  13        101.94         94.44         4.34 o                         
  -3  -6  13        348.08        372.90        13.63 o                         
  -2  -6  13         67.81         65.17         2.95 o                         
  -1  -6  13          0.97          0.98         1.03 o                         
   0  -6  13        130.77        118.89         5.04 o                         
   1  -6  13         53.33         51.24         3.26 o                         
  -5  -5  13         11.69         12.69         1.32 o                         
  -4  -5  13          0.69          0.98         1.06 o                         
  -3  -5  13        305.61        306.46         8.40 o                         
  -2  -5  13        145.61        150.58         5.50 o                         
  -1  -5  13          1.24          0.80         1.42 o                         
   0  -5  13         82.30         83.06         4.27 o                         
   1  -5  13        248.41        227.54        11.61 o                         
   2  -5  13         50.60         41.52         4.12 o                         
  -6  -4  13         11.78         13.67         1.85 o                         
  -5  -4  13        171.35        162.74         8.40 o                         
  -4  -4  13         88.48         92.34         5.79 o                         
  -3  -4  13        383.20        386.84        14.76 o                         
  -2  -4  13         38.80         39.56         2.46 o                         
  -1  -4  13          3.54          3.63         1.41 o                         
   0  -4  13         61.47         59.57         3.96 o                         
   1  -4  13        198.85        198.97         6.89 o                         
   2  -4  13        490.86        455.85        23.24 o                         
  -6  -3  13        126.74        122.80         5.30 o                         
  -5  -3  13         27.60         25.33         2.49 o                         
  -4  -3  13         99.22         97.22         8.33 o                         
  -3  -3  13        155.58        166.75         6.28 o                         
  -2  -3  13        353.48        343.12        10.05 o                         
  -1  -3  13        833.25        776.95        26.57 o                         
   0  -3  13        247.77        241.61         7.49 o                         
   1  -3  13        550.37        556.28        13.69 o                         
   2  -3  13        198.89        173.50         7.48 o                         
  -6  -2  13          1.14          2.56         1.59 o                         
  -5  -2  13         62.02         65.78         8.63 o                         
  -4  -2  13         44.55         41.09         4.94 o                         
  -3  -2  13         75.96         82.00         5.37 o                         
  -2  -2  13          8.14          9.32         1.68 o                         
  -1  -2  13        220.19        270.42        17.79 o                         
   0  -2  13          0.82          2.48         1.05 o                         
   1  -2  13        467.19        456.66         9.68 o                         
   2  -2  13        224.14        214.06         6.45 o                         
  -6  -1  13        140.78        152.16        10.55 o                         
  -5  -1  13         32.50         34.72         4.07 o                         
  -4  -1  13        211.48        220.18         7.93 o                         
  -3  -1  13         84.42         86.38         4.60 o                         
  -2  -1  13         52.21         48.65         2.67 o                         
  -1  -1  13        468.74        465.91        11.37 o                         
   0  -1  13        240.69        238.63         7.11 o                         
   1  -1  13          9.26          8.80         0.95 o                         
   2  -1  13        250.37        235.16         7.74 o                         
  -6   0  13          4.11          8.27         1.55 o                         
  -5   0  13         32.37         33.33         2.11 o                         
  -4   0  13          1.09          2.67         1.73 o                         
  -3   0  13        454.43        475.58        12.51 o                         
  -2   0  13        243.22        254.49         6.35 o                         
  -1   0  13          5.65          5.00         1.26 o                         
   0   0  13        401.88        391.17         8.89 o                         
   1   0  13        408.91        395.93         9.11 o                         
   2   0  13         81.90         73.98         3.52 o                         
  -6   1  13          0.21         -0.22         1.29 o                         
  -5   1  13         18.26         18.01         1.72 o                         
  -4   1  13          9.65         13.15         1.50 o                         
  -3   1  13         10.57         11.66         1.66 o                         
  -2   1  13         97.67        109.22         4.74 o                         
  -1   1  13        507.97        515.03        15.61 o                         
   0   1  13          5.59          4.72         1.57 o                         
   1   1  13         71.55         83.63         3.36 o                         
   2   1  13        325.12        268.85         9.47 o                         
  -6   2  13        130.91        122.28         8.48 o                         
  -5   2  13         12.31         15.20         2.02 o                         
  -4   2  13          7.09          7.75         1.35 o                         
  -3   2  13        231.63        237.72         5.73 o                         
  -2   2  13         16.86         14.49         1.81 o                         
  -1   2  13        239.12        232.00         8.50 o                         
   0   2  13        438.34        437.85        13.94 o                         
   1   2  13        125.58        126.09         3.73 o                         
  -6   3  13         22.88         17.10         1.79 o                         
  -5   3  13          5.68          7.07         1.56 o                         
  -4   3  13          0.18          0.88         1.23 o                         
  -3   3  13         36.80         38.73         2.07 o                         
  -2   3  13        445.46        445.15         9.88 o                         
  -1   3  13        115.52        101.98         3.25 o                         
   0   3  13         12.79         17.59         1.44 o                         
   1   3  13        415.23        331.03        12.76 o                         
  -5   4  13        139.00        104.00         4.64 o                         
  -4   4  13        264.45        259.57         8.83 o                         
  -3   4  13          0.52          0.55         0.98 o                         
  -2   4  13         60.03         67.45         2.90 o                         
  -1   4  13        401.77        396.66        10.53 o                         
   0   4  13         40.34         37.65         2.90 o                         
  -4   5  13          6.47          4.31         1.60 o                         
  -3   5  13         68.85         49.19         3.38 o                         
  -2   5  13        271.73        222.21        15.01 o                         
  -1   5  13         39.26         27.06         2.21 o                         
  -3  -6  14         16.62         14.62         3.08 o                         
  -2  -6  14          8.90          4.60         2.06 o                         
  -1  -6  14        181.13        168.83         6.16 o                         
  -4  -5  14        101.43        106.71         8.44 o                         
  -3  -5  14        123.67        118.07         9.57 o                         
  -2  -5  14         13.27         14.50         2.51 o                         
  -1  -5  14        167.08        162.18         7.98 o                         
   0  -5  14        324.15        299.41        11.74 o                         
  -5  -4  14        143.57        119.35         7.58 o                         
  -4  -4  14          1.32          2.06         1.16 o                         
  -3  -4  14         86.27         90.67         4.97 o                         
  -2  -4  14         24.05         22.93         1.82 o                         
  -1  -4  14        514.15        499.73        24.57 o                         
   0  -4  14        108.68         94.76         3.57 o                         
   1  -4  14        180.25        133.56         8.19 o                         
  -5  -3  14         38.32         35.70         2.15 o                         
  -4  -3  14        131.26        137.74         5.96 o                         
  -3  -3  14         82.81         79.14         3.83 o                         
  -2  -3  14         82.86         82.42         3.52 o                         
  -1  -3  14        255.66        242.45        16.10 o                         
   0  -3  14        274.47        260.97         9.28 o                         
   1  -3  14          4.28          4.69         1.29 o                         
  -5  -2  14         34.72         39.90         2.40 o                         
  -4  -2  14         50.73         53.81         3.12 o                         
  -3  -2  14         56.48         57.52         3.39 o                         
  -2  -2  14        510.91        534.61        16.99 o                         
  -1  -2  14          4.92         11.26         1.77 o                         
   0  -2  14        388.76        374.59         8.57 o                         
   1  -2  14        324.85        283.37        15.58 o                         
  -5  -1  14        102.57        112.29         6.37 o                         
  -4  -1  14         26.43         33.89         2.32 o                         
  -3  -1  14        463.78        488.68        26.65 o                         
  -2  -1  14        671.96        713.03        18.47 o                         
  -1  -1  14         82.46         77.55         3.58 o                         
   0  -1  14         46.33         39.30         1.65 o                         
   1  -1  14         78.76         59.41         3.63 o                         
  -5   0  14         45.03         49.52         2.62 o                         
  -4   0  14        100.01        102.05         6.10 o                         
  -3   0  14        121.95        128.51         4.19 o                         
  -2   0  14        103.68         98.99         3.33 o                         
  -1   0  14        167.65        173.92         4.59 o                         
   0   0  14        275.67        241.46         5.49 o                         
   1   0  14        121.12         91.57         6.55 o                         
  -5   1  14         33.11         40.67         4.16 o                         
  -4   1  14         44.66         44.58         2.41 o                         
  -3   1  14          4.15          2.82         1.15 o                         
  -2   1  14         73.83         73.80         3.24 o                         
  -1   1  14        337.04        310.42         9.09 o                         
   0   1  14         99.75         80.26         3.16 o                         
  -5   2  14         13.78          7.82         2.19 o                         
  -4   2  14        504.19        471.26        12.31 o                         
  -3   2  14          5.70          3.54         1.04 o                         
  -2   2  14          1.28          1.00         1.21 o                         
  -1   2  14        337.62        328.10         9.16 o                         
   0   2  14        129.51         86.32         3.67 o                         
  -4   3  14          5.98          2.30         1.07 o                         
  -3   3  14        234.48        192.01         8.11 o                         
  -2   3  14        137.00        113.06         4.60 o                         
  -1   3  14         44.88         30.33         2.40 o                         
  -2  -4  15        209.15        135.26         7.79 o                         
  -3  -3  15          0.07          0.13         0.84 o                         
  -2  -3  15         98.23         70.22         2.95 o                         
  -1  -3  15        181.91        116.29         4.35 o                         
  -4  -2  15         61.75         38.81         3.91 o                         
  -3  -2  15        120.15         90.46         3.31 o                         
  -2  -2  15         68.35         49.24         2.87 o                         
  -1  -2  15        111.59         85.99         6.34 o                         
  -4  -1  15         77.16         52.08         2.55 o                         
  -3  -1  15        248.61        176.53         7.77 o                         
  -2  -1  15         64.74         48.40         2.34 o                         
  -1  -1  15         86.37         50.07         3.35 o                         
  -3   0  15         14.57          9.25         1.22 o                         
  -2   0  15         13.39          8.43         1.36 o                         
                                                                                
