# Supplementary material for: 2′-Amino-5′-benzoyl-5-bromo-6′-methyl-2-oxo­spiro­[indoline-3,4′-pyran]-3′-carbo­nitrile
Source: IUCrdata. 2025 May 2;10(Pt 5):x250374. doi: 10.1107/S2414314625003748 (PMC12142391; doi:10.1107/S2414314625003748)
Supplement: Supplementary file 3 [file x-10-x250374-Isup3.cml]

<?xml version="1.0" ?>
<cml>
<molecule title="2&#39;-Amino-5&#39;-benzoyl-5-bromo-6&#39;-methyl-2-oxospiro[indoline-3,4&#39;-pyran]-3&#39;-carbonitrile" id="m1">
  <atomArray>
    <atom id="a1" elementType="C" />
    <atom id="a2" elementType="C" />
    <atom id="a3" elementType="C" />
    <atom id="a4" elementType="C" />
    <atom id="a5" elementType="O" />
    <atom id="a6" elementType="C" />
    <atom id="a7" elementType="C" />
    <atom id="a8" elementType="C" />
    <atom id="a9" elementType="C" />
    <atom id="a10" elementType="C" />
    <atom id="a11" elementType="C" />
    <atom id="a12" elementType="C" />
    <atom id="a13" elementType="C" />
    <atom id="a14" elementType="O" />
    <atom id="a15" elementType="N" />
    <atom id="a16" elementType="C" />
    <atom id="a17" elementType="C" />
    <atom id="a18" elementType="C" />
    <atom id="a19" elementType="C" />
    <atom id="a20" elementType="Br" />
    <atom id="a21" elementType="C" />
    <atom id="a22" elementType="C" />
    <atom id="a23" elementType="C" />
    <atom id="a24" elementType="C" />
    <atom id="a25" elementType="N" />
    <atom id="a26" elementType="C" />
    <atom id="a27" elementType="N" />
    <atom id="a28" elementType="O" />
  </atomArray>
  <bondArray>
    <bond atomRefs2="a1 a2" order="1" />
    <bond atomRefs2="a2 a3" order="2">
      <bondStereo>C</bondStereo>
    </bond>
    <bond atomRefs2="a3 a4" order="1" />
    <bond atomRefs2="a4 a5" order="2" />
    <bond atomRefs2="a4 a6" order="1" />
    <bond atomRefs2="a6 a7" order="2">
      <bondStereo>T</bondStereo>
    </bond>
    <bond atomRefs2="a7 a8" order="1" />
    <bond atomRefs2="a8 a9" order="2">
      <bondStereo>C</bondStereo>
    </bond>
    <bond atomRefs2="a9 a10" order="1" />
    <bond atomRefs2="a10 a11" order="2">
      <bondStereo>C</bondStereo>
    </bond>
    <bond atomRefs2="a6 a11" order="1" />
    <bond atomRefs2="a3 a12" order="1" />
    <bond atomRefs2="a12 a13" order="1" />
    <bond atomRefs2="a13 a14" order="2" />
    <bond atomRefs2="a13 a15" order="1" />
    <bond atomRefs2="a15 a16" order="1" />
    <bond atomRefs2="a16 a17" order="2">
      <bondStereo>T</bondStereo>
    </bond>
    <bond atomRefs2="a17 a18" order="1" />
    <bond atomRefs2="a18 a19" order="2">
      <bondStereo>T</bondStereo>
    </bond>
    <bond atomRefs2="a19 a20" order="1" />
    <bond atomRefs2="a19 a21" order="1" />
    <bond atomRefs2="a21 a22" order="2">
      <bondStereo>T</bondStereo>
    </bond>
    <bond atomRefs2="a12 a22" order="1" />
    <bond atomRefs2="a16 a22" order="1" />
    <bond atomRefs2="a12 a23" order="1" />
    <bond atomRefs2="a23 a24" order="1" />
    <bond atomRefs2="a24 a25" order="3" />
    <bond atomRefs2="a23 a26" order="2">
      <bondStereo>T</bondStereo>
    </bond>
    <bond atomRefs2="a26 a27" order="1" />
    <bond atomRefs2="a26 a28" order="1" />
    <bond atomRefs2="a2 a28" order="1" />
  </bondArray>
</molecule>
</cml>
